# Supplementary material for: Positive feedback regulation between glycolysis and histone lactylation drives oncogenesis in pancreatic ductal adenocarcinoma
Source: Mol Cancer. 2024 May 6;23:90. doi: 10.1186/s12943-024-02008-9 (PMC11071201; doi:10.1186/s12943-024-02008-9)
Supplement: Supplementary file 2 — Supplementary Material 2 [file 12943_2024_2008_MOESM2_ESM.xlsx]

## Sheet: metabolites
Metabolites in serum from PDAC patients and healthy individuals
Name	Formula	VIP	P value	FC	PDAC vs. Control log2 Fold Change
8- (3-Hydroxy-3-methylbutyl) kaempferol 4'-methyl ether 7-glucoside	C28H34O12	0.107408	0.474886	0.805689	-0.311705
3-Isopropyl-6,6a-dihydrothieno[3,4-d][1,3]thiazole-2(3H)-thione 5,5-dioxide	C8H11NO2S3	0.542023	0.525363	1.08029	0.111418
Barbiturate	C4H4N2O3	0.0773478	0.855336	0.704666	-0.504988
Prohexadione	C10H12O5	1.14494	0.126582	0.615261	-0.700729
1,3-DICHLORO-2,4,6-TRIFLUOROBENZENE	C6HCl2F3	0.18405	0.817244	0.839899	-0.251712
1,5,9,13-Tetrathiacyclohexadecane-3,11-diol	C12H24O2S4	0.392107	0.660278	0.968499	-0.0461778
Acetyl-maltose	C14H24O12	0.735025	0.311507	0.73131	-0.451445
1-(4-hydroxy-2-methylpyrimid-5-ylmethyl)-3-(&beta	C14H18N3O2	1.2306	0.226588	0.60554	-0.723705
2'-Hydroxy-4',6'-dimethoxy-3'-methyldihydrochalcone	C18H20O4	1.01014	0.323039	1.53499	0.618228
Glycoprotein	C28H47N5O18	1.54503	0.220791	0.758228	-0.399297
1_4-Dihydroxy-2-naphthoate	C11H8O4	0.314448	0.633879	1.15195	0.204074
Urate-3-ribonucleoside	C10H12N4O7	0.971138	0.62365	1.40337	0.488895
2,4-diacetylphloroglucinol	C10H10O5	1.43267	0.00783089	4.01787	2.00643
Acacetin 7- [ 2'- (2-methylbutyryl) rutinoside ]	C33H40O15	1.14572	0.703791	1.55344	0.635468
6-Hydroxypseudooxynicotine	C10H14N2O2	0.282758	0.850317	1.268	0.342554
(1E,3R,4R,5S,6R,9S,10S,11S)-11-[(2S,4E,6R,8R,10E,12S,15R,16R,17R,18R,20E,22E)-16,18-dihydroxy-6,12-dimethoxy-8,11,15,17-tetramethyl-24-oxooxacyclotetracosa-4,10,20,22-tetraen-2-yl]-1-[formyl(methyl)amino]-6,10-dihydroxy-3,5,9-trimethyldodec-1-en-4-yl acetate	C48H81NO11	0.561367	0.183194	0.704127	-0.506092
spirofylline	C24H28N6O5	1.89913	0.00324707	0.429525	-1.21919
2,6-Diiodo-9-oxabicyclo[3.3.1]nonane	C8H12I2O	0.596346	0.687556	1.11745	0.160209
Calyxin J	C42H38O9	0.661451	0.980883	1.5365	0.619647
Ethyl 6-amino-5-cyano-2-{[(5-cyano-2,4'-bipyridin-6-yl)sulfanyl]methyl}-4-(3-pyridinyl)-4H-pyran-3-carboxylate	C26H20N6O3S	0.896377	0.421114	0.82874	-0.271009
Iodopropynyl butylcarbamate	C8H12INO2	0.78868	0.892345	0.265124	-1.91526
Midazolam	C18H13ClFN3	0.184072	0.435115	1.55443	0.636383
5,6-Bis(chloromethyl)bicyclo[2.2.1]hept-2-ene	C9H12Cl2	1.73451	0.137402	0.59686	-0.744536
Hispidulin 7-sulfate	C16H12O9S	0.477679	0.400248	0.882656	-0.180076
Nebidrazine	C9H8Cl2N6	0.291997	0.766358	1.09134	0.126096
p-aminophenyl alpha-D-mannoside	C12H17NO6	0.229655	0.711725	1.14752	0.198514
pentchlorofluorobenzene	C6Cl5F	0.607174	0.639186	3.72313	1.89652
ATPA	C10H16N2O4	0.277467	0.904495	0.964073	-0.0527861
2-Methylbutanal	C5H10O	0.649429	0.458022	0.843029	-0.246346
2-Methyl-1-(4-methylthiophenyl)-2-morpholinopropan-1-one	C15H21NO2S	0.284644	0.493759	0.411285	-1.28179
AZD2098	C11H9Cl2N3O3S	0.985977	0.223543	1.26306	0.336929
Oxyphenonium	C21H33NO3	1.04776	0.173333	0.889543	-0.168864
Secnidazole	C7H11N3O3	0.708346	0.665809	21.1371	4.40171
2-(3,4-dimethoxyphenyl)quinoline	C17H15NO2	2.17946	0.0537435	4.81997	2.26902
1,4-DI(P-TOLUIDINO)ANTHRAQUINONE	C28H22N2O2	1.00414	0.638826	0.781802	-0.355124
2-Amino-3-hydroxy-2-(hydroxymethyl)propyl (3beta)-3-acetoxylup-20(29)-en-28-oate	C36H59NO6	0.276742	0.346953	0.64687	-0.628452
(1R,9S)-3-[(E)-2-(4-Chlorophenyl)vinyl]-11-(4-methoxybenzoyl)-7,11-diazatricyclo[7.3.1.02,7]trideca-2,4-dien-6-one	C27H25ClN2O3	1.05645	0.308906	0.970218	-0.043619
AGK2	C23H13Cl2N3O2	0.967932	0.0984353	0.556148	-0.846461
PTIO	C13H17N2O2	0.447765	0.67013	1.79857	0.846854
3-(5-hydroxy-2,2,7,8-tetramethyl-6-oxo-7,8-dihydropyrano[3,2-g]chromen-10-yl)hexanoic acid	C22H28O6	0.324949	0.664117	1.63218	0.7068
BMS 191011	C16H10ClF3N2O3	0.54035	0.219136	0.83799	-0.254996
Carvedilol	C24H26N2O4	0.565915	0.902793	1.26099	0.334553
Angoluvarin	C30H28O6	1.00783	0.159851	0.48741	-1.03679
PA(P-16:0/20:5(5Z,8Z,11Z,14Z,17Z))	C39H67O7P	0.469283	0.981364	1.0066	0.00948628
8-(1,2-dihydroxy-3-methylbut-3-en-1-yl)-7-methoxy-2H-chromen-2-one	C15H16O5	0.484751	0.914264	0.385837	-1.37394
HexylHIBO	C12H20N2O4	0.746173	0.330714	1.1073	0.147044
Isorhapontigenin	C15H14O4	0.11862	0.717561	1.4767	0.562373
PE(16:1(9Z)/16:1(9Z))	C37H70NO8P	1.31962	0.098925	0.522095	-0.937617
Ornidazole	C7H10ClN3O3	0.806967	0.431388	480.178	8.90743
N3,N4-Dimethyl-L-arginine	C8H18N4O2	0.902554	0.162811	2.21933	1.15013
N-[3-(1-Azepanylsulfonyl)phenyl]-2-[4-(1H-indol-3-ylmethyl)-2,5-dioxo-1-imidazolidinyl]acetamide	C26H29N5O5S	0.311424	0.830656	1.65723	0.728776
alpha-Estradiol	C18H24O2	0.533325	0.763428	1.34598	0.428661
2_3_6-Trihydroxypyridine	C5H5NO3	0.80329	0.305825	1.49682	0.581896
Tramadol	C16H25NO2	0.856869	0.451014	62.3737	5.96287
Methyl alpha-aspartylphenylalaninate	C14H18N2O5	1.3962	0.0673775	2.26767	1.18121
1-{[(3S,4S)-1-(Cyclohexylmethyl)-4-phenyl-3-pyrrolidinyl]methyl}-4-{3-[4-(2H-tetrazol-5-yl)phenyl]propyl}-4-piperidinol	C33H46N6O	1.89309	0.140998	0.593836	-0.751863
1,2,3,4,5,6,7,8,13,13,14,14-dodecachloro-11-sulfo-1,4,4a,4b,5,8,8a,12b-octahydro-1,4:5,8-dimethanotriphenylene-10-carboxylic acid	C21H8Cl12O5S	1.78838	0.00510712	0.446098	-1.16457
4-(methylthio)-6-pyridin-4-yl-1,3,5-triazin-2-amine	C9H9N5S	1.3603	0.203875	0.723389	-0.467157
temocillin	C16H18N2O7S2	0.251682	0.671305	1.25107	0.323165
1-[(2,2-Dibromo-1-methylcyclopropyl)carbonyl]-1H-benzimidazole	C12H10Br2N2O	0.792571	0.50813	0.8586	-0.219941
Ala-Ile	C9H18N2O3	1.17493	0.101727	1.96269	0.972832
6-Methylflavone	C16H12O2	1.62828	0.278555	50.3515	5.65396
(2R,4S,5S,7S)-5-Amino-N-butyl-4-hydroxy-2,8-dimethyl-7-[4-(2-methyl-2-propanyl)-3-(4-pyridinylmethoxy)benzyl]nonanamide	C32H51N3O3	1.37356	0.101143	0.542363	-0.88267
N-[2-(Diethylamino)ethyl]-1-ethyl-5-{3-[4-(2-hydroxy-3,3-dimethylbutoxy)-3-methylphenyl]-3-pentanyl}-1H-pyrrole-2-carboxamide	C31H51N3O3	0.460651	0.580107	0.687499	-0.540572
cyflumetofen	C24H24F3NO4	0.44715	0.901771	1.18369	0.243288
2,2',12,12'-Tetrakis(2-methyl-2-propanyl)-14,14',15,15',16,16',17,17',18,18',19,19'-dodecahydro-7,7'-spirobi[dibenzo[b,j][1,12,5,8]dioxadiazacyclopentadecine]	C53H76N4O4	2.09569	0.0791014	0.598179	-0.741352
2,6-Difluorobenzoic acid	C7H4F2O2	1.78666	0.0339306	0.522831	-0.935584
(Bromoethynyl)(trimethyl)silane	C5H9BrSi	1.40984	0.106353	0.65753	-0.604872
PC 20:4e	C28H50NO7P	0.878131	0.208971	2.11297	1.07927
2,4-Bis(trifluoromethyl)-7-[3-(trifluoromethyl)phenoxy]-1,8-naphthyridine	C17H7F9N2O	0.299258	0.850443	4.79424	2.2613
12-Methoxyibogamine	C20H26N2O	0.239246	0.61706	1.4744	0.560127
3-Bromobenzo[E]pyrazolo[5,1-c][1,2,4]triazin-8-ol	C9H5BrN4O	0.54309	0.179565	0.478283	-1.06406
2-Bromo-N-(2-bromoethyl)-N-methylethanamine	C5H11Br2N	0.957781	0.900173	0.802629	-0.317194
(2E)-1-(4-Iodophenyl)-3-(2-thienyl)-2-propen-1-one	C13H9IOS	0.522317	0.67496	0.812935	-0.298788
Sotalol	C12H20N2O3S	1.20773	0.951895	0.719304	-0.475327
Protoveratrine B	C41H63NO15	1.24919	0.211941	0.872633	-0.196552
LysoPC(22:2(13Z,16Z))	C30H58NO7P	0.316251	0.568667	0.812326	-0.299869
FL6DDAGI0001_a	C22H26O6	0.966591	0.248621	1.10349	0.142071
1-(2,6-Diisopropylphenyl)-3-[2-(hexylamino)-2-phenylethyl]urea	C27H41N3O	0.553534	0.787725	1.05917	0.0829353
Vicriviroc	C28H38F3N5O2	0.271658	0.784126	1.60919	0.686333
(3S)-5-{[1-(4-Chlorophenyl)-3-(trifluoromethyl)-1H-pyrazol-5-yl]oxy}-3-({[(1S,9S)-9-({4-[(dimethylamino)methyl]benzoyl}amino)-6,10-dioxooctahydro-6H-pyridazino[1,2-a][1,2]diazepin-1-yl]carbonyl}amino) -4-oxopentanoic acid	C35H37ClF3N7O8	0.453792	0.702689	0.914594	-0.128797
N-(2,6-Dimethylphenyl)-N~2~-(phenylsulfonyl)-N~2~-2-pyridinylglycinamide	C21H21N3O3S	0.201869	0.893552	1.87728	0.908645
2-chloro-6-[(2-oxoazepan-3-yl)amino]benzonitrile	C13H14ClN3O	0.387977	0.217059	0.98329	-0.0243108
Azinphos-methyl-oxon	C10H12N3O4PS	1.05035	0.116276	0.161643	-2.62912
Indole-3-pyruvicacid	C11H9NO3	0.105467	0.783616	1.05288	0.0743369
(1H-Indol-3-yl)(2,2,3,3-tetramethylcyclopropyl)methanone	C16H19NO	1.4447	0.339816	13.6753	3.7735
(4-Trifluoromethylphenyl)boronic acid	C7H6BF3O2	0.142343	0.441251	1.14456	0.194788
Cyamemazine	C19H21N3S	0.590216	0.7925	1.06478	0.0905492
7-Bromo-3-chloro-2-methyl-4H-pyrido[1,2-a]pyrimidin-4-one	C9H6BrClN2O	1.64722	0.50782	1.1111	0.151983
Foretinib	C34H34F2N4O6	0.0673941	0.524423	1.03682	0.0521708
1,3-Propanediyl bis(5-bromo-2-furoate)	C13H10Br2O6	0.503702	0.459878	1.51375	0.598129
18-bromo-9E,17E-Octadecadiene-7,15-diynoic acid	C18H23BrO2	0.91979	0.173652	0.653783	-0.613116
Uridine	C9H12N2O6	0.875236	0.550655	1.53259	0.615976
all-trans-Dehydroretinal	C20H26O	0.869217	0.83101	1.61154	0.688436
p-Cresol, 2,2'-methylenebis[6-tert-butyl-	C23H32O2	1.38892	0.0524117	8.55979	3.09758
O-Demethylpuromycin	C21H27N7O5	0.334115	0.91551	6.21639	2.63608
bhas#36	C25H48O7	1.09752	0.0533467	0.563069	-0.828617
2-(2,4-dichlorophenyl)-4,4,7,9-tetramethyl-4,5-dihydro-3H-naphtho[1,2-d]imidazole	C21H20Cl2N2	0.466459	0.185061	0.870155	-0.200656
PEG n8	C16H34O9	1.49823	0.0779351	1.58824	0.667427
(+)-3,4,6,11-Tetrahydro-10,12-dihydroxy-3,6,11-trioxo-1H-anthra[2,3-c]pyran-1-acetamide	C19H13NO7	1.85857	0.282504	1.57596	0.656227
1-[(5aR,7aR,7bS,9aS,12S,13aR,15aR,15bS)-5,5,7a,7b,9a,12,15b-Heptamethyl-3,15-dioxo-2,3,4,5,5a,6,7,7a,7b,8,9,9a,10,11,12,13,13a,15,15a,15b-icosahydro-1H-chryseno[2,1-c]azepin-12-yl]urea	C30H47N3O3	1.72508	0.0674389	0.632973	-0.659785
C14-SAS (TENTATIVE)	C14H30O3S	0.754663	0.608896	0.72033	-0.473269
Isocordoin	C20H20O3	1.25438	0.0823214	0.696329	-0.522158
LPC 18:3	C26H48NO7P	0.881055	0.168395	1.92876	0.947676
3,4,5-Tribromo-2-(2,4-dibromophenoxy)phenol	C12H5Br5O2	0.888445	0.424887	0.66886	-0.580225
(S)-(-)-1-Boc-2-pyrrolidinecarbonitrile	C10H16N2O2	0.802304	0.258389	1.5169	0.601126
(2Z)-2-Bromo-1,1,1,4,4,4-hexafluoro-2-butene	C4HBrF6	1.08644	0.955972	0.96327	-0.0539873
[FAoxo(6:0)]N-(3-oxo-hexanoyl)-homoserinelactone	C10H15NO4	0.428298	0.899132	1.05774	0.0809867
22alpha-Hydroxy-campest-4-en-3-one	C28H46O2	0.218905	0.491098	1.47204	0.557812
Verruculogen	C27H33N3O7	0.245384	0.758841	1.112	0.153155
Indoline	C8H9N	0.28053	0.918416	0.772542	-0.372315
Tutin	C15H18O6	1.42357	0.124931	1.93304	0.950869
Bosentan	C27H29N5O6S	0.703765	0.330646	0.755912	-0.40371
VV2785000	C10H21NO3Si	0.474638	0.395765	0.551145	-0.859496
N'-[(E)-(4,5-Dibromo-2-furyl)methylene]-2-hydroxy-2-phenylacetohydrazide	C13H10Br2N2O3	0.153887	0.3579	1.32867	0.409982
8-Hydroxyquinoline	C9H7NO	0.552784	0.300129	1.54464	0.627271
(3beta)-3-[(N-{6-[(6-{[5-(2-Oxohexahydro-1H-thieno[3,4-d]imidazol-4-yl)pentanoyl]amino}hexanoyl)amino]hexanoyl}-beta-alanyl)oxy]cholan-24-oic acid	C49H81N5O8S	0.992542	0.245741	0.667124	-0.583972
N-[3-(4-Benzyl-1-piperidinyl)propyl]-1-cycloheptyl-5-oxo-3-pyrrolidinecarboxamide	C27H41N3O2	0.896424	0.531461	0.833773	-0.262274
2,2'-[(2-Thioxo-1,3-dithiole-4,5-diyl)disulfanediyl]dipropanoic acid	C9H10O4S5	0.637678	0.591273	0.840131	-0.251314
[(5E)-5-{3-[(2,4-Dichlorobenzyl)oxy]benzylidene}-4-oxo-2-thioxo-1,3-thiazolidin-3-yl]acetic acid	C19H13Cl2NO4S2	0.590736	0.808243	1.07959	0.110481
Nicarbazin	C19H18N6O6	1.92777	0.0245073	0.561811	-0.831843
Valsartan	C24H29N5O3	1.33435	0.307253	25.9264	4.69635
2-Bromo-4-fluorophenyl 4-bromobutanoate	C10H9Br2FO2	0.952191	0.681313	0.883079	-0.179385
2-(Methylthio)ethanol	C3H8OS	0.0527077	0.601451	1.06114	0.0856116
FL63BINS0001_a	C18H20O7	1.01246	0.106807	0.433547	-1.20574
N-[3-(1,3-Benzothiazol-2-yl)-4-methyl-2-thienyl]-4-(trifluoromethoxy)-N-{[4-(trifluoromethoxy)phenyl]sulfonyl}benzenesulfonamide	C26H16F6N2O6S4	0.203744	0.361913	1.37354	0.457895
11-O-Demethyl-17-O-deacetylvindoline	C22H28N2O5	0.247397	0.943452	0.908776	-0.138003
1,3,5-Tribromobenzene	C6H3Br3	0.0455368	0.678132	0.882456	-0.180404
ethyl 5-chloro-2-indolecarboxylate	C11H10ClNO2	0.439114	0.542034	0.736974	-0.440315
3-[(4-hydroxyphenyl)methyl]-octahydropyrrolo[1,2-a]pyrazine-1,4-dione	C14H16N2O3	0.865543	0.599699	1.3519	0.434989
5-[(2-{4-[2-(2-{3-[4-Cyano-3-(trifluoromethyl)phenyl]-5,5-dimethyl-2,4-dioxo-1-imidazolidinyl}ethoxy)ethyl]-1-piperazinyl}ethoxy)methyl]-2-hydroxybenzamide	C31H37F3N6O6	1.38611	0.53622	4.29136	2.10144
5-Cyclohexyl-3-stearoylpyrrolo[3,4-c]pyrazole-4,6(1H,5H)-dione	C29H47N3O3	1.45291	0.0662476	0.541505	-0.884954
N-{3-[5-Chloro-2-(difluoromethoxy)phenyl]-1-(2-{4-[(2-cyanoethyl)(methyl)amino]-1-piperidinyl}-2-oxoethyl)-1H-pyrazol-4-yl}pyrazolo[1,5-a]pyrimidine-3-carboxamide	C28H28ClF2N9O3	0.32928	0.921413	5.55639	2.47415
PS(P-16:0/13:0)	C35H68NO9P	0.276596	0.408584	0.76715	-0.382419
Diphenylsulfoxide	C12H10OS	0.049488	0.706357	1.56659	0.647631
4-Nitro-N-{2,2,2-trichloro-1-[(4-chlorophenyl)sulfanyl]ethyl}benzamide	C15H10Cl4N2O3S	0.0621788	0.974434	32.6173	5.02757
2,3-Dichloro-N-(1,5-dimethyl-3-oxo-2-phenyl-2,3-dihydro-1H-pyrazol-4-yl)-4-methoxybenzenesulfonamide	C18H17Cl2N3O4S	0.746406	0.17896	0.96059	-0.0580066
Thioridazine	C21H26N2S2	0.270115	0.977216	7.00494	2.80837
PC(16:0/0:0)	C24H50NO7P	1.38298	0.196542	5.17798	2.37239
DA0512150	C14H23NO3	1.71802	0.157684	10.5521	3.39946
Sulcatone	C8H14O	0.992751	0.587553	8.77665	3.13367
Docosapentaenoic acid methyl ester	C23H36O2	0.53606	0.227672	3.20755	1.68147
4-Amino-N-(3,5-dichlorophenyl)benzenesulfonamide	C12H10Cl2N2O2S	0.505605	0.339854	0.793819	-0.333119
PA(14:0/20:3(8Z,11Z,14Z))	C37H67O8P	1.78141	0.0245566	0.507966	-0.977196
4_21-Dehydrogeissoschizine	C21H23N2O3	0.322058	0.380808	1.10963	0.150079
Hydromorphone	C17H19NO3	0.752955	0.0426579	1.79154	0.841204
N-[(5-Fluoro-1-hydroxy-1,3-dihydro-2,1-benzoxaborol-6-yl)carbamoyl]-3-methyl-L-valyl-(4R)-N-{(1R,2S)-1-[(cyclopropylsulfonyl)carbamoyl]-2-vinylcyclopropyl}-4-{[2-(4-isopropyl-1,3-thiazol-2-yl)-7-metho xy-8-methyl-4-quinolinyl]oxy}-L-prolinamide	C45H53BFN7O10S2	0.813703	0.246512	1.22508	0.292873
5-chloro-2-(methylamino)benzamide	C8H9ClN2O	0.420392	0.924984	1.02581	0.036767
6-bromo-eicosa-5E,9Z-dienoic acid	C20H35BrO2	0.443625	0.195317	0.707862	-0.49846
N-[(5E,9E)-3-Carboxy-6,10,14-trimethyl-5,9,13-pentadecatrienoyl]-L-valyl-L-leucyl-L-serine	C33H55N3O8	1.95342	0.0597478	5.3011	2.40629
3-Chloro-1-(2-chloro-phenyl)-4-(1,5-dimethyl-3-oxo-2-phenyl-2,3-dihydro-1H-pyrazol-4-ylamino)-pyrrole -2,5-dione	C21H16Cl2N4O3	0.230846	0.981505	1.26962	0.344399
3-Bromo-5-ethoxy-N-(4-fluorophenyl)-4-methoxybenzamide	C16H15BrFNO3	0.461978	0.747302	0.829028	-0.270507
Ethyl 5-oxo-5H-[1,3]thiazolo[3,2-a]pyrimidine-6-carboxylate	C9H8N2O3S	0.154896	0.503906	1.27262	0.347805
Ethyl 4-(3,4-dichlorophenoxy)-2-phenyl-5-pyrimidinecarboxylate	C19H14Cl2N2O3	0.337111	0.859165	0.759491	-0.396895
Pentachlorothiophenol	C6HCl5S	0.264841	0.438489	1.4172	0.503043
Pantoprazole	C16H15F2N3O4S	0.96052	0.486153	16.5624	4.04984
N1-(9,10-Dihydrophenanthren-2-yl)acetamide	C16H15NO	0.0837712	0.845374	0.86595	-0.207644
Terestigmine	C21H33N3O3	0.765606	0.32426	1.3494	0.432322
3-(1-cyano-1,2-dihydroisoquinolin-2-yl)-3-oxopropyl propionate	C16H16N2O3	1.02634	0.114135	0.762432	-0.39132
Mycinonic acid III	C13H20O4	0.889808	0.218461	1.4562	0.542209
Daminozide	C6H12N2O3	0.867979	0.233381	2.03218	1.02303
2-(N-HEPTANOYL)THIOPHENE	C11H16OS	1.28191	0.513904	1.0293	0.0416634
3-Hydroxy-3'-nitro-2-naphthanilide	C17H12N2O4	0.121736	0.232131	0.795999	-0.329161
6alpha-Naloxol	C19H23NO4	0.450871	0.307414	1.00433	0.00623111
NP-021074	C13H20O5	0.510522	0.728748	1.10443	0.143307
2,3-Dibromo-4-(4-fluorophenyl)-5-[4-(methylsulfonyl)phenyl]-1H-pyrrole	C17H12Br2FNO2S	0.818556	0.298621	0.709862	-0.494389
(2E,4E,6E,8E)-9-(2,4-Dimethoxy-3,6-dimethylphenyl)-3,7-dimethyl-2,4,6,8-nonatetraenoic acid	C21H26O4	0.593344	0.631364	1.13765	0.18606
NP-003024	C12H14O5	0.394014	0.499492	1.76844	0.822479
2-({4-(Dimethylamino)-6-[(2-methyl-2-propanyl)amino]-1,3,5-triazin-2-yl}sulfanyl)-N-phenylacetamide	C17H24N6OS	2.19479	0.104187	7.50319	2.9075
(4S)-N-(2,3-dihydroxytetracosanoyl)-4-hydroxysphinganine	C42H85NO6	1.01876	0.766274	0.819017	-0.288035
N-(4-Bromo-2-chlorophenyl)-2-isonicotinoylhydrazinecarbothioamide	C13H10BrClN4OS	0.10205	0.403173	0.6408	-0.642055
4-Methylumbelliferylacetate	C12H10O4	0.90033	0.0427385	2.99943	1.58469
Ficine	C20H19NO4	0.120477	0.543543	1.23842	0.308503
1-(2,1,3-benzoxadiazole-4-sulfonyl)piperidine-4-carboxylic acid	C12H13N3O5S	0.474348	0.363333	0.91748	-0.124251
DDAO	C15H11Cl2NO2	0.250958	0.783487	0.769568	-0.377879
MI8100000	C7H15Br	0.581672	0.28766	1.67539	0.744493
N-(3-cyano-4,5,6,7-tetrahydro-1-benzothiophen-2-yl)-2-[(3-cyano-6-thiophen-2-yl-2-pyridinyl)thio]acetamide	C21H16N4OS3	0.472783	0.960767	1.31983	0.400354
5-[Bis(octylsulfanyl)methyl]-2,2'-diethyl-4,4'-bi-1,3,2-dioxaborolane	C25H50B2O4S2	1.62349	0.222437	2.47426	1.30699
Methyl 3-{5-[(E)-{[(2,6-dichlorobenzyl)oxy]imino}methyl]-2-furyl}-2-thiophenecarboxylate	C18H13Cl2NO4S	0.952907	0.0585761	0.628706	-0.669543
1-(4,6-dimethylpyrimidin-2-yl)-3-(2-hydroxyphenyl)guanidine	C13H15N5O	0.00220962	0.643881	1.30772	0.387056
PEG n5	C10H22O6	0.175035	0.625281	0.760131	-0.395679
N,N'-[Methylenebis(2-isopropyl-6-methyl-4,1-phenylene)]bis[2-oxo-2-(4-oxo-2,3,4,5a,9a,10-hexahydro-1H-phenothiazin-3-yl)acetamide]	C49H52N4O6S2	1.17362	0.216098	1.32068	0.40128
(2S)-N~1~-{(2S)-1-[(2S)-2-({[(2S)-1-Amino-3-phenyl-2-propanyl]amino}methyl)-1-pyrrolidinyl]-3-phenyl-2-propanyl}-N~2~-heptyl-3-phenyl-1,2-propanediamine	C39H59N5	1.42282	0.197766	0.737532	-0.439222
Kifunensine	C8H12N2O6	0.486192	0.806141	2.14076	1.09812
Diclofenac	C14H11Cl2NO2	0.103915	0.467412	1.85542	0.891742
PE(P-18:0/17:2(9Z,12Z))	C40H76NO7P	1.5819	0.12101	0.613165	-0.705653
6,6-Dimethyl-4-[2-(2-thienyl)ethyl]-1,2,4-oxadiazinane-3,5-dione	C11H14N2O3S	0.37189	0.776298	1.80532	0.852258
Hydromorphinol	C17H21NO4	1.08749	0.123714	1.8317	0.87318
N,N-Dimethylguanosine_1	C12H17N5O5	0.812657	0.265295	1.83571	0.876338
(2R)-3-{[(2-Aminoethoxy)(hydroxy)phosphoryl]oxy}-2-[(1Z,11Z)-1,11-octadecadien-1-yloxy]propyl (9Z)-9-tetradecenoate	C37H70NO7P	1.68619	0.0550867	0.617192	-0.69621
16-bromo-9E-hexadecenoic acid	C16H29BrO2	0.542365	0.257548	0.991583	-0.0121943
Acetylpinnasterol	C29H44O6	0.631098	0.749718	1.30074	0.379337
Nifenazone	C17H16N4O2	0.245237	0.587013	1.88491	0.914497
1,1'-(1,3-Phenylene)bis[3-(2,4-dibromophenyl)urea]	C20H14Br4N4O2	0.795637	0.109677	0.678132	-0.560363
(11Z)-8,18-methano-retinal	C21H28O	1.89058	0.171689	6.19342	2.63074
Daphnetin	C9H6O4	0.86389	0.192628	2.22795	1.15571
Xanthommatin	C20H13N3O8	0.0961578	0.853403	3.24974	1.70032
4-Methyl-5-(2-phosphoethyl)-thiazole	C6H10NO4PS	1.0579	0.857559	0.866366	-0.206951
2,4-Dibromo-6-{[(2-nitrobenzoyl)amino]methyl}phenyl 2-chlorobenzoate	C21H13Br2ClN2O5	0.2949	0.66634	0.967662	-0.0474243
Morpholine, 4-(2,4,6-trinitrobenzoyl)-	C11H10N4O8	0.108095	0.717673	1.19786	0.260454
MFCD01705401	C10H12Cl5N2O2P	0.115566	0.969511	0.987357	-0.0183564
1,2-Divinylbenzene	C10H10	0.281678	0.763817	1.45583	0.541846
LacCer(d18:1/16:0)	C46H87NO13	0.042033	0.641818	1.23291	0.302065
3-(3_4-Dihydroxyphenyl)lactate	C9H10O5	0.400675	0.858646	0.764105	-0.388157
Ethylmorphine	C19H23NO3	1.29524	0.100097	5.80282	2.53675
5-(4-Hydroxybut-1-ynyl)-2_2'-bithiophene	C12H10OS2	0.0192873	0.76143	8.74911	3.12914
Ecdysone	C27H44O6	1.09346	0.401658	2.6437	1.40256
Phenol	C6H6O	0.231657	0.52545	1.69222	0.758913
Sevoflurane Related Compo	C4H2F6O	0.139224	0.765808	1.01774	0.0253671
2-Bromo-N-(2-bromoethyl)-N-(2,4-dichlorobenzyl)ethanamine	C11H13Br2Cl2N	1.80427	0.35248	1.38487	0.469753
1-(2,6-Diisopropylphenyl)-3-(5-tridecyl-1,2-oxazol-3-yl)urea	C29H47N3O2	1.07015	0.33621	0.77679	-0.364404
Pentafluorophenyl sulfide	C12F10S	0.380697	0.354376	0.729935	-0.454159
8,9,10,11-Tetrafluoro-8E,10E-dodecadien-1-ol	C12H18F4O	0.0522694	0.742803	0.999708	-0.000421761
Cissoic acid	C20H30O10	0.569581	0.777387	0.97959	-0.0297498
Sebuthylazine-Desethyl	C7H12ClN5	0.324871	0.814983	12.7205	3.66909
3-Vinylaniline	C8H9N	0.473037	0.813329	0.963345	-0.0538755
N-[4-(butanimidoylamino)butyl]-N~2~-{[(1R)-2-{[(6R)-8-hydroxy-6,11-dimethyl-1,4,5,6-tetrahydro-2,6-methano-3-benzazocin-3(2H)-yl]methyl}-1-phenylcyclopropyl]carbonyl}leucinamide	C39H57N5O3	1.29756	0.198935	0.612841	-0.706416
Malyngic acid	C18H32O5	0.422628	0.336187	2.27913	1.18848
2-{1-[2-(4-benzhydrylpiperazino)-2-oxoethyl]cyclopentyl}acetic acid	C26H32N2O3	1.62805	0.116532	5.12214	2.35675
2-Bromoisobutyrophenone	C10H11BrO	1.36958	0.0555964	0.592048	-0.756215
4-Methylene-L-glutamine	C6H10N2O3	0.313427	0.475384	1.73686	0.796481
N-(tert-butoxycarbonyl)-L-phenylalanyl-N-[(2S,3R)-1,1-dicyclohexyl-3-hydroxy-4-(propan-2-ylsulfanyl)butan-2-yl]-L-alaninamide	C36H59N3O5S	1.36312	0.00797252	2.53467	1.3418
Hexakis(cyano-kappaC)ferrate(3-)	C6FeN6	1.4936	0.0290879	0.601831	-0.73257
2-Deoxyribose 5-phosphate	C5H11O7P	0.391595	0.404943	13.3273	3.73631
1_2-Bis(3_4-dimethoxyphenyl)propane-1_3-diol	C19H24O6	1.39347	0.025443	0.70428	-0.505779
Disperse Blue 124	C16H19N5O4S	1.07455	0.81521	1.39634	0.481646
Guanine	C5H5N5O	0.101142	0.715427	1.26857	0.343198
Hercynine	C9H16N3O2	2.01534	0.0652487	3.59276	1.84509
4-Methyl-5-thiazoleethanol	C6H9NOS	1.35709	0.315383	17.7724	4.15157
MFCD27967769	C26H46N6O9	1.72995	0.0373394	0.451834	-1.14614
2-Hydroxy-6-oxonona-2_4-diene-1_9-dioate	C9H10O6	1.06468	0.370828	1.76984	0.82362
(3beta,5alpha,17beta)-20-Hydroxy-6-oxocevan-3-yl acetate	C29H45NO4	1.29235	0.168419	1.85233	0.88934
3a,5b,11-Trimethyl-3-(6-methyl-2-heptanyl)-2,3,3a,4,5,5a,5b,6,7,13b,14,15,15a,15b-tetradecahydro-1H-cyclopenta[5,6]naphtho[2,1-a]phenazine	C34H50N2	0.790534	0.173551	0.851604	-0.231745
Phenyl phosphate	C18H15O4P	0.204501	0.877002	1.09103	0.125692
2-[(2,3-Dimethylphenyl)(phenylsulfonyl)amino]-N-[2-(trifluoromethyl)phenyl]acetamide	C23H21F3N2O3S	0.187374	0.917835	1.08304	0.11509
(4,5-Dibromo-6-oxo-1(6H)-pyridazinyl)methyl 2,6-difluorobenzoate	C12H6Br2F2N2O3	1.04305	0.189957	0.608211	-0.717357
4-Methoxycinnamic acid	C10H10O3	0.0154082	0.949534	1.60266	0.68047
3-[(3-Hydroxy-4-nitrosophenyl)(propyl)amino]-1-propanesulfonic acid	C12H18N2O5S	0.0853207	0.776507	0.200308	-2.31971
3_5-Dimethoxy-4-hydroxycinnamicacid	C11H12O5	0.390716	0.427191	1.75998	0.815562
1-(5,7-Dimethyl-2,3-diphenyl-1H-indol-1-yl)-3-[4-(2-hydroxyethyl)-1-piperazinyl]-2-propanol	C31H37N3O2	0.81583	0.414201	0.969482	-0.0447141
N1-(5-Phospho-alpha-D-ribosyl)-5_6-dimethylbenzimidazole	C14H19N2O7P	0.747447	0.637928	17.9677	4.16733
L-(+)-Tartaricacid	C8H14O6	0.599088	0.87973	1.24559	0.316826
Valine	C5H11NO2	0.192729	0.724004	1.08808	0.121789
4-({4-[4-Methyl-3-(1-piperidinylsulfonyl)phenyl]-1-phthalazinyl}amino)benzamide	C27H27N5O3S	0.186779	0.350967	0.753294	-0.408716
7-XYLOSYL-10-DEACETYLTAXOL	C50H57NO17	0.98063	0.292422	0.856146	-0.224071
Glycerol phenylbutyrate	C33H38O6	0.606494	0.461528	1.45733	0.543327
6-Bromo-1,2,3,4,7,9-hexachlorooxanthrene	C12HBrCl6O2	0.30452	0.921002	1.19816	0.260819
3,4,5-Triiodo-1,8-diazatricyclo[6.2.2.0~2,7~]dodeca-2,4,6-triene	C10H9I3N2	0.369971	0.891856	0.965243	-0.0510363
2-(2,6-dihydroxy-4-methoxycarbonylbenzoyl)-3-hydroxybenzoic acid	C16H12O8	0.502348	0.302343	1.10341	0.141974
2-Methyl-4,6-Dinitrophenol	C7H6N2O5	0.00181496	0.804403	0.740483	-0.433462
Methyl {[4-(2-chlorophenyl)-3-cyano-6-oxo-1,4,5,6-tetrahydro-2-pyridinyl]sulfanyl}acetate	C15H13ClN2O3S	0.575898	0.466553	0.84992	-0.234602
6-bromo-tricosa-5E,9Z-dienoic acid	C23H41BrO2	0.0736424	0.860008	0.977871	-0.0322842
MFCD00463294	C8H16N2OS	1.26887	0.560359	4.36017	2.12438
(7Z)-14-hydroxy-10,13-dioxoheptadec-7-enoic acid	C17H28O5	0.316216	0.331877	0.859192	-0.218948
2-coumarate	C9H8O3	1.07412	0.161515	2.05484	1.03903
6,7-Di(adamantan-1-yl)-6,7-dimethyl-3-phenyl-1,3,5-triazabicyclo[3.2.0]heptane-2,4-dione	C32H41N3O2	0.480975	0.738105	0.739169	-0.436024
N4-(3-Bromophenyl)quinazoline-4,6-diamine	C14H11BrN4	0.0510204	0.524421	1.55373	0.635738
Kammogenin	C27H40O5	0.922821	0.98774	0.575508	-0.797092
4-Hydroxycoumarin	C9H6O3	0.707295	0.288732	1.91673	0.938646
EYR&VO2	C10H11BrO2	1.25155	0.0776492	0.532565	-0.908969
Purpuritenin B	C19H16O3	0.0507305	0.416616	0.961205	-0.0570841
4-[2-(2-Thienyl)-4-quinolyl]morpholine	C17H16N2OS	0.299583	0.279416	0.925866	-0.111124
3-carboxy-4-methyl-5-propyl-2-furanpropanoic acid	C12H16O5	2.38378	0.0014715	0.310965	-1.68518
(2E)-2-(2,3,3-Trichloro-1-nitro-2-propen-1-ylidene)-1,3-thiazolidine	C6H5Cl3N2O2S	0.0273029	0.42371	0.75164	-0.411885
UNII:4890VLF6RD	C38H38O8	1.78048	0.16038	0.657494	-0.60495
Clorexolone	C14H17ClN2O3S	1.49827	0.0701418	0.909023	-0.137611
N-[2-(Cyclohexylamino)-1-(4-fluorophenyl)-2-oxoethyl]-N-[2-(diethylamino)ethyl]-5-(1-piperidinylmethyl)-2-furamide	C31H45FN4O3	0.867909	0.236611	0.689272	-0.536854
Ovalitenin A	C18H14O3	0.342622	0.420303	1.12133	0.165205
RCTR2	C27H40N2O7S	0.314876	0.509524	0.57816	-0.790459
Myristyl sulfate	C14H30O4S	0.29208	0.489239	1.15053	0.202304
(3Z,5S,6S,7S,8R,9S,11Z,13S,14S,15S,16Z)-8,14-Dihydroxy-5,7,9,11,13,15-hexamethyl-19-(3-methyl-2-thienyl)-1,3,11,16-nonadecatetraen-6-yl carbamate	C31H49NO4S	1.70624	0.0682798	0.51549	-0.955982
Diethyl-phthalate	C12H14O4	0.250959	0.820487	0.713907	-0.486192
(3E)-4-(2-Carboxyphenyl)-2-oxobut-3-enoate	C11H8O5	0.0660947	0.623655	1.24781	0.319401
Gericudranin E	C22H18O7	0.110943	0.643583	0.759745	-0.396413
4-carboxy-2-hydroxy-cis_cis-muconate	C7H6O7	1.09071	0.32374	2.26927	1.18223
(3R,4S,6R)-3-(2-Acetamidoacetoxy)-6-[(5R,8S,9S,10S,11S,14R)-11-(2-acetamidoacetoxy)-4,4,8,10,14-pentamethyl-3-oxo-2,3,4,5,6,7,8,9,10,11,12,14,15,16-tetradecahydro-1H-cyclopenta[a]phenanthren-17-yl]-2- hydroxy-2-methyl-4-heptanyl acetamidoacetate	C42H65N3O11	0.419647	0.531012	0.77875	-0.360768
4-Aminoantipyrine	C11H13N3O	0.0477318	0.920966	2.80887	1.48999
Benzafibrate	C19H20ClNO4	1.65764	0.114122	118.476	6.88845
5-(Ethylsulfonyl)-2-[(3S)-1-(4-fluorobenzyl)-3-pyrrolidinyl]-1,3-benzoxazole	C20H21FN2O3S	1.72657	0.264283	2.54484	1.34758
Methyl 11-(2-hexyl-4-oxo-1,3-thiazolidin-2-yl)undecanoate	C21H39NO3S	0.538616	0.805128	0.838461	-0.254185
Garcinia acid	C6H8O8	0.202301	0.795403	1.05392	0.0757684
[FAoxo_amino(6:0)]3-oxo-5S-amino-hexanoicacid	C6H11NO3	0.706353	0.377026	2.46012	1.29873
4-Formylaminoantipyrine	C12H13N3O2	0.019962	0.847485	3.91605	1.9694
Trimethylsilyl bromoacetate	C5H11BrO2Si	1.36966	0.0170966	0.358431	-1.48023
N,N'-Bis(4-{[5-(diethylamino)-2-pentanyl]amino}-8-quinolinyl)octanediamide	C44H66N8O2	0.1202	0.908734	1.52694	0.61064
Hexabenzo[bc,ef,hi,kl,no,qr]coronene	C42H18	0.176125	0.740829	1.41991	0.505804
Ethyl Paraben	C9H10O3	0.629843	0.37893	2.11893	1.08334
Piracetam	C6H10N2O2	1.01734	0.580971	1.87985	0.910621
1-Bromo-2-[(2-bromoethyl)disulfanyl]ethane	C4H8Br2S2	0.0710774	0.58303	1.00301	0.00434036
Cotinine	C10H12N2O	0.424345	0.399473	11.2789	3.49556
Methyl L-alanyl-L-phenylalanyl-N-allylglycyl-L-isoleucyl-L-valinate	C29H45N5O6	0.00848206	0.231157	0.818049	-0.28974
4-Coumarylalcohol	C9H10O2	0.17644	0.593241	1.17881	0.237334
N-Phenylbenzenecarbohydrazonoyl chloride	C13H11ClN2	0.292232	0.458276	1.70698	0.771443
4-Hydroxy-2-butynal	C4H4O2	1.02821	0.106125	0.76424	-0.387902
Pinometostat	C30H42N8O3	0.481088	0.21847	0.685744	-0.544258
24-methylene-cholesterol sulfate	C28H46O4S	0.0517597	0.300026	1.19993	0.262949
Dibutyl itaconate	C13H22O4	0.98473	0.751585	1.98801	0.991322
MFCD00698693	C20H42O11	0.421641	0.618768	1.17313	0.230369
S5M7KW6U17	C32H47N5O6S	1.9866	0.0799063	5.78665	2.53273
235BBF3K97	C20H28	0.280478	0.507459	1.27017	0.345019
4-(Difluoromethyl)-2-thiophenecarboxylic acid	C6H4F2O2S	0.146262	0.48155	1.28451	0.361217
(2S,3R)-1,3-Dihydroxy-2-hexadecanaminium	C16H36NO2	0.0363161	0.925817	1.09029	0.124706
MK-0773	C27H34FN5O2	1.9869	0.099885	14.3047	3.83842
4-HYDROXYMANDELIC ACID	C8H8O4	0.401541	0.513876	2.03811	1.02723
Rogioldiol A	C20H33BrO2	0.845187	0.0877641	0.632701	-0.660405
{(3R,4S)-1-(Cyclohexylcarbamoyl)-3-[2-(4-morpholinyl)ethyl]-4-piperidinyl}acetic acid	C20H35N3O4	0.348177	0.486984	0.620167	-0.689272
(2S)-6-Amino-2-[4-(aminomethyl)-1H-1,2,3-triazol-1-yl]-1-(1-piperazinyl)-1-hexanone	C13H25N7O	1.10422	0.0934814	0.720101	-0.473729
8-Amino-5,7-dibromo-9,10-dioxo-9,10-dihydro-1-anthracenesulfonic acid	C14H7Br2NO5S	0.86391	0.25315	0.685449	-0.544879
1,3,5-tricyanobenzene	C9H3N3	0.713384	0.362992	0.771191	-0.37484
FL1AAKGM0001_a	C19H18O7	1.2533	0.0698389	0.731104	-0.451852
FL1C3CGS0020_a	C18H18O6	0.40123	0.206433	1.62076	0.696674
4-(6-Bromo-2-chloro-3-quinolinyl)-3-chloro-1-(2,6-dichlorophenyl)-2-azetidinone	C18H9BrCl4N2O	0.840188	0.271794	1.81945	0.863503
1,2-Dichloro-4-(1-chloroethyl)benzene	C8H7Cl3	0.964321	0.413577	1.76979	0.823582
2-(4-Fluorophenyl)imidazo[1,2-a]pyridine-3-carbaldehyde	C14H9FN2O	0.106323	0.911538	1.02711	0.0385941
NCGC00180394-02!(2S)-2-[(1S)-1-hydroxypentyl]-4-methoxy-2,3-dihydropyran-6-one	C11H18O4	1.02049	0.292804	1.28846	0.365645
5-[1-(2-Chloro-4-fluorobenzyl)-2,4-dioxo-1,4-dihydro-3(2H)-quinazolinyl]-N-[2-(3,4-dimethoxyphenyl)ethyl]pentanamide	C30H31ClFN3O5	1.03432	0.524861	1.27138	0.346394
3,3'-(7,12-Diethyl-3,8,13,17-tetramethyl-2,18-porphyrindiyl)dipropanoic acid	C34H38N4O4	0.184934	0.788599	1.04308	0.0608486
2,3,4,7,8-Pentabromodibenzofuran	C12H3Br5O	0.739598	0.329123	0.733791	-0.446558
Nudifloramide	C7H8N2O2	0.177826	0.805478	1.21173	0.277071
Pregna-4_9(11)-diene-3_20-dione	C21H28O2	2.39151	0.0989549	1.78527	0.836142
Curvulalide	C10H14O5	0.686652	0.597318	0.957456	-0.0627215
S-(5-Chloro-4-methyl-2-sulfamoylphenyl) ethanethioate	C9H10ClNO3S2	0.435215	0.22572	1.40209	0.48758
Hexanoylglycine	C8H15NO3	0.864016	0.232062	2.13468	1.09402
NP-022373	C23H25NO2	1.082	0.174382	2.64727	1.4045
Monodehydroascorbate	C6H7O6	0.914024	0.977726	1.91997	0.941082
PS(18:0/18:1(9Z))	C42H80NO10P	1.61233	0.0707702	11.5923	3.5351
(3aS,6aR,3a'R,6a'S)-5,5'-(Methylenedi-4,1-phenylene)bis(3-mesityl-3aH-pyrrolo[3,4-d][1,2]oxazole-4,6(5H,6aH)-dione)	C41H36N4O6	0.845877	0.303366	1.17735	0.235541
Perfluoro-tert-butyl alcohol	C4HF9O	0.902192	0.0865478	2.17687	1.12226
MFCD00024763	C19H13N3O6	0.224726	0.869597	1.71366	0.777082
PE(13:0/18:2(9Z,12Z))	C36H68NO8P	1.34705	0.245049	0.704582	-0.50516
tcmdc-125862	C11H10ClNO3	0.278034	0.860598	0.949166	-0.075267
Vardenafil	C23H32N6O4S	1.95488	0.0848341	0.568085	-0.815821
(5S)-5-Benzyl-1-[(1-{(2S)-2-[(4S)-4-benzyl-2-imino-3-(4-methylpentyl)-1-imidazolidinyl]-3-phenylpropyl}-2-pyrrolidinyl)methyl]-4,5-dihydro-1H-imidazol-2-amine	C40H55N7	1.02243	0.109008	0.71292	-0.488188
N-ACETYL-N-[1-(1,1'-BIPHENYL-4-YLMETHYL)-2-OXOAZEPAN-3-YL]-O-PHOSPHONOTYROSINAMIDE	C30H34N3O7P	0.256878	0.83612	0.817735	-0.290295
PC 19:1e	C27H54NO7P	0.378826	0.593081	1.71559	0.778701
Atevirdine	C21H25N5O2	0.247827	0.81672	1.17256	0.229658
N-(Carboxymethyl)-3-cyclohexyl-D-alanyl-N-[(3S)-7-amino-1-isopropoxy-1,2-dioxo-3-heptanyl]-L-prolinamide	C26H44N4O7	1.63471	0.0114206	2.57055	1.36208
3'-(4-Methoxyphenyl)-4'H-spiro[indole-3,2'-[1,3]thiazolidine]-2,4'(1H)-dione	C17H14N2O3S	0.750073	0.740657	1.04934	0.0694819
4,7,10,13,16-Docosapentaynoic acid	C22H24O2	0.568015	0.876981	3.40998	1.76976
Celiprolol	C20H33N3O4	0.0727325	0.531544	1.13837	0.18697
3-Allyl-2-(butylsulfanyl)-3H-spiro[benzo[h]quinazoline-5,1'-cyclohexan]-4(6H)-one	C24H30N2OS	0.574987	0.314628	0.815367	-0.294478
PE(12:0/16:1(9Z))	C33H64NO8P	0.424208	0.846907	0.832808	-0.263944
PS(O-18:0/17:2(9Z,12Z))	C41H78NO9P	0.923012	0.21627	0.613181	-0.705614
OTCA	C4H5NO3S	0.00613372	0.988326	1.08999	0.12432
N-[1-(Adamantan-1-yl)ethyl]-5-(4-methyl-1-piperazinyl)-2-nitroaniline	C23H34N4O2	0.879327	0.0696514	0.574144	-0.800515
Heptadecafluoro-1-decene	C10H3F17	0.585686	0.782574	1.04947	0.0696658
chavicol	C9H10O	0.672483	0.326107	0.392451	-1.34942
4-Methoxybenzaldehyde	C8H8O2	1.15499	0.261439	23.1772	4.53464
1(2H)-Isoquinolinone	C9H7NO	1.08858	0.0720326	13.4073	3.74494
2-[(4-Bromo-2-thienyl)carbonyl]-N-ethylhydrazinecarbothioamide	C8H10BrN3OS2	0.802136	0.276498	0.652705	-0.615496
N-{2-[(5-Chloro-2-{[2-methoxy-6-(4-methyl-1-piperazinyl)-3-pyridinyl]amino}-4-pyrimidinyl)amino]phenyl}methanesulfonamide	C22H27ClN8O3S	0.0846658	0.912522	1.00657	0.00945349
5-Chlorosulfonyl-2-methoxybenzoicacid	C8H7ClO5S	0.00423178	0.410672	0.586268	-0.770368
NP-000295	C17H22O4	0.834868	0.339993	1.54647	0.628982
S26131	C31H34N2O4	0.38855	0.501091	0.343035	-1.54357
Drometrizole	C13H11N3O	0.199605	0.93333	1.19857	0.261316
Hildgardtene	C21H20O3	0.855503	0.531978	1.41251	0.498258
N,beta,beta-Trimethyl-L-phenylalanyl-N-[(3S,4E)-2,5-dimethyl-6-(octyloxy)-6-oxo-4-hexen-3-yl]-N,3-dimethyl-L-valinamide	C35H59N3O4	1.19051	0.142347	0.605758	-0.723186
2_3_5-Trihydroxytoluene	C7H8O3	0.612042	0.265771	1.09099	0.125634
Arbutin6-phosphate	C12H17O10P	0.744076	0.487503	0.918951	-0.12194
Bamifylline	C20H27N5O3	0.596107	0.783343	0.307313	-1.70222
(2S)-4-Hydroxy-7-methoxy-N,N,N,2-tetramethyl-3,5,9-trioxa-4-phosphaheptacosan-1-aminium 4-oxide	C28H61NO6P	0.54197	0.581476	1.22234	0.289648
N-Benzoyl-4-hydroxyanthranilate	C14H11NO4	0.834412	0.708742	1.41039	0.496092
N-(4-Bromophenyl)-4,6-dichloro-1,3,5-triazin-2-amine	C9H5BrCl2N4	0.155085	0.918323	0.913454	-0.130595
Carbendazim	C9H9N3O2	0.181477	0.767484	1.0749	0.104206
(1R,2R,3R,4S)-3-Amino-2,4-dibromocyclopentanecarboxylic acid	C6H9Br2NO2	0.263941	0.291352	0.877504	-0.188522
Methyl (2S,3S)-2-({(2R)-2-benzyl-4-hydroxy-5-[(3S,4aS,8aS)-3-[(2-methyl-2-propanyl)carbamoyl]octahydro-2(1H)-isoquinolinyl]pentanoyl}amino)-3-methylpentanoate	C33H53N3O5	1.45026	0.164559	0.554194	-0.851538
N-(4-Bromo-2-fluorophenyl)-5-(1,4-dioxa-8-azaspiro[4.5]dec-8-ylsulfonyl)-3-methyl-1-benzofuran-2-carboxamide	C23H22BrFN2O6S	0.500881	0.646145	0.662234	-0.594588
4-Acetamidoantipyrine	C13H15N3O2	0.0571717	0.839555	3.2233	1.68854
Phthalic anhydride	C8H4O3	0.710793	0.290277	1.81582	0.860624
Methyl 1,2,2,6,6-pentamethyl-4-piperidyl sebacate	C21H39NO4	1.20339	0.0459134	3.58583	1.84231
Benzylfentanyl	C21H26N2O	0.182861	0.71257	1.01844	0.0263539
Ronidazole	C6H8N4O4	2.02854	0.119165	4.06378	2.02282
(S)-Methylmalonatesemialdehyde	C4H6O3	0.997098	0.271879	0.753109	-0.409069
((5Z)-5-{4-[(2-iodobenzoyl)oxy]benzylidene}-4-oxo-2-thioxo-1,3-thiazolidin-3-yl)acetic acid	C19H12INO5S2	0.0302499	0.39364	0.815399	-0.294423
Lysyl-4-nitrophenylalanylalanyl-4-nitrophenylalaninamide	C27H36N8O8	1.33529	0.0577718	2.87202	1.52207
N1-Methyladenosine	C11H15N5O4	0.056522	0.9408	1.15489	0.207755
imidaclothiz	C7H8ClN5O2S	0.288468	0.348905	1.46718	0.553046
3-[(5Z)-5-Benzylidene-4-oxo-2-thioxo-1,3-thiazolidin-3-yl]benzoic acid	C17H11NO3S2	0.454514	0.247452	0.00930734	-6.74742
N-Cyclohexyl-4,6-bis[(1,1,1,3,3,3-hexafluoro-2-propanyl)oxy]-1,3,5-triazin-2-amine	C15H14F12N4O2	0.183793	0.951049	1.16084	0.215164
5,7-dibromo-4-hydroxyquinoline-2-carboxylic acid	C10H5Br2NO3	0.995039	0.431831	0.919008	-0.121851
N-{(2S)-3-[(3S)-3-Benzyl-5-oxo-1,4-diazaspiro[5.5]undec-4-yl]-2-hydroxypropyl}-N-(cyclopentylmethyl)-4-methoxybenzenesulfonamide	C32H45N3O5S	1.71941	0.183718	4.17543	2.06193
1,5,6-trimethyl-3-[(pyrimidin-2-ylamino)methylidene]-1,2,3,4-tetrahydro-2lambda~6~-thieno[2,3-c][1,2]thiazine-2,2,4-trione	C14H14N4O3S2	0.42235	0.590338	1.62993	0.704806
Medronic Acid	CH6O6P2	0.858522	0.262504	0.714368	-0.485261
Adrafinil	C15H15NO3S	1.44371	0.0690027	0.724502	-0.464939
N'-{(E)-[2-(Benzyloxy)-3,5-dibromophenyl]methylene}-4-fluorobenzohydrazide	C21H15Br2FN2O2	0.604771	0.594372	1.04149	0.0586428
5-O-(Indol-3-ylacetyl-myo-inositol)D-galactoside	C22H29NO12	1.02115	0.700304	0.206999	-2.2723
PE(13:0/20:2(11Z,14Z))	C38H72NO8P	1.34672	0.0642591	0.546732	-0.871093
(4E,8E)-10-(4-hydroxy-6-methoxy-7-methyl-3-oxo-1H-2-benzofuran-5-yl)-4,8-dimethyldeca-4,8-dienoic acid	C22H28O6	0.858215	0.343607	1.39068	0.475787
alpha-D-Glucose-1,6-bisphosphate	C6H14O12P2	0.558492	0.487645	0.824435	-0.278523
Chloramphenicol3-acetate	C13H14Cl2N2O6	0.566256	0.260304	0.534055	-0.904939
N-(2-Thienylcarbonyl)glycine	C7H7NO3S	1.90877	0.0946206	13.4565	3.75023
28-Nitrosospirosol-5-en-3-yl acetate	C29H44N2O4	1.77834	0.187533	0.684958	-0.545913
Haloperidol-D4	C21H19ClD4FNO2	0.920386	0.219121	0.831118	-0.266875
(1R,2S)-1-Carboxy-2-hydroxy-1-propanaminium	C4H10NO3	1.02989	0.265747	1.11213	0.153324
1-phenylpropane-1_2-dione	C9H8O2	0.242259	0.736479	1.39488	0.480142
N-oleoylsphingosine 1-phosphate	C36H70NO6P	0.515638	0.960565	0.993148	-0.00991956
3-Carboxy-1-methylpyridinium	C7H7NO2	0.042547	0.540797	1.63755	0.71154
N-Nitrosopyrazinamine	C4H4N4O	1.82848	0.233894	3.32829	1.73478
Cyclohexyl[(2S)-2-({4-[(2beta,3alpha,5alpha,17beta)-3,17-dihydroxyandrostan-2-yl]-1-piperazinyl}carbonyl)-1-pyrrolidinyl]methanone	C35H57N3O4	1.58345	0.135994	0.587015	-0.76853
PS(O-16:0/18:2(9Z,12Z))	C40H76NO9P	1.44665	0.0659351	0.498205	-1.00519
1-(3,5-Dibromo-2-thienyl)-2-(isopropylamino)ethanol	C9H13Br2NOS	0.223282	0.471365	0.843356	-0.245787
2-Hydroxyhippuric acid	C9H9NO4	0.0558883	0.439582	1.6587	0.730049
Thiacloprid	C10H9ClN4S	0.526034	0.553988	1.05493	0.0771432
LMST01010250	C27H44O4	0.16269	0.555512	1.18759	0.248038
Difenacoum	C31H24O3	1.27944	0.151306	0.833815	-0.262201
Picloxydine	C20H24Cl2N10	0.526082	0.906642	1.01024	0.0146933
3,9-Bis(4-hydroxybenzyl)-6-isobutyl-4,10,12-trimethyl-3,4,6,7,9,10,12,13-octahydro-1,4,7,10,13-benzopentaazacyclohexadecine-2,5,8,11,14(1H)-pentone	C36H43N5O7	1.63564	0.227519	4.67965	2.2264
3-(2-Nitrophenoxy)-2-thiophenecarboxylic acid	C11H7NO5S	0.483595	0.409492	1.25491	0.327581
(R)-Acetoin	C4H8O2	0.652434	0.639156	0.832462	-0.264544
3-(3_4-Dihydroxyphenyl)pyruvate	C9H8O5	0.528205	0.57253	1.69707	0.763045
6-nitrosaccharin	C7H4N2O5S	0.163591	0.482611	1.8366	0.877041
hexahydrophthalic anhydride	C8H10O3	0.523457	0.538553	2.13308	1.09294
1-(3-Bromopropyl)pyrrole	C7H10BrN	0.164545	0.622793	1.23484	0.30432
2-Chloro-N-(2,6-difluorophenyl)acetamide	C8H6ClF2NO	0.827811	0.871286	1.14664	0.197416
raspberry ketone	C10H14O2	1.31582	0.551025	1.85846	0.894109
4-Methoxycinnamaldehyde	C10H10O2	0.0561206	0.670598	1.28743	0.364492
Dichloro(pentafluorophenyl)stibine	C6Cl2F5Sb	0.574269	0.502346	1.07502	0.104357
Telmisartan	C33H30N4O2	1.12894	0.296334	55.0445	5.78253
1-Carbapen-2-em-3-carboxylicacid	C7H7NO3	0.154055	0.650453	1.34667	0.429395
Acetylcholine	C7H15NO2	0.235519	0.761476	1.8284	0.87058
Ethyl (2E)-2-(carbamothioylhydrazono)propanoate	C6H11N3O2S	0.285297	0.633029	0.259211	-1.9478
PE(O-16:0/17:2(9Z,12Z))	C38H74NO7P	0.00307679	0.562985	0.976218	-0.0347247
3',5,5'-Trihydroxy-4',6,7,8-tetramethoxyflavone	C19H18O9	0.786114	0.112928	0.901726	-0.149239
Perfluoromethylcyclohexane	C7F14	0.219835	0.5557	1.16539	0.220817
Pyrimethamine	C12H13ClN4	0.145691	0.553404	7.02658	2.81282
Nalpha-Butyryl-N-[1-(2-methoxyphenyl)-2,9,16,23-tetraazahexacosan-26-yl]-D-tyrosinamide	C42H72N6O4	0.16317	0.807134	1.71749	0.780304
4,4,6a,6b,10,10,12a,14b-Octamethyl-9-[(trimethylsilyl)oxy]icosahydro-3(2H)-picenone	C33H58O2Si	0.990931	0.0956259	0.473012	-1.08005
1-(Pentafluorophenyl)ethanone	C8H3F5O	0.326015	0.975354	0.916541	-0.125728
Adenosine-5'-(N-propyl)carboxamide	C13H18N6O4	0.047858	0.847325	0.867598	-0.204901
N-[6-(Methylsulfonyl)-1,3-benzothiazol-2-yl]-2-furamide	C13H10N2O4S2	0.0775923	0.910214	0.994734	-0.00761791
1,2-Bis[2-(hexyloxy)ethoxy]benzene	C22H38O4	0.255505	0.659717	1.41861	0.504476
2-(2-Hydroxypropoxy)-1-propanol	C6H14O3	0.267594	0.813549	1.15609	0.20926
[PRtetramethyl(4:0/16:1/2:0)]3R_7R_11R_15-tetramethyl-2E-hexadecen-1-oldiphosphate	C20H42O7P2	0.276162	0.144158	0.318552	-1.6504
methyl 5-{[2-(ethoxycarbonyl)-3-oxohex-1-enyl]amino}-2-furoate	C15H19NO6	1.75075	0.0828819	3.72852	1.8986
1alpha,25-dihydroxy-24a-homo-26,27-dimethyl-22-thiavitamin D3 / 1alpha,25-dihydroxy-24a-homo-26,27-dimethyl-22-thiacholecalciferol	C29H48O3S	0.541637	0.622794	1.69962	0.76521
PA(O-16:0/18:3(9Z,12Z,15Z))	C37H69O7P	0.515584	0.688008	0.818605	-0.288761
cyclohexyl[4-(2-methoxyphenyl)piperidino]methanone	C19H27NO2	0.711687	0.322335	1.61497	0.691507
N-(4-Aminobutyl)-N'-{5-[(9-anthrylmethyl)amino]pentyl}-1,5-pentanediamine	C29H44N4	0.640474	0.472983	1.53327	0.616608
(3beta,5alpha,6beta)-5-Hydroxy-6-{[2-(1H-imidazol-4-yl)ethyl]amino}cholestan-3-yl butyrate	C36H61N3O3	0.0617005	0.953446	0.820842	-0.284824
N,N-Diheptyl-2-thiophenecarboxamide	C19H33NOS	0.0371066	0.970111	0.733937	-0.446272
7-O-Acetylsalutaridinol	C21H25NO5	0.207679	0.70067	3.53943	1.82352
N-{[4-(Isopropylsulfamoyl)phenyl]carbamothioyl}-3-nitrobenzamide	C17H18N4O5S2	0.242652	0.583159	0.524972	-0.929687
Bis(2,2,2-trifluoroethyl) [(2-{2-amino-6-[(4-nitrophenyl)sulfanyl]-9H-purin-9-yl}ethoxy)methyl]phosphonate	C18H17F6N6O6PS	0.0103962	0.776916	0.737261	-0.439753
N-(2-Hydroxyethyl)-N,beta,beta-trimethyl-L-phenylalanyl-N-[(3S,4E)-5-carboxy-2-methyl-4-hexen-3-yl]-N,3-dimethyl-L-valinamide	C29H47N3O5	0.208998	0.903552	0.989327	-0.0154803
Perflubron	C8BrF17	0.132984	0.865218	0.960061	-0.0588026
2-(4-benzyl-1,4-diazepan-1-yl)-N-(1-isopropyl-4-piperidyl)-6-methoxy-7-(3-pyrrolidin-1-ylpropoxy)quinazolin-4-amine	C36H53N7O2	0.660417	0.238382	0.766082	-0.38443
(1S,3R,7S,8S,8aR)-8-{2-[(2R,4R)-4-{[Dimethyl(2-methyl-2-propanyl)silyl]oxy}-6-oxotetrahydro-2H-pyran-2-yl]ethyl}-3,7-dimethyl-1,2,3,7,8,8a-hexahydro-1-naphthalenyl (4-{1-[7-(hydroxyamino)-7-oxoheptyl] -1H-1,2,3-triazol-4-yl}benzyl)carbamate	C42H63N5O7Si	0.759995	0.221064	1.25789	0.331002
2-Ethylhexyl nitrate	C8H17NO3	0.37562	0.495867	1.822	0.865524
6-Bromo-2-methyl-4-quinolinol	C10H8BrNO	1.06432	0.0830151	0.781609	-0.355482
3-tert-butyl-1-methyl-1H-pyrazole-5-carboxylic acid	C9H14N2O2	1.99009	0.025295	17.1342	4.0988
GibberellinA14	C20H28O5	1.331	0.128816	22.1969	4.47228
Taurochenodeoxycholic acid 3-sulfate	C26H45NO9S2	0.117598	0.803859	2.82428	1.49788
N~2~-[(Benzyloxy)carbonyl]-N-[1-(octadecylamino)-1,2-dioxo-3-pentanyl]leucinamide	C37H63N3O5	0.731772	0.794923	0.652856	-0.615163
2-(1,3-Benzodioxol-5-yl)-5-(5-bromo-2-furyl)-1,3,4-oxadiazole	C13H7BrN2O4	0.834451	0.483382	0.415087	-1.26851
TCEP	C6H12Cl3O4P	0.0663583	0.71064	0.815646	-0.293985
(4-Chlorophenyl)-N-(3-pyridinylmethyl)methanesulfonamide	C13H13ClN2O2S	0.0169381	0.777636	409.742	8.67857
2,2,3,3,4,4,5,5,6,6,7,7-Dodecafluoroheptyl 4-methylbenzenesulfonate	C14H10F12O3S	0.0558706	0.695693	1.01477	0.021152
GibberellinA19	C20H26O6	0.272528	0.801597	1.2099	0.27489
Trendione	C18H20O2	0.248542	0.3047	1.5918	0.670661
MFCD08234853	C4H3N3	0.155165	0.528914	1.5773	0.657455
Metronidazole-OH	C6H9N3O4	0.849251	0.230604	0.609842	-0.713493
PS(O-18:0/19:1(9Z))	C43H84NO9P	1.69041	0.0431354	0.607255	-0.719626
methyl 5R,6R-epoxy-7-eicosynoate	C21H36O3	1.35768	0.0575684	8.81903	3.14062
7-chloro-4-hydroxy-8-methylquinoline-3-carboxylic acid	C11H8ClNO3	0.408307	0.344484	1.63273	0.707285
PS(19:0/21:0)	C46H90NO10P	1.52221	0.157103	0.596916	-0.7444
PS(O-16:0/19:1(9Z))	C41H80NO9P	0.508391	0.417006	0.67234	-0.572737
4,4'-dimethoxy[1,1'-biphenyl]-2-carbonitrile	C15H13NO2	0.219802	0.969775	0.950149	-0.0737738
4-methylumbelliferyl sulfate	C10H8O6S	0.0289233	0.818524	1.82995	0.871806
N1-(4-chlorophenyl)-2-{[1-ethyl-4-oxo-6-(trifluoromethyl)-1,4-dihydroquinolin-3-yl]carbonyl}hydrazine-1-carbothioamide	C20H16ClF3N4O2S	0.462221	0.189978	0.443612	-1.17263
(2S)-1,1,3,4,4-Pentabromo-3-buten-2-yl acetate	C6H5Br5O2	0.619721	0.303759	1.30078	0.379378
6,7-Dimethoxy-2-oxo-2H-chromen-8-yl beta-D-glucopyranoside	C17H20O10	1.86018	0.0835158	6.181	2.62784
1-(Morpholinosulfonyl)piperidine-4-carboxylic acid	C10H18N2O5S	0.806608	0.561549	1.6932	0.759749
4-QUINOLINECARBOXYLIC ACID	C10H7NO2	1.50795	0.185325	28.705	4.84323
BMS-564,929	C14H12ClN3O3	1.73168	0.027271	0.235552	-2.08588
({[{[(2R,3S,4R,5R)-5-(6-Amino-9H-purin-9-yl)-3,4-dihydroxytetrahydro-2-furanyl]methoxy}(sulfanyl)phosphorothioyl]oxy}methyl)({[{[(2R,3S,4R,5R)-5-(6-amino-9H-purin-9-yl)-3,4-dihydroxytetrahydro-2-furan yl]methoxy}(sulfanyl)phosphoryl]oxy}methyl)phosphinic acid	C22H31N10O13P3S3	1.30481	0.174873	0.658328	-0.603121
Sebacicacid	C10H18O4	1.65368	0.151799	5.31098	2.40898
Tricyanic acid	C3H3N3O3	1.32202	0.1447	11.7759	3.55777
N1-(4-chlorophenyl)-3-(1H-pyrrol-1-ylmethyl)piperidine-1-carboxamide	C17H20ClN3O	0.0750007	0.720025	0.968478	-0.046209
PS(20:1(11Z)/0:0)	C26H50NO9P	1.59455	0.165073	16.4791	4.04256
5-Chloro-1-methyl-3-[[(4-methylphenyl)thio]methyl]-1H-pyrazole-4-carboxaldehyde	C13H13ClN2OS	1.77223	0.0326193	0.327884	-1.60874
Phenylacetylene	C8H6	0.112606	0.603719	0.873271	-0.195498
N~2~-[(2R,4S,5S)-5-{[N-{[(3,5-Dimethyl-1H-pyrazol-1-yl)methoxy]carbonyl}-3-(methylsulfonyl)-L-alanyl]amino}-4-hydroxy-2,7-dimethyloctanoyl]-N-isobutyl-L-valinamide	C30H54N6O8S	1.25807	0.485623	1.41398	0.49976
Imidazol-5-yl-pyruvate	C6H6N2O3	0.341195	0.547736	0.865303	-0.208723
Dipropylene glycol dimethyl ether	C8H18O3	0.819938	0.247069	1.8816	0.911957
Azelaicacid	C9H16O4	2.11785	0.027168	4.43444	2.14875
1,3-Dibromo-6-hydroxy-5,6-dihydro-4H-cyclopenta[c]thiophen-4-one	C7H4Br2O2S	0.10888	0.688718	1.07462	0.103826
9-Oxononanoicacid	C9H16O3	1.50409	0.133498	12.0636	3.59258
dimethyl 3,3'-undec-1-ene-1,1-diylbis(5-bromo-6-methoxybenzoate)	C29H36Br2O6	0.392046	0.282983	0.736727	-0.440797
tioxolone	C7H4O3S	1.39203	0.137503	0.628642	-0.669689
1-[2-(3-Fluorobenzyl)-2H-tetrazol-5-yl]piperidine	C13H16FN5	1.63856	0.137748	1.47605	0.561739
2-hydroxy pelargonic acid	C9H18O3	1.81802	0.140842	7.11835	2.83154
2-(1-Pyridiniumyl)ethyl [3-(hexadecyloxy)-2-methoxypropyl]phosphonate	C27H50NO5P	0.151413	0.373271	1.29303	0.370751
5,6-Dimethoxy-2-({[7-(1,2,3,4-tetrahydro-9-acridinylamino)heptyl]amino}methyl)-1-indanone	C32H41N3O3	0.200439	0.540569	1.42688	0.51286
arclofenin	C19H17ClN2O6	0.280089	0.47076	3.60082	1.84833
UNII:8IAN133486	C9H4Cl8O	0.667238	0.387537	0.682312	-0.551497
2-(3-chloro-2-methylanilino)benzoic acid	C14H12ClNO2	0.334204	0.193353	0.551039	-0.859774
1,3,2-Benzodioxaborol-2-yl	C6H4BO2	0.547648	0.268106	0.66476	-0.589094
2-ethyl-2-(3-methoxyphenyl)cyclohexanone oxime	C15H21NO2	1.99874	0.0637836	12.1851	3.60704
SY9242500	C14H15P	0.965498	0.242136	1.02237	0.0319222
N'-(2-{[2-Hydroxy-3-(4-hydroxyphenoxy)propyl]amino}ethyl)-N,N-dimethylsulfuric diamide	C13H23N3O5S	0.859833	0.153638	0.677124	-0.562508
Linkckoside G	C32H52O10	0.207789	0.959916	3.57407	1.83757
N1-cyclohexyl-4-(4-fluorobenzyl)-1,4-diazepane-1-carbothioamide	C19H28FN3S	1.72532	0.0815695	0.558966	-0.839169
Quwenzhi	C11H21NO3	1.4508	0.164651	7.05107	2.81784
2-(2,4,5,7-Tetrabromo-6-oxido-3-oxo-3H-xanthen-9-yl)benzoate	C20H6Br4O5	0.506272	0.416917	1.50099	0.585917
chloralodol	C8H15Cl3O3	0.209902	0.99793	12.2114	3.61015
2-[4-(3-Amino-2-hydroxypropoxy)phenyl]acetamide	C11H16N2O3	1.81598	0.234601	6.2959	2.65441
N-(4-Chlorophenyl)-2-{[3-(2-thienyl)-4,5-dihydro-1,2-oxazol-5-yl]carbonyl}hydrazinecarboxamide	C15H13ClN4O3S	1.56583	0.0293654	2.91584	1.54391
cis-Stilbeneoxide	C14H12O	0.301935	0.526683	1.30343	0.382309
3-Hydroxybutyric acid	C4H8O3	0.788123	0.0702828	1.88403	0.913819
26,26,26,27,27,27-hexafluoro-1alpha,25-dihydroxy-23,23,24,24-tetradehydrovitamin D3 / 26,26,26,27,27,27-hexafluoro-1alpha,25-dihydroxy-23,23,24,24-tetradehydrocholecalciferol	C27H34F6O3	0.860874	0.868903	1.03926	0.0555633
Chlorpropamide	C10H13ClN2O3S	0.644947	0.408578	1.80398	0.851183
N-{[(2-Methyl-2-propanyl)oxy]carbonyl}phenylalanyl-N-[1-ethoxy-6-methyl-3-(2-methyl-2-propanyl)-1-oxo-4-heptanyl]alaninamide	C31H51N3O6	0.381581	0.399545	0.58428	-0.775269
3-O-alpha-L-rhamnopyranosyl-3-hydroxy-5Z-tetradecenoyl-3-hydroxydecanoic acid	C30H54O9	1.2899	0.537594	1.90213	0.927616
Azumolene	C13H9BrN4O3	1.50825	0.0228629	3.69274	1.88469
2-Methylhippuricacid	C10H11NO3	1.74613	0.19093	6.90439	2.78751
(2aS,3S,6R,7S,7aR,7bR)-7-(4-Bromophenyl)-1-(4-methoxyphenyl)-3-[(phenylselanyl)methyl]-1,2a,3,7,7a,7b-hexahydro-2H,4'H-spiro[azeto[2',3':3,4]pyrrolo[1,2-b][1,2]oxazole-6,3'-chromene]-2,4'-dione	C35H29BrN2O5Se	0.944111	0.0808928	0.617016	-0.69662
N-Undecanoylglycine	C13H25NO3	1.55525	0.324571	5.88606	2.5573
4-(morpholinosulfonyl)aniline	C10H14N2O3S	0.518444	0.500759	18.5733	4.21516
Trimebutine	C22H29NO5	0.424127	0.313345	1.43376	0.519801
(4aR,6aS,7S)-N-Cyclohexyl-N-(cyclohexylcarbamoyl)-1,4a,6a-trimethyl-2-oxohexadecahydro-1H-indeno[5,4-f]quinoline-7-carboxamide	C33H53N3O3	1.79032	0.0635441	0.622739	-0.683299
1-[10-(Dimethylamino)decyl]-2-(4-ethoxybenzyl)-N,N-diethyl-1H-benzimidazole-5-carboxamide	C33H50N4O2	0.73843	0.382439	2.53375	1.34128
(S)-4-Hydroxymandelonitrile	C8H7NO2	0.553455	0.212852	1.47141	0.557197
N-lauroyl glycine	C14H27NO3	1.73377	0.194105	5.22897	2.38653
Triethylene glycol dimethacrylate	C14H22O6	1.55494	0.226294	0.756223	-0.403116
N-[(2S,3R,4S)-1-Cyclohexyl-3,4-dihydroxy-6-methyl-2-heptanyl]-N~2~-[(2R)-1-(4-morpholinyl)-1-oxo-3-phenyl-2-propanyl]alaninamide	C30H49N3O5	0.663237	0.787743	0.85543	-0.225278
4-[(9-Anthrylcarbonyl)amino]-1-(cyclooctylmethyl)-1-methylpiperidinium	C30H39N2O	0.878864	0.288091	0.561987	-0.831392
2-(5-Benzoyl-1H-benzimidazol-2-yl)-3,4,5,6-tetrachloro-N'-[(1Z,2E)-3-phenyl-2-propen-1-ylidene]benzohydrazide	C30H18Cl4N4O2	0.404123	0.132604	1.2896	0.366921
VitaminKepoxide	C31H46O3	0.159614	0.459765	1.27254	0.347711
PT(18:0/18:1(9Z))	C43H82NO10P	1.47018	0.0933572	0.625968	-0.675838
D-Glycericacid	C3H6O4	0.0490068	0.736202	0.856537	-0.223412
NP-016721	C15H16O4	0.613796	0.487975	0.911653	-0.133443
Dimethyl Phthalate	C10H10O4	0.230127	0.980582	1.06778	0.0946177
2-(Propylthio)nicotinic acid	C9H11NO2S	1.75904	0.162098	15.7157	3.97414
S-choloyl-4'-phosphopantetheine	C35H61N2O11PS	0.831517	0.991761	1.26035	0.333819
alpha,alpha鈥?bis(diisopropylphosphino)-m-xylene	C20H36P2	1.71502	0.0106237	8.44833	3.07867
4,7-Dibromo-2,1,3-benzoselenadiazole	C6H2Br2N2Se	0.47604	0.251671	1.50427	0.589063
(2-Amino-6-methylphenyl){4-[(3S)-4-{(1S)-1-[4-(1,3-benzodioxol-5-ylsulfonyl)phenyl]ethyl}-3-methyl-1-piperazinyl]-1-piperidinyl}methanone	C33H40N4O5S	0.155669	0.728172	0.335712	-1.5747
N,N'-(1,2-Diselanediyldi-4,1-phenylene)di(4-biphenylsulfonamide)	C36H28N2O4S2Se2	0.232787	0.473442	0.721972	-0.469985
Dimethyl cyclohexane-1,4-dicarboxylate	C10H16O4	1.17748	0.230836	10.4987	3.39213
Monomethyl phthalate	C9H8O4	0.0458252	0.974725	1.30622	0.3854
Cyanoacetic acid	C3H3NO2	0.713239	0.122189	1.35414	0.437379
1_3_5-trimethoxybenzene	C9H12O3	1.6769	0.0514885	35.922	5.1668
4'-Hydroxy-4- (4-hydroxystyryl) -7-methoxyflavan	C24H22O4	1.37185	0.487656	1.66762	0.737788
AG6542800	C14H11Cl2NO3	1.16989	0.558025	0.955266	-0.0660252
5-Valerolactone	C5H8O2	0.144396	0.664594	1.22407	0.291682
Tris(1-chloro-2-propyl)phosphate	C9H18Cl3O4P	0.200667	0.66456	1.25152	0.323686
Lauramidopropyl betaine	C15H34N8O	1.21044	0.149582	0.688197	-0.539107
3-[(Trimethylsilyl)oxy]lanosta-7,9(11),24-triene	C33H56OSi	1.56067	0.0108139	0.358487	-1.48001
1alpha,25-dihydroxy-25,25-diphenyl-26,27-dinorvitamin D3 / 1alpha,25-dihydroxy-25,25-diphenyl-26,27-dinorcholecalciferol	C37H48O3	0.477981	0.402223	1.3911	0.476226
17?-Estradiol	C18H24O2	1.36815	0.370658	9.61977	3.266
A-769662	C20H12N2O3S	1.02482	0.37889	0.679852	-0.556707
(5R,6S,7S)-8-(alpha-D-Galactopyranosyloxy)-5,6-dihydroxy-7-(octanoylamino)-N-(6-phenylhexyl)octanamide	C34H58N2O10	0.390428	0.322673	0.536197	-0.899166
2,6-Dimethoxyphenol	C8H10O3	1.15244	0.340384	10.6379	3.41115
Xipamide	C15H15ClN2O4S	0.697685	0.479335	3.51279	1.81262
N-oleoyl threonine	C22H41NO4	0.469271	0.699861	1.6707	0.74045
2,6-di-tert-Butylphenol	C14H22O	1.50556	0.0586908	4.24161	2.08461
2-Methyl-6-oxohepta-2_4-dienal	C8H12O2	0.709339	0.327439	3.82701	1.93622
2,2-Dimethyl-1,3-propanediyl dimethanesulfonate	C7H16O6S2	0.200496	0.450482	1.74722	0.805062
Methyl cinnamate	C10H10O2	0.428044	0.356415	1.3288	0.410128
7-oxoheptanoate	C7H12O3	1.15144	0.0750799	7.0292	2.81336
PS(O-18:0/22:2(13Z,16Z))	C46H88NO9P	1.52121	0.195769	0.680344	-0.555665
3alpha-Hydroxy-5beta-pregnane-20-one	C21H34O2	1.86425	0.0128529	7.01785	2.81103
N,beta,beta-Trimethyl-L-phenylalanyl-N-[(3S,4E)-6-(4-benzyl-1-piperazinyl)-2,5-dimethyl-6-oxo-4-hexen-3-yl]-N,3-dimethyl-L-valinamide	C38H57N5O3	0.812796	0.214221	0.571943	-0.806057
PC 9:0	C17H34NO8P	1.60994	0.151088	25.4255	4.6682
N-Hexadecyl-9-acridinamine	C29H42N2	0.94766	0.628283	1.16077	0.21508
Trimethylsilyl N-tetradecanoylglycinate	C19H39NO3Si	0.414132	0.834776	1.03089	0.0438864
Cholinephosphate	C5H14NO4P	0.21279	0.623257	1.69553	0.761734
(1S_3R_4S)-3_4-Dihydroxycyclohexane-1-carboxylate	C7H12O4	1.5482	0.114207	8.03059	3.00551
N-(3S,4S-methylene-decanoyl) histidine	C17H27N3O3	0.343662	0.718416	1.14598	0.196578
18-beta-Glycyrrhetinic acid	C30H46O4	0.843276	0.509904	4.88613	2.28869
Cer(m18:1(4E)/20:0)	C38H75NO2	0.0517582	0.852487	1.01044	0.0149854
PG(O-16:0/17:1(9Z))	C39H77O9P	0.385915	0.804949	1.15178	0.203859
Dihydrooroticacid	C5H6N2O4	0.548992	0.896241	2.1155	1.081
2,4-Dichloro-N-(2,4-diiodophenyl)benzamide	C13H7Cl2I2NO	1.30608	0.0929562	0.675004	-0.567032
Dodecamethylcyclohexasiloxane	C12H36O6Si6	0.608857	0.642483	1.01283	0.0183961
Flecainide	C17H20F6N2O3	0.278482	0.783624	1.46827	0.554115
Ibrolipim	C19H20BrN2O4P	0.129628	0.462274	1.09061	0.125137
2-{[6-Amino-9-(2-phenoxyethyl)-9H-purin-8-yl]sulfanyl}propanoic acid	C16H17N5O3S	1.59009	0.425361	1.75515	0.811593
N-[4-(1-Piperidinylsulfonyl)phenyl]acetamide	C13H18N2O3S	0.372675	0.478001	1.60306	0.68083
[Methoxy(3-pyridinyl)methylene]malononitrile	C10H7N3O	0.0741413	0.967241	3.69578	1.88588
(22E)-3-[(Trimethylsilyl)oxy]ergosta-5,7,22-triene	C31H52OSi	0.577082	0.188283	0.706366	-0.501513
2,5-Dioxo-2,5-dihydro-1H-pyrrole-3,4-dicarbonitrile	C6HN3O2	0.477468	0.790963	0.918162	-0.12318
Botrydial	C17H26O5	0.222356	0.533859	1.51825	0.602405
ProstaglandinF1a	C20H36O5	2.07736	0.0516561	28.752	4.84559
[3-({3-[(Cyclopropylmethyl)amino]-3-oxetanyl}methyl)-1,2-oxazol-5-yl]methanol	C12H18N2O3	1.28367	0.103844	7.20238	2.84847
ALPHA-D-GLUCOSE	C6H12O6	0.614253	0.946263	0.946068	-0.0799844
N-[(2R)-1-(alpha-D-Galactopyranosyloxy)-2-octadecanyl]-10-phenyldecanamide	C40H71NO7	1.51088	0.0428494	0.563234	-0.828194
Valethamate	C19H31NO2	0.316255	0.399017	1.48192	0.567472
2-Bromo-N,N-dimethyl-2-propen-1-amine	C5H10BrN	0.135227	0.58907	1.02999	0.04263
Azadirachtin B	C33H42O14	1.00331	0.319789	2.26193	1.17756
(3-Nitrophenyl)iodane dioxide	C6H4INO4	0.545787	0.712829	0.977026	-0.0335314
(-)-Borneol	C10H18O	0.135121	0.826271	1.17639	0.23437
LimonoateD-ring-lactone	C26H30O8	0.253035	0.791455	1.10488	0.14389
thenalidine	C17H22N2S	0.824648	0.271712	0.697267	-0.520217
AC-THR-LEU-ASN-PHE-OH	C25H37N5O8	0.254561	0.665003	1.34152	0.423865
(3alpha,5alpha)-3-{[3-(1H-Imidazol-1-yl)propyl]amino}cholestan-7-one	C33H55N3O	0.402988	0.789824	1.06919	0.0965135
10-HDA	C10H18O3	1.47119	0.264569	12.9635	3.69638
NP-013326	C15H16O4	0.611722	0.70097	1.45792	0.543915
Ethyl 3-[4-(dihexadecylamino)phenyl]propanoate	C43H79NO2	0.947593	0.43687	0.827696	-0.272826
Dinoseb	C10H12N2O5	0.888935	0.326771	1.58168	0.661462
26-hydroxycholesterol 3-sulfate	C27H46O5S	1.74912	0.0350478	0.516315	-0.953676
1-alpha-D-Galactosyl-myo-inositol	C12H22O11	0.887881	0.0262487	1.68375	0.751677
Isouvaretin	C23H22O5	1.4124	0.252903	3.18516	1.67136
Sulfaquinoxaline	C14H12N4O2S	0.793929	0.201589	0.429856	-1.21807
(4aR,4bS,6aS,7S,9aS,9bS,11aR)-N,N-Diisopropyl-4a,6a-dimethyl-2-oxohexadecahydro-1H-indeno[5,4-f]quinoline-7-carboxamide	C25H42N2O2	0.519344	0.840341	1.02037	0.0290967
PA(13:0/20:2(11Z,14Z))	C36H67O8P	1.96697	0.0974725	0.578292	-0.79013
2-(2-Butyl-4-oxo-3-{[2'-(2H-tetrazol-5-yl)-4-biphenylyl]methyl}-3,4-dihydro-5H-imidazo[4,5-c]pyridin-5-yl)-N,N-diethylacetamide	C30H34N8O2	0.072259	0.359371	0.614323	-0.70293
Fenarimol	C17H12Cl2N2O	0.28747	0.428171	0.898573	-0.154293
N-{5-[(Trimethylsilyl)oxy]-7-oxabicyclo[4.1.0]hept-2-yl}acetamide	C11H21NO3Si	0.542807	0.393262	1.53905	0.622038
Cocarboxylase	C12H18N4O7P2S	0.238021	0.673228	0.861521	-0.215042
p-coumaroyl-homoserine lactone	C13H13NO4	1.04047	0.147238	0.602516	-0.730928
Cholecalciferol	C27H44O	0.912278	0.637881	1.332	0.413597
(3beta)-24-(Dimethylamino)-24-oxochol-5-en-3-yl 4-methyl-1-piperazinecarboxylate	C32H53N3O3	0.847232	0.323655	0.772506	-0.372382
Omeprazole	C17H19N3O3S	1.66919	0.178911	39.471	5.30272
Tributyl phosphate	C12H27O4P	0.670531	0.983305	1.12085	0.164595
3-carboxy-4-methyl-5-(1-hydroxypropyl)-2-furanpropionic acid	C12H16O6	0.458346	0.237574	0.979587	-0.029755
N-(4-Amino-2-methyl-6-quinolinyl)octadecanamide	C28H45N3O	0.854904	0.0780214	2.2154	1.14757
Eicosapentaenoic acid ethyl ester	C22H34O2	0.596963	0.545589	1.9975	0.998192
1-Octyl-3-stearoyl-1H-indole-2-carboxylic acid	C35H57NO3	0.403452	0.572832	0.872027	-0.197555
Methyl N-(cyclohexylcarbonyl)glycylmethioninate	C15H26N2O4S	1.40083	0.487886	1.93127	0.949547
PE(20:1(11Z)/22:6(4Z,7Z,10Z,13Z,16Z,19Z))	C47H80NO8P	0.306446	0.581554	0.766854	-0.382976
N-(3-Cyano-1H-indol-5-yl)-3-[4-(trifluoromethoxy)phenyl]acrylamide	C19H12F3N3O2	0.705182	0.928413	1.08262	0.114532
1-[(2-Chlorobenzyl)sulfonyl]-3-(2-chlorophenoxy)-2-propanol	C16H16Cl2O4S	1.36734	0.0754006	0.539761	-0.889607
3-Dehydroteasterone	C28H46O4	0.157706	0.614092	1.34601	0.428694
GM4(d18:1/16:0)	C51H94N2O16	1.3938	0.602626	0.908753	-0.13804
N-(4-Chlorophenyl)-2-(3-oxo-2-thiomorpholinyl)acetamide	C12H13ClN2O2S	1.16057	0.0730019	1.36992	0.454092
UNII:DUA9665YBG	C13H18O2	0.516595	0.851485	1.13676	0.184934
2-[(Methylsulfonyl)amino]-2-oxoethyl dihydrogen phosphate	C3H8NO7PS	1.40112	0.0975644	0.5987	-0.740095
3,3-Dichloro-2-azocanone	C7H11Cl2NO	1.26569	0.527219	7.39009	2.88559
(11alpha,13E)-16-Hydroxy-11-[(2-hydroxyethyl)sulfanyl]-9-oxoprost-13-en-1-oic acid	C22H38O5S	1.9189	0.0455912	0.566901	-0.81883
(+/-)-6-Hydroxy-3-oxo-alpha-ionol	C13H20O3	0.331952	0.485227	0.846263	-0.240822
8-methyl-1,3-diphenyl-5-piperidino-1,2,3,4,7,8-hexahydropyrido[2,3-d]pyrimidine-2,4,7-trione	C25H24N4O3	1.09159	0.121891	0.773957	-0.369674
2-Bromo-4,5-dihydro-3H-naphtho[1,8-bc]thiophen-5-ol	C11H9BrOS	1.31973	0.128541	0.475497	-1.07249
NP-020713	C20H26O4	0.41438	0.462477	0.693329	-0.528388
L-Arogenate	C10H13NO5	0.643527	0.388399	0.790218	-0.339678
3-Oxododecanoicacid	C12H22O3	1.02346	0.408792	2.39201	1.25822
LL8225000	C13H9NO2	0.82963	0.425185	0.651115	-0.619015
5-(3'-Carboxy-3'-oxopropenyl)-4_6-dihydroxypicolinate	C10H7NO7	1.41019	0.0555645	0.427585	-1.22572
N~3~-[(2S,5S,8S,11S,14S)-14-Amino-2,5,8,11-tetrakis(4-hydroxybenzyl)-15-(4-hydroxyphenyl)-3,6,9,12-tetraazapentadec-1-yl]-beta-alaninamide	C48H63N7O6	1.12145	0.769253	3.08202	1.62388
Kresoxim-methyl	C18H19NO4	0.974118	0.249998	0.761453	-0.393173
N4-(Acetyl-beta-D-glucosaminyl)asparagine	C12H21N3O8	0.45022	0.306309	1.41734	0.503187
N2-(3-methoxypropyl)-3-[(2,6-difluorobenzoyl)amino]-4-oxo-3,4-dihydroquinazoline-2-carboxamide	C20H18F2N4O4	0.244085	0.346369	2.40723	1.26737
2-[2,6-dichloro-4-(trifluoromethyl)phenyl]-4-(5,5,8,8-tetramethyl-5,6,7,8-tetrahydronaphthalen-2-yl)-1,3-thiazole	C24H22Cl2F3NS	1.92195	0.406927	1.1716	0.228481
3-Dehydrocarnitine	C7H13NO3	0.358253	0.376669	1.21088	0.276058
Bufohydrolide A	C24H32O5	0.213171	0.785441	0.314529	-1.66873
N-Acetyl-L-histidine	C8H11N3O3	0.633232	0.316698	0.707448	-0.499304
12S-hydroxy-16-heptadecynoic acid	C17H30O3	1.62697	0.241067	8.78025	3.13426
Isorhamnetin 3- (6-galloylglucoside)	C29H26O16	1.27834	0.0252441	0.406931	-1.29714
11beta-Hydroxyandrosterone	C19H30O3	0.02479	0.608668	1.15016	0.201833
[ST(2:0)]cholest-5-en-3beta_22R-diol	C27H46O2	0.758733	0.910113	1.06432	0.0899384
N4-Acetylsulfamethoxazole	C12H13N3O4S	0.447369	0.172666	0.338427	-1.56308
pimelautide	C29H52N6O9	1.80882	0.213927	1.75441	0.810987
8-benzoyl-1,5,5-trimethyl-6,15-dioxatetracyclo[9.3.1.0?,13.0?,12]pentadeca-7(12),8,10-trien-9-ol	C23H24O4	1.54555	0.464069	2.92196	1.54694
1-(2-Cyanophenyl)piperazine	C11H13N3	1.39424	0.0802275	0.57634	-0.795008
Xanthurenicacid	C10H7NO4	2.07108	0.228928	1.57295	0.653469
3,5-Dichloro-N-{[(4-chlorophenyl)amino](hydroxyamino)methylene}-4-(4-nitrophenoxy)benzenesulfonamide	C19H13Cl3N4O6S	1.6093	0.0668059	0.625471	-0.676984
(2R)-2-[(2R,5S)-5-[(2S)-2-hydroxybutyl]oxolan-2-yl]propanoic acid	C11H20O4	1.8684	0.116331	3.96052	1.98569
Cyclo(L-alanyl-L-prolyl-L-isoleucyl-L-leucyl-L-leucyl-L-valyl)	C31H54N6O6	0.0803185	0.32294	0.33468	-1.57915
[6]-Gingerol	C17H26O4	0.726802	0.221214	1.52959	0.613141
mizolastine	C24H25FN6O	0.00537861	0.567037	0.966049	-0.0498323
LU6000000	C5H9BrO	1.19667	0.0728091	0.625142	-0.677743
3,4-dibenzyloxybenzaldehyde	C21H18O3	0.423548	0.811035	1.98046	0.985832
Omeprazole Sulfone N-Oxide	C17H19N3O5S	1.72686	0.199293	17.084	4.09457
4,7-Dichloro-2-oxo[1,3]dithiolo[4,5-c]pyridine-6-carbonitrile	C7Cl2N2OS2	0.532411	0.385089	0.586529	-0.769726
Dibutyl phthalate	C16H22O4	0.259935	0.378358	1.34732	0.43009
NP-013854	C21H28O6	0.281199	0.973196	0.875825	-0.191285
Tin dioxide	O2Sn	0.461651	0.161481	1.23294	0.302097
3,5-Bis(Trifluoromethyl)benzyl bromide	C9H5BrF6	1.91576	0.0350481	0.534861	-0.902765
(5R)-2,5-Anhydro-3-butyl-5-[(1R,2R,4R,5R,8R,9S)-1-carboxy-9-formyl-13-isopropyl-5-methyltetracyclo[7.4.0.0~2,11~.0~4,8~]tridec-12-en-2-yl]-1,3,4-trideoxy-1-{4-[(2R,6S)-2,6-dimethyl-4-morpholinyl]-1-pi peridinyl}-D-erythro-pentitol	C39H62N2O5	1.5677	0.146298	0.654854	-0.610756
Hydroxycotinine	C10H12N2O2	1.15543	0.485357	2.19075	1.13143
2-Methyl-1-[1-methyl-3-(1,2,2,6,6-pentamethyl-1,2,3,6-tetrahydro-4-pyridinyl)-1H-indol-2-yl]-2-propanamine	C23H35N3	0.256977	0.571491	1.25233	0.324609
1-((1-tert-butyl-1H-tetrazol-5-yl)(pyridin-3-yl)methyl)-4-(pyridin-2-yl)piperazine	C20H26N8	1.60742	0.108577	0.43737	-1.19307
5-{(3S)-3-(4-Chlorophenyl)-4-[(1R)-1-(4-chlorophenyl)ethyl]-7-iodo-2,5-dioxo-2,3,4,5-tetrahydro-1H-1,4-benzodiazepin-1-yl}pentanoic acid	C28H25Cl2IN2O4	0.335831	0.28639	0.866208	-0.207215
3-oxoindane-1-carboxylic acid	C10H8O3	0.276382	0.863133	1.24972	0.321608
N-[4-({4-[5-(4,4-DIMETHYLPIPERIDIN-1-YL)-2-HYDROXYBENZOYL]BENZOYL}AMINO)AZEPAN-3-YL]ISONICOTINAMIDE	C33H39N5O4	0.846727	0.678308	0.363836	-1.45864
Quercetin 3- (2-galloylgalactoside)	C28H24O16	0.359413	0.564874	0.761596	-0.392902
Silane, trichloro(2-methyl-2-butenyl)-	C5H9Cl3Si	0.63767	0.420055	0.712065	-0.489919
NP-021085	C17H26O3	0.310374	0.298659	1.38708	0.472047
Chaetoglobosin A	C32H36N2O5	0.605773	0.516182	0.35752	-1.48391
2,2,6,6-Tetramethyl-1-piperidinol (TEMPO)	C9H19NO	0.259417	0.508684	1.52686	0.610571
5-[(4-Fluorophenyl)sulfinyl]-4-methyl-1,2,3-thiadiazole	C9H7FN2OS2	1.5336	0.0427031	0.567746	-0.816682
5-(1-benzothiophen-3-yl)-4-(prop-2-en-1-yl)-4H-1,2,4-triazole-3-thiol	C13H11N3S2	0.787679	0.487954	1.03416	0.0484595
L-Tyrosine	C9H11NO3	0.00493083	0.355951	1.85049	0.887908
2-Hydroxyvaleric acid	C5H10O3	1.31638	0.481101	0.757312	-0.40104
Taurocholic acid	C26H45NO7S	1.913	0.0976011	11.2468	3.49144
2,5-undecadienal	C11H18O	1.72777	0.101478	4.14858	2.05262
1,1,2,3,4,4,5,6,7,7,8,9-Dodecachloro-4,7-dihydro-1H-cyclopenta[e]as-indacene	C15Cl12	0.478692	0.456028	0.913985	-0.129758
Trihexyl(phenoxy)silane	C24H44OSi	0.709003	0.316315	0.838692	-0.253788
PF-02575799	C42H37FN4O4	0.375066	0.732665	1.98107	0.986279
Cyclohexamide	C15H23NO4	0.229505	0.69336	1.2219	0.289126
3'-Trifluoromethyl-o-toluanilide	C15H12F3NO	1.419	0.130673	0.647697	-0.626608
2-Chloro-5,6-dinitro-1H-benzimidazole	C7H3ClN4O4	1.46404	0.200716	0.597126	-0.743893
Atenolol	C14H22N2O3	1.73859	0.212876	21.4069	4.42001
Ethyl 2-cyano-2-[4-(hydroxymethyl)-5-phenyl-1,3-oxazolan-2-yliden]acetate	C15H16N2O4	0.738035	0.718829	1.06444	0.0900882
MeOSuc-AAPV-AMC	C31H41N5O9	0.207189	0.604634	0.871108	-0.199077
N-[3-(1,3-oxazol-5-yl)phenyl]-2,3-dihydro-1,4-benzodioxine-2-carboxamide	C18H14N2O4	0.0120421	0.570772	1.08638	0.119528
Bis[2-(2-furoyloxy)-1-naphthyl]methane	C31H20O6	1.22408	0.155481	0.309032	-1.69417
4-Bromomethyl-7-Methoxycoumarin	C11H9BrO3	0.456202	0.992089	1.18593	0.246023
N-[(4-Isopropyl-4H-1,2,4-triazol-3-yl)methyl]-N-methyl-3-piperidinamine	C12H23N5	0.880968	0.13884	2.65704	1.40982
5-{[4-{2-[4-(Allyl{[4-(trifluoromethyl)phenyl]carbamoyl}amino)-1-piperidinyl]ethyl}-4-(3-fluorophenyl)-1-piperidinyl]carbonyl}-4-chloro-2-fluoro-N-(2-methyl-2-propanyl)benzenesulfonamide	C40H47ClF5N5O4S	0.165053	0.643385	0.856191	-0.223995
Kinetin	C10H9N5O	1.84527	0.0153809	2.20514	1.14087
Solacetal B	C26H38O6	0.0754485	0.658034	1.13049	0.176944
MFCD00072237	C10H16N2O2S4	0.0212281	0.570314	0.971389	-0.041879
(3S,4aS,8aS)-2-[(4R)-4-Benzyl-2-hydroxy-5-({(2S,3S)-3-methyl-1-oxo-1-[(2-pyridinylmethyl)amino]-2-pentanyl}amino)-5-oxopentyl]-N-(2-methyl-2-propanyl)decahydro-3-isoquinolinecarboxamide (non-preferred name)	C38H57N5O4	0.817414	0.452879	1.16341	0.218361
N-palmitoyl glutamic acid	C21H39NO5	1.6087	0.0687109	6.15003	2.62059
N,N鈥?Methylenebisacrylamide	C7H10N2O2	0.595479	0.369462	2.56078	1.35658
Ipratropium	C20H29NO3	0.462755	0.683165	1.28687	0.363862
4,6-dimethyl-2-morpholinonicotinonitrile	C12H15N3O	0.201099	0.656776	1.78166	0.833226
GibberellinA37openlactone	C20H28O6	0.82112	0.173647	0.831547	-0.266131
4-Vinylphenol	C8H8O	0.454228	0.841686	0.903824	-0.145887
1-(2-Adamantyloxy)-3-(4-morpholinyl)-2-propanol	C17H29NO3	0.213392	0.738948	1.32079	0.401399
2-Amino-1,3,4-octadecanetriol	C18H39NO3	0.173193	0.923647	1.5727	0.653247
N,N-Diisobutyl-2-nitrobenzenesulfonamide	C14H22N2O4S	2.22378	0.0187122	10.4429	3.38445
SB-206553	C17H16N4O	0.0370568	0.913725	0.991992	-0.0115991
1,3-Dibromo-5,5-diphenyl-2,4-imidazolidinedione	C15H10Br2N2O2	1.09558	0.0592625	1.7045	0.769347
9S,13R-12-Oxophytodienoic acid	C18H28O3	1.10198	0.26528	25.1731	4.65381
(R)-4-Dehydropantoate	C6H10O4	1.42927	0.22682	4.35859	2.12386
Trimethyl (1R,3S,14E)-3-[(2beta,3beta,4beta,5alpha,12beta,19alpha)-4-acetoxy-3-hydroxy-16-methoxy-3-(methoxycarbonyl)-1-methyl-6,7-didehydroaspidospermidin-15-yl]-18-ethyl-5,16-diazatetracyclo[14.3.1. 0~4,12~.0~6,11~]icosa-4(12),6,8,10,14,18-hexaene-3,14,15-tricarboxylate	C51H60N4O12	1.15501	0.4458	0.98311	-0.0245748
MFCD01835940	C12H9NO5S	0.279326	0.975658	0.829106	-0.270372
Kanzakiflavone 2	C16H10O6	0.712994	0.970297	3.48087	1.79945
casimiroedine	C21H27N3O6	1.53193	0.440997	1.03831	0.0542336
2-(5-((3Z,13Z)-eicosa-3,13-dien-1-yl)furan-2-yl)-ethanoic acid	C26H42O3	0.842415	0.348682	0.729044	-0.455921
Phthalic Acid, Bis-Propyl Ester	C14H18O4	1.63216	0.00699284	0.457572	-1.12793
Subericacid	C8H14O4	0.62267	0.667417	1.39846	0.483837
3-amino-1H-pyrazolo[4,3-c]pyridine-4,6-diol	C6H6N4O2	0.49295	0.679273	0.71987	-0.474191
Tris(4-methylphenyl) phosphate	C21H21O4P	0.310703	0.582217	1.45541	0.541428
NP-008515	C15H20O4	1.53032	0.0696337	0.789677	-0.340665
L-Seryl-L-isoleucyl-L-isoleucyl-L-asparaginyl-L-phenylalanyl-L-alpha-glutamyl-L-lysyl-L-leucine	C45H74N10O13	0.939578	0.214728	0.63917	-0.645729
(-)-Menthylacetate	C12H22O2	0.197652	0.928471	0.993329	-0.00965677
13(S)-HOTrE	C18H30O3	0.143992	0.660216	1.25104	0.323124
6-Methyl-3-[4-(trifluoromethyl)phenyl]-1H-pyrazolo[5,1-c][1,2,4]triazole	C12H9F3N4	0.205966	0.87079	2.07991	1.05652
3,7-Dimethyl-8,11-dioxo-2E,6E,9E-dodecatrienal	C14H18O3	1.27678	0.135943	4.97374	2.31433
3-(1,3-benzoxazol-2-ylthio)-1-(5-nitro-2,3-dihydro-1H-indol-1-yl)propan-1-one	C18H15N3O4S	2.10171	0.357241	1.17247	0.229556
Beta-Alanine	C3H7NO2	0.105947	0.381543	1.28744	0.364509
N-(2,3-Dibromo-1-benzothiophen-6-yl)acetamide	C10H7Br2NOS	1.28195	0.216963	0.799412	-0.322988
nepapakistamine A	C31H48N2O5	0.396937	0.614598	1.33015	0.411585
Santonin	C15H18O3	1.60663	0.0875008	0.804792	-0.313312
MFCD00022257	C13H7F3N2O2S	0.0964851	0.27404	0.712128	-0.489792
N-[(4'-Chloro-4-biphenylyl)methyl]-2-{2-[(4-fluorobenzyl)sulfanyl]-5-[(1-methyl-1H-pyrazol-4-yl)methyl]-4-oxo-1(4H)-pyrimidinyl}-N-[2-(4-morpholinyl)ethyl]acetamide	C37H38ClFN6O3S	2.09991	0.157148	2.55032	1.35068
Dimerostatin	C21H26O7	0.577767	0.60775	0.78526	-0.348758
4-oxo-4,5,6,7-tetrahydrobenzo[b]furan-3-carboxylic acid	C9H8O4	0.220162	0.984288	1.14046	0.189611
Taccalonolide B	C34H44O13	2.10194	0.082389	22.211	4.4732
2-hydroxy-10-undecenoic acid	C11H20O3	1.76924	0.200947	9.99647	3.32142
N1-(tert-butyl)-2-(3,5-dibromo-4-hydroxybenzylidene)hydrazine-1-carbothioamide	C12H15Br2N3OS	0.0635883	0.901774	0.969149	-0.0452092
2-(4-Nitrophenyl)imidazo[1,2-a]pyrimidine	C12H8N4O2	1.34264	0.131198	0.635067	-0.655018
LMSP00000003	C34H65NO5S	0.103711	0.59088	0.928887	-0.106425
(+/-)-5-[(tert-Butylamino)-2'-hydroxypropoxy]-3_4-dihydro-1(2H)-naphthalenone	C17H25NO3	1.79598	0.313864	3.70496	1.88946
oxolucidine B	C30H49N3O2	0.574494	0.12798	1.91229	0.935302
(3beta)-11-Oxo-3-{[(trifluoromethyl)sulfonyl]amino}olean-12-en-30-oic acid	C31H46F3NO5S	1.81574	0.0710982	0.556297	-0.846072
Epoxomicin	C28H50N4O7	0.450173	0.311687	1.49698	0.582051
4-Fluorobenzhydrol	C13H11FO	0.267117	0.777425	0.999286	-0.0010309
Suspensolide	C12H18O2	1.84535	0.0383567	4.42935	2.14709
2-[5-(4-Chlorophenyl)-1-(2,4-dichlorophenyl)-4-(5-methyl-1,3,4-thiadiazol-2-yl)-1H-pyrazol-3-yl]-5-[1-(trifluoromethyl)cyclopropyl]-1,3,4-thiadiazole	C24H14Cl3F3N6S2	0.390941	0.395187	1.1071	0.14679
Phenylacetaldehyde	C8H8O	0.487715	0.481001	0.562606	-0.829803
2-Fluoro-5-pyridylboronic acid	C5H5BFNO2	0.518158	0.544759	0.753505	-0.408311
GU9363200	C10H12O6	0.967219	0.703622	1.23044	0.299169
1,1'-{1,4-Phenylenebis[(Z)-1-chloro-2,1-ethenediyl]}bis(2,4-dinitrobenzene)	C22H12Cl2N4O8	1.39349	0.120463	0.661961	-0.595181
FMC-5(d18:1/24:0)	C58H103NO13	1.07784	0.227199	0.685845	-0.544045
N-[3-(4-benzylpiperazino)propyl]-4-(2,5-dioxo-1-pyrrolidinyl)benzenesulfonamide	C24H30N4O4S	0.172029	0.667349	1.79281	0.842222
PI-Cer(d20:1/16:0)	C42H82NO11P	2.1158	0.104154	8.11087	3.01986
Myristamidopropyl betaine	C17H38N8O	0.0652592	0.348575	0.761727	-0.392655
penasin B	C30H56ClNO2	0.0626458	0.452843	0.581701	-0.78165
OCTANOYLCARNITINE	C15H29NO4	0.753175	0.694122	2.99311	1.58165
Sildenafil Citrate	C22H30N6O4S	0.790611	0.237909	0.591677	-0.757119
Pyridoxine	C8H11NO3	1.85447	0.0245887	15.8164	3.98335
L-alpha-Aspartyl-L-alpha-glutamyl-L-valyl-L-valyl-N-[(3S)-1-(allylamino)-1,2-dioxo-3-pentanyl]-L-prolinamide	C32H51N7O11	0.822132	0.420399	0.824706	-0.278049
4-[2-(4-{[1-(4-fluorobenzyl)-1H-benzimidazol-2-yl]amino}piperidin-1-yl)ethyl]phenol	C27H29FN4O	0.100109	0.880942	0.183303	-2.4477
9-Oxo-ODE	C18H30O3	1.11238	0.107665	5.24347	2.39052
2-(Decylsulfonyl)propanamide	C13H27NO3S	2.63975	0.0133699	10.6252	3.40941
Amisulpride	C17H27N3O4S	1.47432	0.26666	1.10405	0.142811
24beta-Methoxydihydrocucurbitacin D	C31H48O8	0.030558	0.797384	1.02759	0.0392596
glucosyl-limonin	C32H42O14	1.81639	0.0683158	3.62068	1.85626
MFCD00060140	C13H11NO5S	0.979348	0.0241401	1.31845	0.398841
N-(7-methyloctanoyl)homoserine lactone	C13H23NO3	0.739207	0.654152	6.26879	2.64819
Ecgonine	C9H15NO3	1.97578	0.0474194	9.73128	3.28263
4-Amino-7-phenylpyrazolo[5,1-c][1,2,4]triazine-3-carboxamide	C12H10N6O	0.0553883	0.715639	2.46334	1.30062
Plumbagin	C11H8O3	0.508603	0.521296	1.19667	0.259031
2-Hydroxyflemichapparin C	C17H10O7	0.904399	0.610107	1.0837	0.115968
2_6-Dihydroxynicotinate	C6H5NO4	0.834589	0.535685	1.12194	0.165995
permethol	C12H10O6	1.1803	0.0818756	0.635116	-0.654907
NP-019374	C10H18O4	1.73485	0.133314	6.64742	2.73279
Coniferylalcohol	C10H12O3	1.73103	0.13912	3.02947	1.59907
1-Chloro-2-methylaziridine	C3H6ClN	1.34439	0.191812	0.711878	-0.490297
Ethyl violet	C31H41N3	1.74347	0.0311497	2.61894	1.38898
MFCD00935993	C6H13N3O2S	0.048689	0.821812	1.07885	0.109494
6-chloro-2-thiophen-2-yl-chromen-4-one	C13H7ClO2S	1.4056	0.0160144	0.5186	-0.947305
Chrysin 6-C-glucoside-8-C-alpha-L-arabinopyranoside	C26H28O13	0.145023	0.6783	0.778879	-0.360528
4-Aminophenol	C6H7NO	0.205445	0.979348	1.8864	0.915635
Urolithin A	C13H8O4	1.54153	0.126842	1.41575	0.501568
Cannabidiolic acid	C22H30O4	1.48946	0.13582	4.61708	2.20698
4-Amino-2-methyl-5-phosphomethylpyrimidine	C6H10N3O4P	0.327996	0.798749	48.0752	5.58722
D-Urobilin	C33H40N4O6	1.48807	0.0469966	2.84635	1.50911
NP-020515	C13H20O5	0.320212	0.624062	1.25842	0.33161
METHYLSUCCINIC ACID	C5H8O4	1.0207	0.899575	2.68731	1.42616
PS(O-16:0/17:2(9Z,12Z))	C39H74NO9P	0.552023	0.323616	0.758286	-0.399186
6-Chloro-1-(4-chlorophenyl)-4-oxo-1,4-dihydrothieno[2,3-c]pyridazine-3-carboxylic acid	C13H6Cl2N2O3S	0.588179	0.259345	0.674694	-0.567695
Brompheniramine	C16H19BrN2	0.604056	0.193135	0.639338	-0.645349
N-(2,4-Difluorophenyl)acetamide	C8H7F2NO	0.0877662	0.350785	1.30291	0.381734
Succinic semialdehyde	C4H6O3	0.905002	0.398336	0.638567	-0.64709
VD 2716	C30H42O3S	0.998499	0.0877204	0.470961	-1.08632
Nicotinamide	C6H6N2O	0.79167	0.527267	2.57911	1.36688
2-(4-Nitrophenoxy)ethyl 5-bromo-2-furoate	C13H10BrNO6	0.159082	0.864166	0.987041	-0.0188183
PS(O-20:0/17:2(9Z,12Z))	C43H82NO9P	0.488692	0.445749	1.06846	0.0955274
8- (3-Hydroxy-3-methylbutyl) kaempferol 4'-methyl ether 3-rhamnosyl- (1->2) -rhamnoside	C33H42O15	2.23867	0.072865	17.7319	4.14828
N-[5-(benzyloxy)pentyl]-N-{2-[(tert-butylcarbamoyl)amino]-3-(3,5-dimethoxyphenyl)-1,6-naphthyridin-7-yl}acetamide	C35H43N5O5	1.15125	0.751794	0.8081	-0.307395
ValylIsoleucine	C11H22N2O3	0.28556	0.282093	3.42034	1.77414
Apigenin 7- (6-methylglucuronide)	C22H20O11	0.433486	0.47413	0.694682	-0.525575
Decylubiquinol	C19H32O4	1.71749	0.0372665	23.4184	4.54957
Cetirizine	C21H25ClN2O3	1.81933	0.40568	1.12947	0.175651
Macrophyllol A (flavone)	C25H24O7	1.44221	0.0993916	0.579019	-0.788317
(5S,6S,7R,9R,11E,13E,15S,16R)-16-Ethyl-4-hydroxy-5,9,13,15-tetramethyl-7-(2-{methyl[3-(methylamino)propyl]amino}ethyl)-2,10-dioxooxacyclohexadeca-11,13-dien-6-yl 3,4,6-trideoxy-3-(dimethylamino)-beta- D-xylo-hexopyranoside	C36H65N3O7	0.0350663	0.467504	0.897558	-0.155922
4,8-Dioxo-4,8-dihydrothieno[3,2-f][1]benzothiophene-2-carbaldehyde	C11H4O3S2	0.31814	0.667853	0.863185	-0.212259
PS(21:0/22:1(11Z))	C49H94NO10P	1.92651	0.0481235	0.634211	-0.656966
7-Oxocholesterol	C27H44O2	2.18835	0.0577805	13.0683	3.708
1-[(4-Fluorophenyl)sulfonyl]-4-(2-hydroxyethyl)-5-methyl-1,2-dihydro-3H-pyrazol-3-one	C12H13FN2O4S	0.585782	0.239906	1.67715	0.746014
[(4E)-2-(Hydroxymethyl)-4-(3-isobutyl-5-methylhexylidene)-5-thioxotetrahydro-2-furanyl]methyl pivalate	C22H38O4S	0.53734	0.273349	0.607539	-0.718952
Oxolinic Acid	C13H11NO5	0.218115	0.986518	1.19314	0.254769
8-methoxy-13-hydroxy-9,11-octadecadienoic acid	C19H34O4	0.0334188	0.602323	1.16718	0.22303
1-[(Benzyloxy)carbonyl]-5-oxoproline	C13H13NO5	0.089023	0.328473	1.30908	0.388549
PC 32:2	C40H76NO8P	0.832011	0.336361	0.74865	-0.417637
1-Isopropyl-4,6-dimethyl-3-[(2-methylphenyl)sulfonyl]-2(1H)-pyridinone	C17H21NO3S	1.14981	0.569541	1.88882	0.917489
Ethylamine, N,N-dioctyl-2-(2-thiophenyl)-	C22H41NS	0.573187	0.705768	1.15918	0.213105
2-[(4-Carboxyphenyl)sulfanyl]succinic acid	C11H10O6S	0.65309	0.293386	1.34	0.422235
(1S,3R,6R,7E,13R,16S,17S,21R,22R)-17-({(2xi)-4-O-[3-O-(3-Chloro-6-methoxy-2-methylbenzoyl)-2,6-dideoxy-beta-D-arabino-hexopyranosyl]-6-deoxy-alpha-L-arabino-hexopyranosyl}oxy)-28-hydroxy-3,22-dimethyl -23,26-dioxo-24,27-dioxapentacyclo[23.2.1.0~1,6~.0~13,22~.0~16,21~]octacosa-4,7,14,25(28)-tetraene-4-carboxylic acid	C50H63ClO17	1.77349	0.100834	0.783358	-0.352257
Cer(t18:0/23:0)	C41H83NO4	0.255102	0.858858	1.15323	0.205679
1,1-Difluoro-2,5-dihydro-1H-silole	C4H6F2Si	0.0262006	0.623603	1.42616	0.51214
2-Methoxy-3-[(7-phenylpentadecyl)oxy]propyl 2-(trimethylammonio)ethyl phosphate	C30H56NO6P	0.0976784	0.743225	1.11284	0.154244
bromocyclohexylmethane	C7H13Br	0.0530889	0.408589	0.91698	-0.125038
N-(6-Heptenoyl)-N-methyl-L-valyl-N-methyl-L-valyl-N-methyl-L-valyl-N-methyl-L-alanyl-N,N,Nalpha-trimethyl-L-phenylalaninamide	C41H68N6O6	1.00414	0.198087	0.681091	-0.554081
Pyrazinamide	C5H5N3O	0.351294	0.974641	1.11771	0.160546
(2E)-3-Amino-2-cyano-N-methyl-3-(4-methyl-1-piperazinyl)-2-propenethioamide	C10H17N5S	0.469738	0.93726	1.39873	0.484118
NP-000124	C12H20O4	1.39404	0.189656	1.84588	0.884308
Decanoylcarnitine	C17H33NO4	0.526567	0.371913	3.05193	1.60972
2-Acetamidophenol	C8H9NO2	1.91819	0.00566414	6.90018	2.78663
Fluorescein	C20H12O5	0.401039	0.211477	3.19033	1.6737
PG(P-16:0/17:2(9Z,12Z))	C39H73O9P	2.29995	0.0517716	0.55649	-0.845573
Aerobactin	C22H36N4O13	1.55851	0.222303	1.71199	0.775672
Lauroyl-carnitine	C19H37NO4	0.655166	0.367706	2.92901	1.55041
Di(difluoromethyl) ether	C2H2F4O	1.28189	0.120806	0.663777	-0.59123
Methyl trimellitate	C12H12O6	1.81884	0.444718	1.62087	0.696766
Octachloroacenaphthylene	C12Cl8	0.281667	0.558763	0.825626	-0.276439
Pyruvic acid	C3H4O3	0.373388	0.800634	1.15657	0.209848
[FA(18:3)]13S-hydroperoxy-9Z_11E_14Z-octadecatrienoicacid	C18H30O4	1.32257	0.218901	13.5059	3.75552
Cer(d18:0/22:0(2OH))	C40H81NO4	0.0597381	0.373006	1.13652	0.184621
Lupulone	C26H38O4	0.196578	0.519826	1.25263	0.324957
2-Hydroxy-2_4-pentadienoate	C5H6O3	0.433386	0.777813	0.856791	-0.222985
Pyridafol	C10H7ClN2O	0.65954	0.452491	1.26092	0.334472
4-[3-(4-methyl-1,2,3-thiadiazol-5-yl)-7H-[1,2,4]triazolo[3,4-b][1,3,4]thiadiazin-6-yl]benzonitrile hydrobromide	C14H9N7S2	1.34021	0.820127	1.02456	0.0350044
N-Butyryl-L-homoserinelactone	C8H13NO3	1.65225	0.0931879	10.2309	3.35486
N-Butylbenzenesulfonamide	C10H15NO2S	1.82912	0.111144	24.7104	4.62705
Omeprazole sulphone	C17H19N3O4S	1.82201	0.0771934	445.36	8.79883
Linolenic acid ethyl ester	C20H34O2	0.112544	0.867717	1.25302	0.325414
(2S,5S)-N-[(2R)-1-{4-Cyclohexyl-4-[(2-methyl-2-propanyl)carbamoyl]-1-piperidinyl}-3-(4-fluorophenyl)-1-oxo-2-propanyl]-5-ethyl-4-methyl-2-piperazinecarboxamide	C33H52FN5O3	1.20226	0.186772	0.651789	-0.617524
N-(2,4-Dibromophenyl)benzenecarbohydrazonoyl chloride	C13H9Br2ClN2	0.196048	0.519094	1.05522	0.0775479
Levulinic acid	C5H8O3	1.9381	0.0856937	0.565139	-0.823323
(2R,5S,11S,14S,17R,18R,21E)-11-(3-Hydroxybenzyl)-14-isopropyl-18-methoxy-2,17-dimethyl-3-oxa-9,12,15,28-tetraazatricyclo[21.3.1.1~5,9~]octacosa-1(27),21,23,25-tetraene-4,10,13,16-tetrone	C36H48N4O7	0.462472	0.742236	1.74878	0.806346
benzyl 4-{[(1,3-benzodioxol-5-ylmethyl)amino]carbonyl}tetrahydro-1(2H)-pyridinecarboxylate	C22H24N2O5	0.865205	0.364071	0.623424	-0.681714
tert-Butyl N-[1-(aminocarbonyl)-3-methylbutyl]carbamate	C11H22N2O3	0.430983	0.852761	0.931956	-0.101667
acetyl triethyl citrate	C14H22O8	0.95629	0.354822	0.592459	-0.755212
cumene, 3,4-dichloro-	C9H10Cl2	0.377487	0.401143	0.741091	-0.432277
2,6-DIIODO-4-NITROANILINE	C6H4I2N2O2	0.307348	0.781978	0.988838	-0.0161944
10-Nitropyrazino[2,3-c]isoquinolin-6(5H)-one	C11H6N4O3	0.206495	0.473835	0.698456	-0.517758
1-(1,3-benzodioxol-5-ylmethyl)-4-{[3-(4-fluorophenyl)-1H-pyrazol-4-yl]methyl}piperazine	C22H23FN4O2	1.15761	0.0849119	0.0251877	-5.31114
N-(3-oxo-octanoyl)-homoserine lactone	C12H19NO4	0.889686	0.191663	2.18002	1.12434
3-Bromo-2-hydrazino-5-nitropyridine	C5H5BrN4O2	0.129799	0.658438	1.18593	0.246014
Phenolate	C6H5O	0.505565	0.20052	1.50919	0.593771
3,4,7,11-Tetramethyl-6E,10Z-tridecadienal	C17H30O	0.751791	0.272432	4.24675	2.08636
N,N'-Dicyclohexylurea	C13H24N2O	0.203992	0.530572	1.34786	0.430674
D-Lombricine	C6H15N4O6P	1.16235	0.0185	4.34566	2.11958
1-[(4-Chlorophenyl)sulfonyl]-3-pyrazolidinone	C9H9ClN2O3S	1.31194	0.181483	0.760757	-0.394493
N'-(2-Oxo-2H-indol-3-yl)isonicotinohydrazide	C14H10N4O2	0.535865	0.912953	0.877866	-0.187928
(4R,6S)-N,N',5-Tribenzyl-5-azahexacyclo[5.4.1.0~2,6~.0~3,10~.0~4,8~.0~9,12~]dodecane-4,6-diamine	C32H33N3	0.887793	0.759311	1.01486	0.0212765
methyl 9H-b-carboline-3-carboxylate	C13H10N2O2	0.253902	0.946095	1.14266	0.192402
3,5-Dibromo-2-methoxybenzoic acid	C8H6Br2O3	0.296882	0.941534	2.98742	1.5789
N-[(3-Methylbutoxy)carbonyl]-L-valyl-N-[(3S,4S)-3-hydroxy-3,6-dimethyl-1-({(2S)-1-[(3-methylbutyl)amino]-1-oxo-2-propanyl}amino)-1-oxo-4-heptanyl]-L-valinamide	C33H63N5O7	0.317176	0.830559	1.11148	0.152476
Ethyl [(2Z)-2-[(2-bromobenzoyl)imino]-6-(methylsulfonyl)-1,3-benzothiazol-3(2H)-yl]acetate	C19H17BrN2O5S2	0.336726	0.904716	2.28216	1.1904
6-Methyl-2-thiouracil	C5H6N2OS	0.230396	0.922366	1.2636	0.337537
6-Acetyl-1,1,2,4,4,7-hexamethyltetralin	C18H26O	1.52393	0.121015	6.64757	2.73283
1-Methylpyrene	C17H12	0.409099	0.847578	11.6447	3.5416
Barban	C11H9Cl2NO2	0.376457	0.989073	0.916386	-0.125973
Glutinic acid	C5H4O4	0.577409	0.617871	0.939545	-0.0899659
(2,4-Dichlorophenoxy)acetate	C8H5Cl2O3	1.0214	0.49034	0.749666	-0.415679
NP-021299	C25H24N4O4	0.23178	0.910715	1.00971	0.0139455
2-{(2E)-2-[(2Z)-2-Methyl-3-phenyl-2-propen-1-ylidene]hydrazino}-4,6-di(4-morpholinyl)-1,3,5-triazine	C21H27N7O2	0.316235	0.745295	1.42386	0.509804
Catechol	C6H6O2	0.79239	0.529724	1.03556	0.0504176
Myristoyl Ethanolamide	C16H33NO2	0.263816	0.760489	1.50623	0.590943
N-Acetylneuraminic acid	C11H19NO9	1.75719	0.0419449	3.48012	1.79914
PA(17:1(9Z)/22:4(7Z,10Z,13Z,16Z))	C42H73O8P	0.0707669	0.796677	1.13987	0.188873
1-[(2-Hydroxyethyl)amino]-2-dodecanol	C14H31NO2	0.0127289	0.916669	1.10789	0.147815
2-{[8-(4-Biphenylyl)-5-methyl-4-oxo-3-phenyl-4,5-dihydro-3H-pyrimido[5,4-b]indol-2-yl]sulfanyl}-N-cyclohexylacetamide	C37H34N4O2S	0.662584	0.857524	1.70787	0.772202
etofylline	C9H12N4O3	1.01606	0.0889049	0.569542	-0.812127
[1-Cyclobutene-1,2-diylbis(oxy)]bis(trimethylsilane)	C10H22O2Si2	2.09803	0.513123	1.46631	0.55219
MFCD06656077	C32H42O16	1.04959	0.288032	3.49815	1.80659
7-Hydroxyflavone	C15H10O3	0.18713	0.888284	4.4894	2.16652
3-methyl-tetradecanedioic acid	C15H28O4	0.367248	0.540652	1.37482	0.459241
CHEMBRDG-BB 6138582	C14H14O5	0.914702	0.620208	0.883018	-0.179485
Trifluoroacetic acid	C2HF3O2	0.59732	0.939368	4.38165	2.13147
Piceatannol	C14H12O4	0.854389	0.672532	1.23987	0.310183
PG(O-16:0/18:4(6Z,9Z,12Z,15Z))	C40H73O9P	1.85111	0.102871	0.514061	-0.959988
2-Phenylethanol	C8H10O	0.128765	0.947203	0.980015	-0.0291249
alpha-Eleostearic acid	C18H30O2	0.723506	0.50606	1.7237	0.785507
Thiophenol	C6H6S	0.611563	0.396298	0.795618	-0.329851
D-Glucosylsphingosine	C24H47NO7	0.411804	0.352325	0.730142	-0.453752
6-Chloro-6-deoxy-1,2-O-(2,2,2-trichloroethylidene)hexofuranose	C8H10Cl4O5	0.0215552	0.868487	0.968757	-0.0457939
NP-020363	C14H18O6	1.8009	0.0348997	0.512438	-0.964551
2-[(4-Bromophenyl)sulfonyl]-1,4-phenylene di(2-furoate)	C22H13BrO8S	0.487446	0.323226	0.647969	-0.626004
N-[3-Nitro-5-(2,2,2-trifluoroethoxy)phenyl]-2-{[4-(2-thienyl)-6-(trifluoromethyl)-2-pyrimidinyl]sulfanyl}acetamide	C19H12F6N4O4S2	1.36736	0.146825	0.78082	-0.356938
GY5976200	C5Cl2F6	0.213055	0.50553	0.809339	-0.305183
NI4397100	C4H4ClN3O2	0.519609	0.809756	1.12503	0.169957
3,3-Dibromo-2-n-butylacrylic acid	C7H10Br2O2	1.01627	0.213695	0.807311	-0.308804
I-Urobilinogen	C33H44N4O6	0.150654	0.704195	2.30937	1.2075
Flavaprenin 7,4'-diglucoside	C32H40O15	0.287021	0.751719	1.31652	0.396725
N-Phenyl-N'-(1,2,3,4-tetrahydro-9-acridinyl)-1,12-dodecanediamine	C31H43N3	1.7539	0.0386071	2.12125	1.08491
3-O-alpha-L-rhamnopyranosyl-3-hydroxynonanoyl-3-hydroxydecanoic acid	C25H46O9	1.36612	0.0352072	0.562431	-0.830251
diethyl 2-[(2-morpholinoanilino)methylidene]malonate	C18H24N2O5	0.0299804	0.480007	0.820548	-0.285341
MFCD00013237	C8H14O2S	0.403906	0.274963	1.46385	0.549769
11-oxo-undeca-5,8-dienoic acid	C11H16O3	1.93797	0.0342567	6.03562	2.5935
(3-Chloropropyl)triethoxysilane	C9H21ClO3Si	0.680122	0.636584	0.978551	-0.0312815
2-Fluoro-N,N-diundecylbenzamide	C29H50FNO	0.867322	0.253567	1.11133	0.152286
N-palmitoyl serine	C19H37NO4	2.06027	0.0507127	10.4598	3.38678
Epitestosterone	C19H28O2	0.179587	0.592097	1.30796	0.387317
Benzamide	C7H7NO	0.405512	0.190494	1.95406	0.966475
Triphyllin A	C30H40O16	1.95693	0.0544439	0.601484	-0.733401
Sodiumlaurylsulfate	C12H25NaO4S	0.565483	0.781983	6.50709	2.70201
N-(3-oxo-hexanoyl)-homoserine thiolactone	C10H15NO3S	1.80647	0.132864	13.5388	3.75903
tributyltin fluoride	C12H27FSn	0.277747	0.664967	0.935791	-0.0957418
Fenoxanil	C15H18Cl2N2O2	0.0813026	0.919398	2.12268	1.08588
N-(tert-butoxycarbonyl)-L-valyl-N-[(1E,3S)-5-methyl-1-(methylsulfonyl)hex-1-en-3-yl]-L-alaninamide	C21H39N3O6S	2.30912	0.0157541	0.427616	-1.22561
Tri-p-tolyl Thiophosphate	C21H21O3PS	1.32783	0.283988	0.895882	-0.158619
N4-Acetylsulfadimethoxine	C14H16N4O5S	1.01009	0.0430255	0.598661	-0.74019
1,3-Bis(4-bromophenyl)-1,3-propanedione	C15H10Br2O2	1.72155	0.0210791	0.687912	-0.539704
5-Bromo-2(5H)-thiophenone	C4H3BrOS	0.339274	0.810136	0.805568	-0.311922
Halocynthiaxanthin	C40H54O4	0.325504	0.578874	1.31813	0.398497
methyl 9,10-epoxy-12,15-octadecadienoate	C19H32O3	2.00962	0.0284117	12.5512	3.64975
5-({4-[3-(Diethylsulfamoyl)-4-methylphenyl]-1-phthalazinyl}amino)-2-methoxybenzamide	C27H29N5O4S	0.540199	0.300716	1.13817	0.186716
Eugenolmethylether	C11H14O2	0.452026	0.211773	1.28558	0.362415
Turkesterone 22-acetonide	C30H48O8	1.29237	0.196876	3.28702	1.71678
2-Acetamido-4-(5-amino-2,2-dimethyl-4-oxo-3,4-dihydro-2H-chromen-6-yl)-4-oxobutyl 16-methylheptadecanoate	C35H56N2O6	1.7156	0.172584	0.605163	-0.724604
L-2-Hydroxyvaleric acid	C5H10O3	0.18793	0.458855	2.17609	1.12174
L-Kynurenine	C10H12N2O3	2.45301	0.0290131	5.1816	2.3734
Ioversol	C18H24I3N3O9	0.521023	0.331948	60.8875	5.92807
7-{[(4-Bromo-3-methyl-1H-pyrazol-1-yl)acetyl]amino}-3-{[(1-methyl-1H-tetrazol-5-yl)sulfanyl]methyl}-8-oxo-5-thia-1-azabicyclo[4.2.0]oct-2-ene-2-carboxylic acid	C16H17BrN8O4S2	0.300699	0.613883	0.852787	-0.229743
Benzylamine	C7H9N	0.200828	0.451817	0.949186	-0.0752378
Se-Adenosylselenohomocysteine	C14H20N6O5Se	1.04014	0.451969	1.9518	0.964804
5-O-Methylchamanetin	C23H20O5	0.591984	0.586945	1.35491	0.438199
(R)(-)-Allantoin	C4H6N4O3	1.29512	0.066698	3.51184	1.81223
2-(3-Aminopropoxy)-6-[2-(dimethylamino)ethoxy]-N-(3-isopropoxypropyl)-4-pyrimidinamine	C17H33N5O3	0.027452	0.858363	0.863809	-0.211215
Diethyl 5-oxo-1,1-cyclooctanedicarboxylate	C14H22O5	0.61331	0.69781	0.716772	-0.480415
(2E,4S)-2,5-Dimethyl-4-(methyl{3-methyl-N-[(2S)-3-methyl-3-phenyl-2-(1-pyrrolidinyl)butanoyl]-L-valyl}amino)-2-hexenoic acid	C30H47N3O4	0.0529394	0.263554	1.26409	0.338094
8-[(7-Bromo-5-nitro-2,1,3-benzothiadiazol-4-yl)sulfanyl]-3H-purin-6-amine	C11H5BrN8O2S2	0.205623	0.106205	1.24517	0.316346
Tazanolast	C13H15N5O3	1.12906	0.419185	0.843089	-0.246243
Nalfurafine	C28H32N2O5	0.0426509	0.503595	1.1566	0.209891
IN00216	C14H13NO4	0.787668	0.0730711	1.48953	0.574861
Artonin T	C26H26O7	1.50692	0.0637725	0.423569	-1.23933
N-Methylpyridinium	C6H7N	0.360982	0.174202	2.14816	1.1031
LMGP02080004	C42H78NO7P	0.0926211	0.995703	1.10508	0.144152
2,2,2-Trifluoro-N-hydroxyacetamide	C2H2F3NO2	0.073123	0.883274	1.04377	0.0618069
Methyl dihydrojasmonate	C13H22O3	2.32514	0.0182526	8.15406	3.02752
Toluene	C7H8	1.13277	0.00955632	3.50687	1.81018
2,7-Bis(bromomethyl)-1,6-dihydropyrimido[4,5-g]quinazoline-4,9-dione	C12H8Br2N4O2	0.635052	0.651376	0.87975	-0.184834
1-[2-(4-Ethyl-1-piperazinyl)-4-methyl-6-quinolinyl]-3-[3-(2-ethyl-1-piperidinyl)propyl]thiourea	C27H42N6S	0.486455	0.286368	1.24437	0.315417
1,8,15,22-Tetraazacyclooctacosane-2,9,16,23-tetrone	C24H44N4O4	1.79604	0.183317	1.84055	0.88014
Proline	C5H9NO2	0.403409	0.855803	0.680028	-0.556334
7-methylpyrimido[4,5-d]pyrimidin-4-amine	C7H7N5	0.0762509	0.710504	1.195	0.257016
2-Tosyloxytropone	C14H12O4S	2.10877	0.163541	2.35721	1.23708
methyl 10-acetoxy-8,9-epoxy-2Z-decen-4,6-diynoate	C13H12O5	0.373604	0.367877	1.49976	0.584729
3,4,5-Triethoxy-N-(1-methoxy-2-propanyl)benzamide	C17H27NO5	1.33959	0.110207	0.713939	-0.486128
Adenosine	C10H13N5O4	0.606108	0.981825	1.99914	0.999379
3'-Hydroxy-4'-methoxydiclofenac	C15H13Cl2NO4	0.20618	0.945079	1.25167	0.323856
Eugenol_1	C10H12O2	2.18358	0.0259712	7.41341	2.89014
N-{(3R)-3-[(3R,5S,6R,7R,8S,9S,10S,13R,14S,17R)-6-Ethyl-3,7-dihydroxy-10,13-dimethylhexadecahydro-1H-cyclopenta[a]phenanthren-17-yl]butyl}methanesulfonamide (non-preferred name)	C26H47NO4S	1.27854	0.122832	0.602965	-0.729854
Symplocoside	C22H26O11	2.01343	0.00142363	0.526441	-0.925656
Pentachlorophenol	C6HCl5O	1.28036	0.123838	0.689423	-0.536539
Methyl jasmonate	C13H20O3	1.58669	0.154204	6.55913	2.71351
2-Butoxy-2-oxoethyl butyl phthalate	C18H24O6	0.18267	0.991591	1.1328	0.179888
(9Z)-9-Octadecen-1-yl 2-acetamido-2-deoxy-1-thio-beta-D-glucopyranoside	C26H49NO5S	1.18282	0.079043	0.577516	-0.792067
Aceglatone	C10H10O8	2.14293	0.16103	2.71468	1.44078
L-Djenkolicacid	C7H14N2O4S2	1.03888	0.242028	0.592066	-0.756171
2-BENZOTHIAZOLESULFENAMIDE, N-CYCLOHEXYL	C13H16N2S2	1.07159	0.0952736	0.814479	-0.296051
Thionordiazepam	C15H11ClN2S	0.657993	0.963895	1.10895	0.149192
2-Hydroxy-3-methylbutyric acid	C5H10O3	0.861564	0.299802	0.844905	-0.243139
acetamidomethylboronicacid	C3H8BNO3	0.713326	0.743064	2.48839	1.31521
(3aS,4aR,7aS,9bS)-3-Ethyl-2-oxo-3,3a,7a,9b-tetrahydro-2H,4aH-1,4,5-trioxadicyclopenta[a,hi]indene-7-carboxylic acid	C14H14O6	1.17757	0.203337	0.683487	-0.549015
(2R,4S,5S,7S)-5-Amino-4-hydroxy-N-{4-[(2-methoxyethyl)amino]-4-oxobutyl}-7-[4-methoxy-3-(3-methoxypropoxy)benzyl]-2,8-dimethylnonanamide	C30H53N3O7	0.0546672	0.446029	0.850619	-0.233414
N,N'-Bis(3-hydroxy-4-methoxybenzyl)icosanediamide	C36H56N2O6	1.53571	0.150033	0.536545	-0.898229
TERPENDOLE C	C32H41NO5	1.76936	0.146896	0.796797	-0.327716
Flumioxazin	C19H15FN2O4	0.423928	0.787733	1.08073	0.112007
N-(2,6-Dimethoxy-4-pyrimidinyl)-4-({(Z)-[1-(4-iodophenyl)-3-methyl-5-oxo-1,5-dihydro-4H-pyrazol-4-ylidene]methyl}amino)benzenesulfonamide	C23H21IN6O5S	0.142231	0.434956	1.27788	0.353756
MFCD00000544	C8H6Cl4	0.623669	0.860178	1.15835	0.212076
Mepitiostane	C25H40O2S	0.398311	0.601755	0.866344	-0.206988
4-Nitrophenyl benzoate	C13H9NO4	1.85822	0.0323163	0.529217	-0.918068
(2S,3R)-2-[(2,2-Dimethylpropanoyl)amino]-3-hydroxyoctadecyl (4-pyridinylmethyl)carbamate	C30H53N3O4	0.593776	0.690697	1.01543	0.0220932
Anisole	C7H8O	0.20316	0.516195	1.47633	0.562019
S-Acetylphosphopantetheine	C13H25N2O8PS	1.65506	0.331112	5.32779	2.41354
4-(Phenylazo) diphenylamine	C18H15N3	0.146427	0.512683	1.06661	0.0930273
Ro 64-0802	C14H24N2O4	0.137461	0.522351	0.933063	-0.0999536
3'-Amino-3'-deoxy-AMP	C10H15N6O6P	0.315932	0.9625	0.190186	-2.39451
5-Br-UMP	C9H12BrN2O9P	2.40603	0.037639	0.675137	-0.566748
Chloranocryl	C10H9Cl2NO	0.077423	0.417388	1.66292	0.733719
Gamma-Glutamylcysteine	C8H14N2O5S	0.978223	0.0962506	0.385073	-1.3768
Sarcoehrendin I	C25H40O7	0.986195	0.167837	0.66971	-0.578392
1,1'-(2,6-Dimethyl-4-(3-nitrophenyl)-1,4-dihydropyridine-3,5-diyl)diethanone	C17H18N2O4	0.240224	0.580627	1.38419	0.469047
1-[(benzylideneamino)(phenyl)methyl]-2-naphthol	C24H19NO	0.526741	0.629578	3.728	1.8984
17(S)-HpDHA	C22H32O4	2.12877	0.0205488	5.11146	2.35374
Collimonin C	C16H18O4	0.912711	0.130637	0.492887	-1.02067
Dioxypyramidon	C13H17N3O3	0.380063	0.987173	2.6398	1.40043
1-(4-{5-[(2S)-1-(4-Methylbenzyl)-2-pyrrolidinyl]-1,2,4-oxadiazol-3-yl}-2-pyridinyl)-4-piperidinecarboxamide	C25H30N6O2	0.304279	0.522763	0.359126	-1.47744
3-carboxy-4-methyl-5-pentyl-2-furanpropanoic acid	C14H20O5	0.219248	0.317789	1.55187	0.634008
12,13-dihydroxy-11-methoxy-9-octadecenoic acid	C19H36O5	2.39851	0.0939921	3.97225	1.98996
13-[1-(Ethylsulfanyl)ethyl]-13-hydroxy-5,9-dimethyltetracyclo[10.2.2.0~1,10~.0~4,9~]hexadecane-5-carboxylic acid	C23H38O3S	1.29759	0.974748	1.13736	0.185693
6,8-Dibromo-2-(4-hydroxy-3-methoxyphenyl)-4H-chromen-4-one	C16H10Br2O4	0.490924	0.542272	126.123	6.97869
Citrinin	C13H14O5	0.272453	0.468714	1.45879	0.544772
(4,6-Dibromo-5-hydroxy-1-benzofuran-3-yl)(2,5-dimethoxyphenyl)methanone	C17H12Br2O5	0.205041	0.927853	5.37138	2.42529
2-(Bromomethyl)-1,3-butadiene	C5H7Br	2.32813	0.0105963	0.23533	-2.08724
3-(3-Pyridinyloxy)-5-(trifluoromethyl)-2-pyridinecarbonitrile	C12H6F3N3O	0.0839248	0.967579	2.92895	1.55038
Citroflex A-4	C20H34O8	0.0305078	0.765796	1.19786	0.260459
2-(4-Bromophenyl)-5-pyrimidinamine	C10H8BrN3	0.174439	0.61114	1.98495	0.989103
N(6)-acetimidoyl-L-lysine	C8H17N3O2	0.772589	0.129046	2.86464	1.51836
Isoneobavachalcone	C17H14O5	0.163716	0.89843	2.27994	1.18899
LPE 22:6	C27H44NO7P	0.119755	0.510948	2.21883	1.1498
3-Mercapto-5,6-diphenyl-1,2,4-triazine	C15H11N3S	1.97861	0.0166943	0.388117	-1.36544
Parthenin	C15H18O4	0.17202	0.816517	0.925278	-0.112041
MFCD03934049	C13H6ClF3N2O	1.34627	0.703372	1.32797	0.409224
2-Hydroxybenzonitrile	C7H5NO	0.233811	0.75192	0.990778	-0.013367
Methyl [(2S)-1-({(2R,4S,5S)-5-({(2S)-3,3-dimethyl-2-[2-oxo-3-(4-quinolinylmethyl)-1-imidazolidinyl]butanoyl}amino)-4-hydroxy-6-phenyl-1-[4-(2-pyridinyl)phenyl]-2-hexanyl}amino)-3,3-dimethyl-1-oxo-2-bu tanyl]carbamate	C50H61N7O6	0.224591	0.339917	0.742873	-0.428812
2-{3-[5-(2-Oxo-2-piperidin-1-yl-ethylsulfanyl)-4-phenyl-4H-[1,2,4]triazol-3-yl]-propyl}-benzo[de]isoquinoline-1,3-dione	C30H29N5O3S	0.226968	0.609061	0.648582	-0.62464
4-(3-(4-Chlorophenyl)-1,2,4-oxadiazol-5-yl)butanoic acid	C12H11ClN2O3	0.20399	0.836149	1.06872	0.0958862
bromouracil	C4H3BrN2O2	1.60148	0.185729	0.444976	-1.1682
2-Methylbutyric acid	C5H10O2	1.07927	0.107535	2.83247	1.50206
1-(2-methoxy-5Z,9Z-hexacosadienyl)-sn-glycero-3-phosphoserine	C33H64NO9P	1.88728	0.0657162	9.16985	3.1969
NP-007992	C13H16O4	0.170021	0.66264	0.716486	-0.480989
N-[(1R)-2-(1H-Indol-3-yl)-1-{5-[2-(1H-indol-3-yl)ethyl]-4-phenyl-4H-1,2,4-triazol-3-yl}ethyl]-4-piperidinecarboxamide	C34H35N7O	0.250538	0.844891	1.05145	0.0723746
N4-Phosphoagmatine	C5H15N4O3P	0.194578	0.951465	1.05044	0.0709995
6-Ethyl-1,4,5,7,8-pentahydroxy-2,3-naphthalenedione	C12H10O7	0.953565	0.157165	0.643511	-0.635964
1,3,5-Norcaratriene	C7H6	1.37161	0.22969	0.805316	-0.312372
4S-hydroperoxy-17S-HDHA	C22H32O5	1.25037	0.812731	1.99228	0.994418
3,3-Dimethylallyl bromide	C5H9Br	0.877276	0.28395	0.585745	-0.771655
4-(Boc-amino)-1-butanol	C9H19NO3	1.5231	0.0274131	2.17915	1.12377
MFCD22570234	C27H37D7O	0.899266	0.171074	0.708594	-0.496968
N-(4-Butoxyphenyl)-N'-[3-(1H-imidazol-1-yl)propyl]ethanediamide	C18H24N4O3	0.3031	0.661116	1.19788	0.260489
2-{[(2E)-3-(4-Hydroxyphenyl)-2-propenoyl]oxy}succinic acid	C13H12O7	1.18724	0.159144	0.822062	-0.282681
5?-CHOLANIC ACID-3?_ 12?-DIOL-7-ONE	C24H38O5	0.518784	0.457338	2.71331	1.44006
N~2~-Carbamimidoyl-N~2~-methyl-N-{4-[(5-sulfamoyl-1,3,4-thiadiazol-2-yl)sulfamoyl]phenyl}glycinamide	C12H16N8O5S3	0.344525	0.282182	0.663493	-0.591847
(+)-exo-5-Hydroxycamphor	C10H16O2	0.198001	0.794452	1.46234	0.548279
9R-hydroxy-10E,12E-octadecadienoic acid, methyl ester	C19H34O3	1.26436	0.686582	1.2814	0.357723
5,5,7-Trimethyl-2-thioxo-[1,3]dithiolo[4,5-b][1,4]dithiepin-6-one	C9H10OS5	1.42607	0.222461	0.695574	-0.523725
Tauro-Obeticholic Acid	C28H49NO6S	0.208532	0.671154	1.13965	0.188593
PE(19:1(9Z)/22:6(4Z,7Z,10Z,13Z,16Z,19Z))	C46H78NO8P	0.452246	0.362535	2.59876	1.37782
4-Dimethylaminoantipyrine	C13H17N3O	0.0979943	0.643449	0.921998	-0.117165
Dichamanetin	C29H24O6	0.870718	0.235753	0.815369	-0.294474
8-Bromo-1-octene	C8H15Br	0.202191	0.808443	1.59826	0.676505
(2R,3S,4R,5R,8R,10R,11R,12S,13S,14R)-2-Ethyl-3,4,10-trihydroxy-3,5,8,10,12,14-hexamethyl-6-(4-{1-[2-(1-methyl-1H-indol-3-yl)ethyl]-1H-1,2,3-triazol-4-yl}butyl)-15-oxo-11-{[3,4,6-trideoxy-3-(dimethylam ino)-beta-D-xylo-hexopyranosyl]oxy}-1-oxa-6-azacyclopentadecan-13-yl 2,6-dideoxy-3-C-methyl-3-O-methyl-alpha-L-ribo-hexopyranoside	C54H90N6O12	0.150984	0.687311	0.674874	-0.567311
PS(O-18:0/18:3(6Z,9Z,12Z))	C42H78NO9P	2.24872	0.054937	6.17276	2.62592
N-Benzoyl-4-O-methoxyanthranilate	C15H13NO4	0.827664	0.428839	0.651167	-0.618901
2,3-dipalmitoyl-S-glycerylcysteine	C38H73NO6S	0.537149	0.383733	0.87387	-0.194509
NP-014283	C14H16O5	0.548962	0.457419	0.86496	-0.209295
3,4-dimethyl-5-carboxyethylene-2-furanpentanoic acid	C14H18O5	1.92793	0.0021263	0.223433	-2.16208
IKK 16	C28H29N5OS	0.0766915	0.738705	1.21324	0.278861
2-Ethyl-1,3,2-dioxaborolan-4-one	C4H7BO3	0.110992	0.914994	1.11403	0.155785
N1-(2,4-difluorophenyl)-2-(cyclohexylamino)-2-thioxoacetamide	C14H16F2N2OS	1.8865	0.143848	1.57186	0.652474
L-Tyrosyl-N-[(3R,8R,11S,16aS)-3-carboxy-11-(carboxymethyl)-1,9,12-trioxotetradecahydropyrrolo[2,1-g][1,2,5,8,11]dithiatriazacyclotetradecin-8-yl]-L-lysinamide	C30H43N7O10S2	0.951576	0.38012	4.92744	2.30084
XF7600000	C2H4N4S	0.191567	0.439934	235.788	7.88135
2,6-Difluorobenzoyl chloride	C7H3ClF2O	0.909084	0.600617	1.22878	0.29723
1,5-Diphenylcarbazide	C13H14N4O	0.70921	0.801178	1.40338	0.488903
3_6-Nonadienal	C9H14O	0.597952	0.381938	1.75121	0.808349
Eicosatetraynoic acid	C20H24O2	1.65797	0.302489	17.1922	4.10368
Laurixamine	C15H33NO	1.04263	0.277046	1.59149	0.670377
3-O-alpha-L-rhamnopyranosyl-3-hydroxydecanoyl-3-hydroxydecanoic acid	C26H48O9	0.652208	0.499642	1.35646	0.439846
(R)-2_3-Dihydroxy-3-methylpentanoate	C6H12O4	0.409501	0.535787	1.22704	0.295182
NP-017176	C27H40O5	0.86635	0.557989	1.72934	0.79022
chloroacetyltryptophan	C13H13ClN2O3	1.02968	0.541141	0.990458	-0.0138328
Ethyl N-(1,4-thiazinan-4-ylcarbothioyl)carbamate	C8H14N2O2S2	0.876051	0.00948508	2.81179	1.49149
Piperlongumine	C17H19NO5	1.00954	0.281827	1.58312	0.662774
(2Z)-2-{[(2,2-Dimethylcyclopropyl)carbonyl]amino}-8-[(phosphonomethyl)amino]-2-octenoic acid	C15H27N2O6P	1.32598	0.0368241	0.615458	-0.700268
N-Acetyl-beta-D-galactosamine	C8H15NO6	1.06081	0.30747	0.70399	-0.506374
4-[(E)-(5-Imino-7-oxo-5H-[1,3,4]thiadiazolo[3,2-a]pyrimidin-6(7H)-ylidene)methyl]phenyl 2-furoate	C17H10N4O4S	0.103322	0.814667	1.05583	0.078374
4-Chloro-7-trifluoromethylquinoline	C10H5ClF3N	0.288642	0.922078	7.37511	2.88266
Bicyclohexyliden-2-one	C12H18O	2.41086	0.00281127	13.1219	3.7139
Indole-5_6-quinone	C8H5NO2	0.113771	0.793863	1.40315	0.488673
2-Methylserine	C4H9NO3	0.52117	0.633617	0.788862	-0.342155
2-Chloro-1-(5-{(E)-[(2,4-dinitrophenyl)hydrazono]methyl}-1H-pyrrol-3-yl)ethanone	C13H10ClN5O5	1.03656	0.0259955	0.614583	-0.702319
PB2975000	CH3FO2S	1.43933	0.0140683	0.59149	-0.757575
PU-WS13	C17H20Cl2N6S	1.15653	0.0544895	5.12199	2.3567
Afuresertib	C18H16Cl2F2N4OS	0.280594	0.956147	1.12865	0.174593
1-{3,5-Bis[4,4,4-trifluoro-3-hydroxy-2-oxo-3-(trifluoromethyl)butyl]phenyl}-4,4,4-trifluoro-3-hydroxy-3-(trifluoromethyl)-1-butanone	C21H12F18O6	1.23311	0.101037	0.674099	-0.568969
Succinic acid	C4H6O4	0.303726	0.526265	1.41737	0.503214
4-(acetylamino)phenyl 6-(trifluoromethyl)pyridine-2-carboxylate	C15H11F3N2O3	0.477856	0.483165	1.00177	0.00254834
Taurochenodeoxycholic acid	C26H45NO6S	1.65922	0.340211	3.94154	1.97876
phenylethylamide 359	C24H41NO	2.00819	0.0210565	0.295692	-1.75783
1-(2-Thienyl)-1-nonadecanone	C23H40OS	0.0443347	0.315414	0.633463	-0.658668
2-Oxo-delta3-4_5_5-trimethylcyclopentenylacetate	C10H14O3	1.99054	0.072134	3.08248	1.62409
S-Methylthioglycolate	C3H6O2S	0.188221	0.428581	1.72064	0.782948
1-Aminocyclopropane-1-carboxylate	C4H7NO2	1.10067	0.353886	0.826447	-0.275005
Pentachlorophenyl methacrylate	C10H5Cl5O2	0.763822	0.150764	0.81586	-0.293607
2-(4-Chlorophenyl)-2-oxoethyl N-(4-bromobenzoyl)tryptophanate	C26H20BrClN2O4	0.230919	0.355323	1.38053	0.465227
(R)-2_3-Dihydroxy-3-methylbutanoate	C5H10O4	0.409624	0.608127	1.06443	0.0900795
1,4-Anhydro-2,3-dideoxy-5-O-{[2-(1-pyridiniumyl)ethoxy]phosphinato}-2-tetradecylpentitol	C26H46NO5P	0.4317	0.272487	0.622428	-0.68402
Chloroprocaine	C13H19ClN2O2	0.0916546	0.951627	0.806735	-0.309833
Purpurin	C23H22O6	0.993126	0.997502	1.07888	0.109539
1-(6-Methoxy-2-naphthyl)ethanol	C13H14O2	0.45333	0.560453	0.239472	-2.06207
Type IV cyanolipid 18:1 ester	C23H39NO2	0.827594	0.43269	0.956156	-0.0646816
1-[(5-Chloro-2-thienyl)sulfonyl]piperazine	C8H11ClN2O2S2	0.585073	0.812184	1.27631	0.351979
N-[1-(Octadecyloxy)-4-(1H-tetrazol-5-yl)-2-butanyl]acetamide	C25H49N5O2	0.338457	0.399107	1.3562	0.439571
2-Anilino-6-oxo-4-(2-thienyl)-1,6-dihydropyrimidine-5-carbonitrile	C15H10N4OS	1.28614	0.203547	0.404564	-1.30556
S?(2?{2?[(1E)?2?(4?amino?2,6?dihydroxypyrimidin?5?yl)diazen?1?yl]?1,3?benzothiazol?6?yl}ethyl)?N,S?dimethyl?gamma??sulfanimine	C15H17N7O2S2	1.88276	0.098581	13.6283	3.76854
Cyclohex-2-enone	C6H8O	1.41321	0.541683	1.25843	0.331621
24-Sulfanylcholest-5-en-3-yl acetate	C29H48O2S	0.246327	0.303777	1.14454	0.194762
N-(1-Benzylpiperidin-4-yl)-6-phenylthieno[3,2-d]pyrimidin-4-amine	C24H24N4S	0.943178	0.953329	1.02047	0.0292276
Murrangatin	C15H16O5	1.32813	0.0179212	0.259576	-1.94577
L-beta-Leucine	C6H13NO2	0.187281	0.78108	0.767978	-0.380864
2_5-Dihydroxypyridine	C5H5NO2	0.677265	0.380332	0.792779	-0.335009
Estrone-3-(beta-D-glucuronide) - CASMI2016 Category 1 - Challenge 15	C24H30O8	0.0510907	0.8632	1.701	0.766383
(2E)-7-[(2-Amino-2-carboxyethyl)sulfanyl]-2-{[(2,2-dimethylcyclopropyl)carbonyl]amino}-2-heptenoic acid	C16H26N2O5S	0.0815323	0.514707	1.37938	0.464018
Phenazone	C11H12N2O	0.245761	0.825528	2.37178	1.24597
CETIRIZINE	C21H25ClN2O3	1.25981	0.174862	0.684428	-0.547029
Tetrafluoro(selenoxo)molybdenum	F4MoSe	0.282926	0.447093	0.857429	-0.22191
Nor-9-carboxy-未9-THC	C21H28O4	0.730166	0.21124	1.38065	0.465352
1-Allyl-3-(4,5-dimethyl-1,3-thiazol-2-yl)thiourea	C9H13N3S2	0.802279	0.286632	0.616774	-0.697187
5-Aminovaleric acid	C5H11NO2	0.274989	0.897451	0.913381	-0.130711
4,6-Dibromo-2,3,7-trihydroxy-2,4,6-cycloheptatrien-1-one	C7H4Br2O4	0.537965	0.366383	0.783028	-0.352865
Hexamethyldisiloxane	C6H18OSi2	1.26916	0.0792071	0.715473	-0.483031
PS(18:0/20:4(5Z,8Z,11Z,14Z))	C44H78NO10P	2.24332	0.0144703	11.1131	3.47419
Phthalic Acid, Bis-N-Pentyl Ester	C18H26O4	0.506233	0.935368	1.20763	0.272174
3,4-Dichloro-1-(2,3,4-trichlorophenyl)-1H-pyrrole-2,5-dione	C10H2Cl5NO2	0.428703	0.190344	0.537897	-0.894597
N-Benzoylglycyl-N-cyclopentyl-N~2~-(1,5-dimethyl-3-oxo-2-phenyl-2,3-dihydro-1H-pyrazol-4-yl)isovalinamide	C30H37N5O4	1.65617	0.248154	8.16424	3.02932
1,1-bis(ethoxycarbonyl)-2-vinylcyclopropane	C11H16O4	0.265843	0.458886	1.3259	0.406967
LMST05030010	C26H43NO9S	1.5742	0.255046	5.53673	2.46903
Pyridoxamine	C8H12N2O2	0.193796	0.677539	1.17365	0.230996
FA 21:1	C21H40O2	0.747133	0.743465	1.08184	0.11349
Derricin	C21H22O3	1.48984	0.0771594	0.585707	-0.771748
6-Hydroxy-1-(3-isopropoxypropyl)-4-methyl-2-oxo-5-[(E)-{4-[(E)-phenyldiazenyl]phenyl}diazenyl]-1,2-dihydro-3-pyridinecarbonitrile	C25H26N6O3	0.172209	0.955766	0.130447	-2.93847
Luminol	C8H7N3O2	0.282298	0.966921	1.07635	0.106143
Trimethyl(triacontyloxy)silane	C33H70OSi	0.548575	0.458768	1.44676	0.532828
Fusarochromanone	C15H20N2O4	1.24661	0.0983005	3.03527	1.60182
I-Urobilin	C33H42N4O6	0.676846	0.8249	1.83741	0.877676
N2-Malonyl-D-tryptophan	C14H14N2O5	1.17807	0.0513418	0.572181	-0.805456
3-Hydroxynaphtho[2,3-b]benzofuran-6,11-dione	C16H8O4	0.849511	0.30694	0.830489	-0.267968
Oleoyl-carnitine	C25H47NO4	0.241676	0.309503	2.0856	1.06046
[3-(4-Chlorobenzyl)-2,5-dioxo-1-pyrrolidinyl]acetic acid	C13H12ClNO4	0.181501	0.700846	0.950129	-0.0738047
3-Allyl-2-(benzylsulfanyl)-5,6-dimethylthieno[2,3-d]pyrimidin-4(3H)-one	C18H18N2OS2	0.609636	0.356643	0.816253	-0.292911
2,4-Dichloro-3,5-dinitrobenzotrifluoride	C7HCl2F3N2O4	0.0154357	0.68765	0.960532	-0.058094
LPC 22:1	C30H60NO7P	1.44597	0.0907723	1.75791	0.813858
3-(Acetylamino)-5-ethyl-1-adamantanecarboxylic acid	C15H23NO3	0.778733	0.521832	0.837278	-0.256222
Uracil	C4H4N2O2	0.113432	0.761797	0.793808	-0.333138
N-[3-(1H-Imidazol-1-yl)propyl]-3-[(5-methyl-3-nitro-1H-pyrazol-1-yl)methyl]-1,2,4-oxadiazole-5-carboxamide	C14H16N8O4	0.0778621	0.681496	0.763592	-0.389125
2,2,3,3-Tetrafluoropropyl methacrylate	C7H8F4O2	1.67722	0.00210817	0.333326	-1.585
6-Amino-5-{[4-(1,3-benzodioxol-5-ylmethyl)-1-piperazinyl]acetyl}-1-benzyl-3-ethyl-2,4(1H,3H)-pyrimidinedione	C27H31N5O5	1.88989	0.209216	2.25532	1.17333
AMPA	C7H10N2O4	0.151137	0.948899	3.01128	1.59038
3,7-Epoxycaryophyllan-6-One	C15H24O2	0.336336	0.951333	0.968262	-0.0465305
Pyrulic acid	C17H28O2	1.9092	0.0740248	4.23801	2.08339
(2E)-4-Hydroxy-4-{4-hydroxy-2-[(1E)-6-hydroxy-1-hepten-1-yl]cyclopentyl}-2-butenoic acid	C16H26O5	0.826243	0.319736	0.697876	-0.518957
Lactamide	C3H7NO2	0.616202	0.337492	0.599019	-0.739327
N-(1,1-Dioxidotetrahydro-3-thiophenyl)-4-morpholinecarbothioamide	C9H16N2O3S2	1.35154	0.330972	0.806305	-0.310603
Apigenin 8-C- (6-acetylgalactoside)	C23H22O11	1.12053	0.145762	0.814389	-0.29621
Ethyl 2-{[(4,5-dihydro-1,3-thiazol-2-ylsulfanyl)acetyl]amino}-5-methyl-3-thiophenecarboxylate	C13H16N2O3S3	0.106796	0.556148	392.543	8.61671
N1-{4-[3-(trifluoromethyl)-1H-pyrazol-1-yl]phenyl}-4-methylbenzene-1-sulfonamide	C17H14F3N3O2S	0.141878	0.525409	0.798385	-0.324844
Desisopropylatrazine	C5H8ClN5	1.38225	0.287439	16.5608	4.0497
(24R_24'R)-Fucosterolepoxide	C29H48O2	0.842209	0.383763	2.50818	1.32664
(8E)-8-(4-Methylbenzylidene)-4-(4-methylphenyl)-3,4,5,6,7,8-hexahydro-2(1H)-quinazolinethione	C23H24N2S	1.0958	0.443281	0.816171	-0.293056
4-(8,9-Dibromo-3,5-dioxo-4-azatricyclo[5.2.1.0~2,6~]dec-4-yl)benzenesulfonamide	C15H14Br2N2O4S	0.719707	0.415032	1.23077	0.299562
2-Ethyl-5-methylhexyl benzoate	C16H24O2	0.253892	0.776432	1.3764	0.460895
5-Bromo-3-(4-chlorophenyl)-2,1-benzoxazole	C13H7BrClNO	1.6364	0.0595061	0.483769	-1.04761
3-[{6-[{3-[(2,6-Diamino-2,6-dideoxy-beta-D-glucopyranosyl)oxy]-2-hydroxypropyl}(methyl)amino]hexyl}(methyl)amino]-2-hydroxypropyl 2,6-diamino-2,6-dideoxy-alpha-D-glucopyranoside	C26H56N6O10	1.44883	0.155928	0.551717	-0.858
Nifedipine	C17H18N2O6	1.77013	0.0667906	5.10069	2.35069
14,16-dibromo-7E,13E,15Z-hexadecatrien-5-ynoic acid	C16H20Br2O2	0.212398	0.829892	1.06343	0.0887209
3-Methoxy-4-hydroxyphenylethyleneglycol	C9H12O4	1.064	0.0380549	0.49536	-1.01345
5-aminovalerate	C5H10NO2	0.258611	0.953467	1.10221	0.140393
3-hydroxy-9,9,16,16-tetramethyl-24,26-dioxo-8-oxa-14,23,25-triazaheptacyclo[17.5.2.0?a,?aa?路.0?l,?aa?渭.0a?鈥??a?l.0a?路,?a??.0?aa?a,???l]hexacosa-4,6,10,12,14-pentaen-14-ium-14-olate	C26H29N3O5	1.44031	0.178557	3.30141	1.72308
PG(18:1(9E)/18:1(9E))	C42H79O10P	2.1699	0.0640252	0.587927	-0.766291
elbanizine	C26H31N5O2	0.192982	0.47955	1.50495	0.589718
Zanoterone	C23H32N2O3S	0.653636	0.715425	1.09537	0.13142
2,5-Bis(1,3-dichloro-1,1,3,3-tetrafluoro-2-hydroxy-2-propanyl)cyclopentanone	C11H8Cl4F8O3	0.202274	0.0386073	1.43163	0.517661
Myristoyl-carnitine	C21H41NO4	0.433214	0.546003	1.51868	0.602818
3alpha_7alpha_12alpha-Trihydroxy-5beta-cholestan-26-al	C27H46O4	0.0998259	0.682264	1.46441	0.550321
N-{4-[(3,6-Bis{[3-(1-pyrrolidinyl)propanoyl]amino}-9-acridinyl)amino]phenyl}-N'-[6-(diethylamino)hexyl]hexanediamide	C49H69N9O4	1.12459	0.32037	0.810384	-0.303323
AKOS BC-2974	C4H8N6O	1.1385	0.29636	0.58024	-0.785278
N-Acetylglycine	C4H7NO3	0.323416	0.717288	0.962678	-0.0548754
3-Cyanocoumarin	C10H5NO2	0.950421	0.209771	0.542978	-0.881033
N-[[(2R,3S,4R,5R)-5-(6-aminopurin-9-yl)-3,4-dihydroxy-tetrahydrofuran-2-yl]methyl]-4-methyl-piperazine-1-sulfonamide	C15H24N8O5S	0.473315	0.709896	1.0148	0.0211972
5-Phenyl-N-(4-(trifluoromethyl)phenyl)oxazol-2-amine	C16H11F3N2O	0.533717	0.954755	1.65189	0.724121
Olomoucine	C15H18N6O	0.010831	0.838314	0.699809	-0.514967
U-104	C13H12FN3O3S	0.129716	0.499077	0.692678	-0.529743
3,4-dimethyl-5-carboxybutyl-2-furanpentanoic acid	C16H24O5	1.2215	0.0737557	0.578107	-0.790592
Tributyl (E)-Aconitate	C18H30O6	0.678649	0.898335	1.96501	0.97454
Carboxylic acid celecoxib	C17H12F3N3O4S	0.0574979	0.392445	0.81988	-0.286515
Chamuvaritin	C29H24O5	1.56328	0.0702347	0.652461	-0.616037
(2R)-2-[4-(4-tert-butylphenoxy)butyl]-N~1~-[(2S)-3,3-dimethyl-1-(methylamino)-1-oxobutan-2-yl]-N~4~-hydroxybutanediamide	C25H41N3O5	1.37324	0.0894422	0.653378	-0.614011
2-(2,4-Dichlorophenoxy)benzoic acid	C13H8Cl2O3	0.0862104	0.682666	0.827454	-0.273248
Salicylic acid	C7H6O3	0.233524	0.960158	1.74401	0.802408
4-[({2-[2-Isopropyl-4-(4-methylphenyl)tetrahydro-2H-pyran-4-yl]ethyl}amino)methyl]-N,N-dimethylaniline	C26H38N2O	0.10133	0.879174	1.03344	0.047461
Hexazinone	C12H20N4O2	0.891132	0.449546	0.695994	-0.522854
1-[4-(4-Bromo-phenyl)-thiazol-2-yl]-4-methyl-piperidine	C15H17BrN2S	0.201943	0.364046	3.41497	1.77187
N-(Adamantan-1-yl)-2-(4-{2-[(2-methyl-2-propanyl)amino]ethyl}-1-piperazinyl)acetamide	C22H40N4O	0.118876	0.900174	1.11685	0.159433
2,4-Dibromophenol	C6H4Br2O	0.43408	0.695748	1.33098	0.412484
D-Serine	C3H7NO3	0.817357	0.250172	0.774028	-0.369543
Olamufloxacin	C20H23FN4O3	1.03341	0.203509	1.4741	0.559834
S-PALMITOYL CYSTEINE	C19H37NO3S	2.05276	0.0625652	3.29158	1.71878
1-{[(1S,2S,6S,10R)-11-{2-[3-(alpha-D-Galactopyranosyloxy)-1-propen-1-yl]benzyl}-9-oxo-4,4-dipentyl-3,5,8,12-tetraoxa-11-azatetracyclo[5.5.2.0~2,6~.0~10,13~]tetradec-13-yl]carbonyl}-N-(2-hydroxyethyl)- D-prolinamide	C43H63N3O14	1.18246	0.47647	1.02789	0.039687
(15Z)-9,12,13-Trihydroxy-15-octadecenoic acid	C18H34O5	2.04745	0.185896	2.31112	1.20859
LMPK12010091	C21H21O9	0.301608	0.709604	1.26226	0.336008
N,N-Dimethyloctadecanamide	C20H41NO	0.617069	0.313161	1.63438	0.70874
2-Nitrothieno[2,3-g]quinoline-4,9-dione	C11H4N2O4S	0.795267	0.252683	0.894843	-0.160293
2-(4-{2-[(1-Ethylcyclopentyl)(2-hydroxyethyl)carbamoyl]phenyl}-2-hydroxybutyl)-N-(2-hydroxyethyl)-5-methyl-N-(2-phenyl-2-propanyl)benzamide	C39H52N2O5	1.307	0.0116668	1.8255	0.868288
trans-3-Indoleacrylic acid	C11H9NO2	1.26463	0.27581	1.78211	0.833585
IBUPROFENPICONOL	C19H23NO2	0.295317	0.553483	1.38659	0.471537
2-Hydroxy2-methylbutyricacid	C5H10O3	0.858672	0.270958	3.39165	1.76199
1-Linoleoyl glycerol	C21H38O4	0.816577	0.122582	3.18327	1.67051
Arachidonoyl amide	C20H33NO	0.204971	0.697123	1.21061	0.27573
{(3R,4S)-3-[2-(4-Phenyl-1-piperazinyl)ethyl]-1-[4-(trifluoromethyl)benzoyl]-4-piperidinyl}acetic acid	C27H32F3N3O3	2.02758	0.255567	2.38939	1.25664
linotroban	C14H15NO5S2	1.58723	0.00988374	0.567351	-0.817686
20 beta-Dihydrocortisol	C21H32O5	1.23542	0.0291539	2.72629	1.44694
Methyl (4S,7S,10S,13S,14S,18S,21S)-10-(2-amino-2-oxoethyl)-13-benzyl-18-[(2S)-2-butanyl]-14-hydroxy-4-(hydroxymethyl)-7-isobutyl-21-isopropyl-2,5,8,11,16,19-hexaoxo-3,6,9,12,17,20-hexaazadocosan-22-oa te	C38H61N7O11	0.137412	0.903594	1.02481	0.0353528
N1-(3-amino-4-chlorophenyl)-2-[2,4-di(tert-pentyl)phenoxy]acetamide	C24H33ClN2O2	0.658937	0.524348	0.444597	-1.16943
L-Glutaminyl-L-cysteinyl-L-cysteine	C11H20N4O5S2	1.56645	0.280484	1.52196	0.60593
Commendamide	C18H35NO4	1.53661	0.0550514	5.22571	2.38563
Sinapic acid sulfate	C11H12O8S	1.06362	0.491866	2.07097	1.05031
4-Methylphenol	C7H8O	0.696112	0.1625	2.71202	1.43937
1-Butyl-3-(cyclohexylmethyl)-9-(4-methoxybenzyl)-1,4,9-triazaspiro[5.5]undecane-2,5-dione	C27H41N3O3	1.36408	0.115968	0.595329	-0.748242
2,2',5,5'-Tetrachlorobenzidine	C12H8Cl4N2	1.48344	0.0324091	0.490129	-1.02877
4-(5-{(E)-[1-(3-Bromophenyl)-2,4,6-trioxotetrahydro-5(2H)-pyrimidinylidene]methyl}-2-furyl)benzoic acid	C22H13BrN2O6	0.490591	0.316892	0.706196	-0.50186
Glycochenodeoxycholate7-sulfate	C26H43NO8S	0.604083	0.999336	2.43088	1.28148
(2S)-N-{4-[(4-Aminophenyl)sulfonyl]phenyl}-2-[6-{[2-(dimethylamino)ethyl]amino}-1,3-dioxo-1H-benzo[de]isoquinolin-2(3H)-yl]-4-methylpentanamide	C34H37N5O5S	1.49271	0.0531852	0.800378	-0.321246
propamidine	C17H20N4O2	0.112582	0.811724	0.706004	-0.502251
Se-Methylselenomethionine	C6H14NO2Se	0.491497	0.254977	0.625206	-0.677597
Fostemsavir	C25H26N7O8P	0.973267	0.279958	80.3135	6.32757
tert-butyl (2E)-3-(3-{[4-(3-tert-butoxy-3-oxopropyl)benzyl](cyclohexylcarbonyl)amino}phenyl)prop-2-enoate	C34H45NO5	1.11188	0.365907	0.915352	-0.127602
N'-{(2S,3R)-3-Hydroxy-4-[(3-iodobenzyl)amino]-1-phenyl-2-butanyl}-N,N-dipropylisophthalamide	C31H38IN3O3	0.0107366	0.736249	0.999795	-0.000295568
2alpha-Fluoro-19-nor-22-oxa-1alpha,25-dihydroxyvitamin D3	C25H41FO4	0.751423	0.541378	1.58502	0.664504
N-(2-Chlorophenyl)-4-(4-fluorophenyl)-1,3-thiazol-2-amine	C15H10ClFN2S	1.34025	0.107832	0.763552	-0.389201
1-aminocyclopropylphosphonic acid	C3H8NO3P	0.319053	0.729445	0.97828	-0.0316808
3,4-Dimethoxy-N-[2-(4-morpholinyl)ethyl]benzenesulfonamide	C14H22N2O5S	1.89928	0.263331	2.20387	1.14004
Disperse Red 15	C14H9NO3	0.390389	0.637174	7.37798	2.88323
4-Fluoro-N-(4-{[(4-methylphenyl)sulfonyl]amino}phenyl)benzenesulfonamide	C19H17FN2O4S2	0.834143	0.230684	0.897508	-0.156003
3-[4-(4-Nitrophenyl)-1-piperazinyl]-1-(4-propoxyphenyl)-2,5-pyrrolidinedione	C23H26N4O5	0.223545	0.62767	1.05817	0.0815763
Oxatomide	C27H30N4O	2.45982	0.00259774	3.42554	1.77633
7-heptadecynoic acid	C17H30O2	1.24929	0.0683601	6.1346	2.61697
Scyphostatin A	C31H45NO5	1.37329	0.326897	1.60458	0.682195
dihydro-5-azaorotic acid	C4H5N3O4	1.18726	0.234629	0.607994	-0.71787
(-)-Spiculisporic acid	C17H28O6	0.732888	0.721399	0.966069	-0.049802
4'-Hydroxy-3,5,8,3'-tetramethoxy-7-prenyloxyflavone	C24H26O8	0.463088	0.310617	2.77621	1.47312
2,6-Dibromo-4-nitrophenol	C6H3Br2NO3	0.51991	0.791327	1.18188	0.241087
Rabenzazole	C12H12N4	0.0467975	0.783468	0.249645	-2.00205
D-Pipecolicacid	C6H11NO2	1.52137	0.00403646	0.557443	-0.843104
4-[4-(2,4-dichlorophenyl)-2-thiazolyl]benzoic acid	C16H9Cl2NO2S	0.172189	0.57974	1.00318	0.00458353
Pyroglutamic acid	C5H7NO3	1.03501	0.0511042	2.51747	1.33197
5-Methoxysalicylic acid sulfate	C8H8O7S	0.412237	0.64955	1.28552	0.362351
Chlorotrifluoromethane	CClF3	0.144152	0.506784	1.14631	0.196993
Perfluorononanoic acid (PFNA)	C9HF17O2	0.289469	0.854266	2.38508	1.25404
2-(4-Chlorophenyl)-4-oxo-4-phenylbutanoic acid	C16H13ClO3	0.0583661	0.856249	2.40662	1.26701
feloprentan	C31H32N2O6	1.39232	0.0165611	18.0151	4.17114
Nivalenol	C15H20O7	0.364623	0.619012	1.05795	0.0812681
Oregonin	C24H30O10	0.461304	0.547631	0.932502	-0.100821
Monoolein	C21H40O4	1.09676	0.0190033	2.90796	1.54001
glas#3	C21H36O11	0.0281522	0.777386	1.43015	0.516164
N-[2-(1H-Indol-3-yl)ethyl]-2,4,6-trinitroaniline	C16H13N5O6	1.82079	0.0609445	0.578747	-0.788995
Ethyl 5-(tert-butyl)-1H-pyrazole-3-carboxylate	C10H16N2O2	0.196235	0.994914	0.927983	-0.10783
6,7-Dimethyl-2-[(2,4,6-tribromophenyl)amino]-3,8-dihydro-9H-imidazo[4,5-h]isoquinolin-9-one	C18H13Br3N4O	0.331073	0.088754	1.44317	0.529238
N-Vinyl-2-pyrrolidone	C6H9NO	0.640066	0.219546	4.09885	2.03522
Nitrendipin	C18H20N2O6	0.0549902	0.168944	0.775891	-0.366074
pyrrolizidine	C7H13N	0.127226	0.554848	2.70798	1.43722
N-[(1S)-1-benzyl-2-{[(1S)-2-(isobutylamino)-1-methyl-2-oxoethyl]amino}ethyl]-N'-[(1R)-1-(4-fluorophenyl)ethyl]-5-[methyl(methylsulfonyl)amino]isophthalamide	C34H44FN5O5S	0.0535022	0.532048	0.753587	-0.408153
Silandrin	C25H22O9	0.136832	0.924759	9.1525	3.19417
(plus_minus)-Felodipine	C18H19Cl2NO4	0.0111548	0.474639	1.13641	0.184483
3-Hydroxyaminophenol	C6H7NO2	0.082889	0.359943	1.7631	0.818118
Heptenophos	C9H12ClO4P	0.458517	0.896607	2.01933	1.01388
(20Z)-N-(Benzyloxy)-3,11,21-tris[(trimethylsilyl)oxy]pregnan-20-imine	C37H65NO4Si3	2.23737	0.0141399	3.67972	1.8796
5-Phenylnicotinic acid	C12H9NO2	0.371629	0.788955	1.22424	0.291885
9-(3-Amino-3-deoxypentofuranosyl)-N,N-dimethyl-9H-purin-6-amine	C12H18N6O3	0.271371	0.699671	0.557948	-0.841799
Allyl 3-phenylpropanoate	C12H14O2	1.58158	0.069126	3.0859	1.62569
6-Amino-1-benzyl-5-methylamino-1H-pyrimidine-2,4-dione	C12H14N4O2	0.141718	0.865222	0.505229	-0.984991
RU-24,969	C14H16N2O	0.360157	0.551312	1.27077	0.345698
2,6-DIMETHYL-5-METHOXYCARBONYL-4-(3-NITROPHENYL)-1,4-DIHYDROPYRIDINE-3-CARBOXYLIC ACID	C16H16N2O6	1.4599	0.00450938	3.71213	1.89225
N-Acetyl-L-alpha-aspartyl-L-methionine	C11H18N2O6S	1.42444	0.13523	0.819816	-0.286628
CerP(d18:1/12:0)	C30H60NO6P	0.105299	0.854811	1.18482	0.244663
Toltrazuril	C18H14F3N3O4S	0.59071	0.917852	0.965054	-0.051319
(2S)-5-{[amino(iminio)methyl]amino}-2-({[(cis-4-{[6-(dimethylamino)-9H-purin-9-yl]methyl}cyclohexyl)methoxy]carbonyl}amino)pentanoate	C22H35N9O4	1.78168	0.0723993	0.328747	-1.60495
Octadecyl fumarate	C22H40O4	1.01028	0.015612	2.98067	1.57564
3,3'-Methylenebis(6-aminobenzoic acid)	C15H14N2O4	0.610722	0.522533	1.00077	0.00110339
1-Azepanyl[4-(4-morpholinylcarbonyl)-1-piperazinyl]methanone	C16H28N4O3	0.0340458	0.982292	0.916813	-0.125301
7H-Phenaleno(2,1-b)thiophen-7-one	C15H8OS	1.11237	0.0882621	0.782856	-0.353181
ferrozine free acid	C20H14N4O6S2	0.345962	0.93643	0.776368	-0.365188
Sorafenib related compound 2	C10H9ClF3NO2	0.122822	0.739451	1.061	0.0854251
Metformin	C4H11N5	0.387999	0.146255	11.1683	3.48133
THIODIPROPIONIC ACID	C6H10O4S	0.348004	0.161492	1.43574	0.521796
2-Ethoxy-2-oxoethyl ethyl phthalate	C14H16O6	0.877061	0.163739	0.806772	-0.309766
N-(4,5-Dihydro-1,3-thiazol-2-yl)-3-(3,3-dimethylbutanoyl)-1,3-thiazolidine-4-carboxamide	C13H21N3O2S2	1.36439	0.455184	3.14603	1.65353
Hymexazol	C4H5NO2	0.93424	0.504594	0.822231	-0.282384
1,2-Dithiolane 1,1-dioxide	C3H6O2S2	0.701993	0.136077	0.528646	-0.919626
Theophylline	C7H8N4O2	0.340552	0.551587	1.88339	0.913328
1,1,1,2,2,3,3,4,4,5,5,6,6,7,7,8,8,9,9-Nonadecafluorononane	C9HF19	0.504811	0.78368	1.43968	0.525746
PE(20:3(8Z,11Z,14Z)/0:0)	C25H46NO7P	0.950242	0.115266	3.2933	1.71954
2,4,7,8-Tetrabromo-1-phenazinol	C12H4Br4N2O	0.105242	0.781552	1.28991	0.367271
4-HYDROXYBENZYLIDENEMALONONITRILE	C10H6N2O	0.0380831	0.678584	1.12496	0.169871
3,6,9,12-Tetraoxatetracosan-1-ol	C20H42O5	0.779136	0.741446	0.970719	-0.0428748
3-HYDROXY-4-(SUCCIN-2-YL)-CARYOLANE delta-LACTONE	C19H28O4	0.105055	0.596818	1.19996	0.262984
NP-006862	C20H32O4	1.62707	0.0899349	2.74721	1.45797
3-(Heptyloxy)-3-phenyl-2-benzofuran-1(3H)-one	C21H24O3	1.76775	0.0404923	0.50479	-0.986245
Perfosfamide	C7H15Cl2N2O4P	0.349608	0.214552	1.12225	0.166391
Diproqualone	C12H14N2O3	0.238215	0.735185	1.52769	0.611349
(1E)-1,7-bis(4-hydroxyphenyl)hept-1-en-3-one	C19H20O3	1.06771	0.0883329	2.96084	1.56601
Nizatidine	C12H21N5O2S2	0.37788	0.937202	0.724965	-0.464017
Thiomorpholine3-carboxylate	C5H9NO2S	0.55111	0.846758	1.17271	0.22984
3-Bromo-4-hydroxy-8,9,10,11-tetrahydro[1]benzothieno[2',3':4,5]pyrimido[1,2-a]azepin-13(7H)-one	C15H13BrN2O2S	0.589441	0.850441	0.697416	-0.519909
PE(16:0/0:0)	C21H44NO7P	0.124922	0.712978	1.54361	0.626304
4-decyl-3-hydroxy-5-oxooxolane-2,3-dicarboxylic acid	C16H26O7	0.617825	0.915778	1.19096	0.252131
1-{4-[3-(2-METHOXY-BENZYLOXY)-PROPOXY]-PHENYL}-6-(1,2,,3,4-TETRAHYDRO-QUINOLIN-7-YLOXYMETHYL)-PIPERAZIN-2-ONE	C31H37N3O5	0.0831997	0.79868	1.13354	0.180838
(E)-N,N'-Bis(2-chloroethyl)-1,2-diazenedicarboxamide	C6H10Cl2N4O2	0.553445	0.947271	1.2072	0.271659
L-Phenylalanine	C9H11NO2	0.2422	0.929153	1.62818	0.703259
N-Ethyl-N,N',N'-trimethyldicarbonotrithioic diamide	C7H14N2S3	0.178736	0.985821	1.36016	0.443777
ethyl 3-{3,5-di[(3,5-dichloro-2-hydroxybenzylidene)amino]-4-hydroxyphenyl}propanoate	C25H20Cl4N2O5	0.0778824	0.842111	1.04228	0.0597403
2-Ethylsulfanyl-6-iodo-3-phenyl-3H-quinazolin-4-one	C16H13IN2OS	0.518456	0.771886	1.55896	0.640584
Hematoporphyrin_I	C34H38N4O6	1.29516	0.0966434	8.50218	3.08783
5-[(3Z)-5-Hydroxy-3-methyl-3-penten-1-yl]-1,4a-dimethyl-6-methylenedecahydro-1-naphthalenecarboxylic acid	C20H32O3	0.447333	0.640277	1.1173	0.160023
Tensyuic acid F	C11H16O6	1.51167	0.737057	4.53082	2.17977
3,4,2',4',6'-Pentahydroxydihydrochalcone	C15H14O6	0.236692	0.429713	0.37824	-1.40263
Lethane	C9H17NO2S	1.04415	0.338543	2.07887	1.0558
9-Oxo-10(E),12(E)-octadecadienoic acid	C18H30O3	2.04304	0.00868786	9.27859	3.21391
5alpha-Dihydrotestosterone	C19H30O2	2.01777	0.0113132	7.69388	2.94371
2-(3,4-Dichlorophenyl)-5-benzoxazolamine	C13H8Cl2N2O	0.194909	0.957107	0.933924	-0.0986235
Bis(2-butoxyethyl) sebacate	C22H42O6	1.46029	0.0681628	1.80531	0.852243
Perfluoro-1-heptanesulfonate	C7HF15O3S	0.442825	0.766672	1.31683	0.397071
LPE 20:5	C25H42NO7P	0.0700868	0.471291	1.71137	0.775149
5-methylisoxazol	C4H5NO	0.0356368	0.744809	1.1312	0.177851
NP-020078	C17H28O3	1.33774	0.568718	3.43408	1.77992
3-(Decanoylamino)-2-(pentyloxy)propyl 2-(trimethylammonio)ethyl phosphate	C23H49N2O6P	1.43457	0.159553	0.570322	-0.810152
3-Methylindole	C9H9N	0.43222	0.421753	1.09466	0.130482
1-[2-(Dimethylamino)-3-ethylpentyl]-3-[1-(2-methoxyethyl)-1H-pyrazol-4-yl]urea	C16H31N5O2	0.414272	0.370194	1.62079	0.696693
1-Piperidinylcarbonothioyl dimethylcarbamodithioate	C9H16N2S3	0.0143146	0.861743	1.10722	0.146946
3-bromo-9-(piperidinomethyl)-9H-carbazole	C18H19BrN2	1.11	0.269589	14.7047	3.87821
f 133a	C2H2ClF3	0.63691	0.330049	0.647507	-0.627032
16,17-Dihydroxykauran-18-oic acid	C20H32O4	1.46289	0.0809495	2.3451	1.22965
N-(4-{[(2,4-Diamino-6-pteridinyl)methyl](methyl)amino}benzoyl)-L-gamma-glutamyl-N-hydroxy-L-phenylalaninamide	C29H32N10O6	1.23363	0.386068	1.67751	0.746321
Sulfamethoxazole hydroxylamine	C10H11N3O4S	0.546086	0.303989	0.593809	-0.75193
N-(1,4,8,11-Tetraazacyclotetradecan-1-ylacetyl)-L-alanine	C15H31N5O3	0.667805	0.415768	0.963619	-0.0534648
Ethyl (2Z)-5-(2,3-dimethoxyphenyl)-2-{[1-(4-fluorobenzyl)-2-methyl-1H-indol-3-yl]methylene}-3-oxo-7-phenyl-2,3-dihydro-5H-[1,3]thiazolo[3,2-a]pyrimidine-6-carboxylate	C40H34FN3O5S	0.402014	0.863752	1.02595	0.0369605
Moveltipril	C19H30N2O5S	1.61916	0.301041	13.5713	3.76249
Benzyl (2-{[2,2-diphenyl-5-(4-phenyl-1-piperidinyl)pentyl]amino}-2-oxoethyl)carbamate	C38H43N3O3	2.47525	0.024197	10.3904	3.37718
2-Ethyl-2,3-dihydro-1H-1,3,2-benzodiazaborole	C8H11BN2	0.328968	0.0665174	1.81318	0.858522
Dinotefuran-metabolite-UF	C7H14N2O2	0.198683	0.327347	2.01863	1.01337
NP-014891	C11H14O3	0.38246	0.369798	1.40329	0.488813
Methyl (2S,4S,6S,12bR)-4-(4-fluorophenyl)-2-(2-propyn-1-ylamino)-1,2,3,4,6,7,12,12b-octahydroindolo[2,3-a]quinolizine-6-carboxylate	C26H26FN3O2	0.211473	0.498473	0.697453	-0.519833
Succinic anhydride	C4H4O3	0.524267	0.61108	1.07483	0.104106
Maleic Hydrazide	C4H4N2O2	0.269953	0.72533	0.971399	-0.0418644
NP-003241	C25H36O12	1.12349	0.0455303	5.98735	2.58192
Bismarck brown Y	C18H18N8	0.415053	0.38002	0.11982	-3.06106
X-GlcNAc	C16H18BrClN2O6	0.350616	0.327129	1.41192	0.497654
N,N-dihydroxypentahomomethionine	C10H21NO4S	1.25499	0.739325	1.75372	0.810415
2-Oxobutyric acid	C4H6O3	0.225231	0.464295	0.921446	-0.118028
3-[3-(Dibutylamino)-2-hydroxypropyl]-5,5-dimethyl-2,4-imidazolidinedione	C16H31N3O3	1.29512	0.135647	4.87374	2.28503
Diethylzinc	C4H10Zn	1.32203	0.189122	0.769368	-0.378254
GlcCer(d18:0/14:0)	C38H75NO8	0.0449608	0.979907	1.13549	0.183313
Imidazoleaceticacid	C5H6N2O2	0.089233	0.920305	1.09414	0.129798
vinyl sulfide	C4H6S	1.10154	0.18946	0.650412	-0.620573
ACar 18:3	C26H36N4	0.352201	0.610659	0.860324	-0.217048
2-propyl-9Z-octadecenoic Acid	C21H40O2	1.90619	0.0294941	3.20979	1.68248
redchlorophyllcatabolite	C35H40N4O7	2.14937	0.109692	6.97623	2.80245
9-Chlorohexadecafluoro-3-oxanonane-1-sulfonate	C8HClF16O4S	0.10604	0.936173	1.74383	0.802261
ascr#33	C25H46O6	0.675228	0.441327	1.07544	0.104933
PS(O-16:0/22:2(13Z,16Z))	C44H84NO9P	1.83784	0.0258675	15.6832	3.97114
9-Ethyl-3-{[4-(3-methoxybenzyl)-1-piperazinyl]methyl}-9H-carbazole	C27H31N3O	0.843618	0.769602	0.887486	-0.172203
2-Hydroxy-1-(4-methoxyphenyl)propyl hexopyranoside	C16H24O8	0.952838	0.851296	1.31724	0.397519
Glycerophosphoglycerol	C6H15O8P	0.454853	0.632407	1.3068	0.386039
NP-020535	C16H22O4	0.0813144	0.683291	0.624407	-0.679442
Phosphonate	H3O3P	0.389888	0.870971	0.912944	-0.131402
Elephantorrhizol	C15H14O8	0.926112	0.901119	2.13054	1.09122
Ethyl trifluoroacetate	C4H5F3O2	0.294447	0.663691	1.07485	0.104137
4-(2,5-dihydro-2,5-dioxo-1h-pyrrol-1-yl)benzenesulfonyl chloride	C10H6ClNO4S	0.206371	0.801613	1.17033	0.22692
5-Aminolevulinic acid	C5H9NO3	0.326747	0.946987	1.31209	0.391863
[2-(3-Hydroxybutyl)-1-benzofuran-3-yl](4-hydroxy-3,5-diiodophenyl)methanone	C19H16I2O4	0.0130341	0.902287	1.003	0.00432414
1-methyl 4-[(5R,9S,13S)-5,9,13-trimethyltetracyclo[11.2.1.0?a,?aa?掳.0a?鈥?a?a]hexadec-14-en-5-yl]methyl butanedioate	C25H38O4	1.69923	0.0226546	2.89565	1.53389
leu-gly-leu	C14H27N3O4	0.830984	0.0943398	1.81835	0.862633
Diroxamel fumarate	C11H13NO6	1.34486	0.557006	4.34126	2.11812
GSK343	C31H39N7O2	1.75171	0.0950264	0.508027	-0.977023
NP-012972	C14H24O3	1.74958	0.121552	5.82178	2.54146
4-{[(3,4-Dimethoxyphenyl)carbamoyl]amino}-1-ethyl-1H-pyrazole-3-carboxamide	C15H19N5O4	0.280791	0.846292	1.507	0.59168
1-({[(Benzyloxy)carbonyl]amino}acetyl)-2-pyrrolidinecarboxylic anhydride	C30H34N4O9	0.665309	0.248214	0.702136	-0.510177
Ethionine	C6H13NO2S	0.533401	0.122797	3.1612	1.66047
2-(1-Methyl-1H-pyrrol-2-yl)-3-(3,4,5-trimethoxyphenyl)acrylonitrile	C17H18N2O3	0.774071	0.656521	1.56147	0.642909
SMER3	C11H4N4O2	0.240392	0.928959	1.21244	0.277915
L-5-Hydroxytryptophan	C11H12N2O3	1.56716	0.00980597	4.75726	2.25013
1,3-dipyridin-3-ylpropane-1,3-dione	C13H10N2O2	0.189556	0.863294	1.46802	0.553868
4-(2-Furyl)-1,2,5-oxadiazole-3-carbonitrile 2-oxide	C7H3N3O3	0.654218	0.449731	0.783251	-0.352453
5-[(2Z,8Z)-2,8-Pentadecadien-1-yl]-1,3-benzenediol	C21H32O2	0.216563	0.364008	2.12425	1.08695
methyl 9,12-dihydroxy-13-oxo-10-octadecenoate	C19H34O5	1.71276	0.20311	6.8126	2.76821
2-Butoxyacetic acid	C6H12O3	0.383465	0.532128	0.986459	-0.0196685
Methylgallate	C8H8O5	1.27179	0.0756278	0.985116	-0.0216341
(-) -Semiglabrin	C23H20O6	1.23513	0.549213	1.87295	0.905309
2-Hydroxy-4'-(2-hydroxyethoxy)-2-methylpropiophenone	C12H16O4	0.929258	0.678009	1.19414	0.255971
1-Butyl-3-isobutyl-9-(6-phenylhexyl)-1,4,9-triazaspiro[5.5]undecane-2,5-dione	C28H45N3O2	0.0437882	0.767304	0.954189	-0.0676525
Dynasore	C18H14N2O4	0.872029	0.154836	0.60015	-0.736605
2-(4-methylpiperazine-1-carbonyl)cyclohexane-1-carboxylic acid	C13H22N2O3	1.12879	0.719484	5.2001	2.37854
21:3(5Z,14Z,17Z)	C21H36O2	0.161639	0.682636	1.16606	0.221637
Ethyl hydrogen {3-hydroxy-2-[(5-methyl-2,4-dioxo-3,4-dihydro-1(2H)-pyrimidinyl)methoxy]butyl}phosphonate	C12H21N2O7P	0.223421	0.345862	1.01409	0.0201848
spongiadioxin C methyl ether	C13H7Br3O3	1.73903	0.0390251	0.635312	-0.654463
3-demethylubiquinone-9	C53H80O4	0.506108	0.283371	0.433741	-1.20509
ascr#29	C23H42O6	1.38006	0.164602	5.42551	2.43976
3-(4-Chlorophenyl)-2-{2-[3-(2-methylpyrimidin-4-yl)phenyl]hydrazono}-3-oxopropanenitrile	C20H14ClN5O	1.69632	0.293191	5.38617	2.42926
2-amino-5-oxo-5H-chromeno[2,3-b]pyridine-3-carbonitrile	C13H7N3O2	0.17339	0.965913	4.88768	2.28915
3,5-di-tert-Butyl-4-hydroxybenzaldehyde	C15H22O2	0.423336	0.201852	1.37964	0.464287
Carbon tetraiodide	CI4	1.55804	0.0205354	0.52467	-0.930517
N~2~-(2-Bromophenyl)-N-(4-bromophenyl)-N~2~-(methylsulfonyl)glycinamide	C15H14Br2N2O3S	1.37014	0.285279	0.770527	-0.376083
20-beta-Dihydrocortisol	C21H32O5	1.69567	0.0373229	1.79064	0.840477
3'-(4-Ethoxyphenyl)-5'-methyl-1-[(4-phenyl-1-piperazinyl)methyl]-4'H-spiro[indole-3,2'-[1,3]thiazolidine]-2,4'(1H)-dione	C30H32N4O3S	0.847432	0.441667	0.730385	-0.453271
Decanoicacid	C10H20O2	0.282158	0.93047	1.32533	0.406347
Phenylglyoxal	C8H6O2	0.861035	0.393494	0.703488	-0.507403
Styrene	C8H8	0.0735423	0.737382	0.465475	-1.10322
Cholic acid_1	C24H40O5	0.444493	0.541417	2.04864	1.03466
1?ethyl?6?imino?5?[(1E)?2?(4?methylphenyl)diazen?1?yl]?1,3?diazinane?2,4?dione	C13H15N5O2	0.0517822	0.417157	0.430532	-1.21581
3-Vinyl-7-oxabicyclo[4.1.0]heptane	C8H12O	2.43195	0.0170491	5.14191	2.3623
N-(2-Methoxy-5-nitrophenyl)-3-[4-(2-methoxyphenyl)-1-piperazinyl]propanamide	C21H26N4O5	0.173505	0.576032	1.35995	0.443557
6-Methylindole	C9H9N	0.1339	0.829505	2.14491	1.10092
3-[2-(4-chlorophenyl)-2-oxoethyl]-2,3-dihydropyrido[2,3-d][1,3]oxazol-2-one	C14H9ClN2O3	1.34279	0.164033	2.48231	1.31168
(2R)-3-[[(2S)-1-cyclohexyl-3-(methylamino)propan-2-yl]amino]-2-[2-[3-(trifluoromethyl)phenyl]ethylamino]-1-propanol	C22H36F3N3O	1.11986	0.440441	0.753496	-0.408329
6-(2,5-Dioxo-2,5-dihydro-1H-pyrrol-1-yl)hexanoic acid	C10H13NO4	0.13932	0.468911	1.562	0.643393
Phosphonic diamide, pentamethyl-	C5H15N2OP	1.88361	0.138064	16.5497	4.04873
NCGC00384756-01_C27H42O4_(3beta,5alpha,8xi,9xi,14xi,25S)-3-Hydroxyspirostan-12-one	C27H42O4	0.108415	0.735981	1.06101	0.0854397
Trolox	C14H18O4	1.31115	0.0453349	0.644063	-0.634726
2-Methoxyestradiol-17beta 3-sulfate	C19H26O6S	0.568775	0.219382	0.873169	-0.195668
N,N'-(Iminodi-3,1-propanediyl)dinonanamide	C24H49N3O2	1.53602	0.0226471	0.513436	-0.961743
N-(1-Benzyl-4-piperidinyl)-4-[1-{2-[(4-ethoxyphenyl)amino]-2-oxoethyl}-2,4-dioxo-1,4-dihydro-3(2H)-quinazolinyl]butanamide	C34H39N5O5	1.66828	0.457388	2.21616	1.14806
Polystachin (flavone)	C26H26O8	0.626113	0.186659	0.591167	-0.758363
(+/-)-6-Hydroxy-3-oxo-alpha-ionone	C13H18O3	1.15487	0.326772	6.51522	2.70381
2-Boriranethiol	C2H5BS	0.21027	0.211167	1.52649	0.610216
6,9,10-Trimethyl-4,5,7,8,8a,8b,9,10-octahydro-3bH-cyclopenta[5,6]naphtho[1,2-b]thiophene	C18H24S	0.378239	0.854186	1.2365	0.306257
1-Chloro-4-methyl-1,2lambda~4~,3,5-dithiadiazole	C2H3ClN2S2	0.265832	0.915027	1.05821	0.0816293
NP-020632	C16H20O4	0.672152	0.317184	0.598968	-0.739448
(-)-Picrotoxinin	C15H16O6	0.96948	0.107298	0.0973847	-3.36016
N'-Palmitoylisonicotinohydrazide	C22H37N3O2	1.69615	0.0135926	0.309573	-1.69165
Hypoxanthine	C5H4N4O	0.700458	0.635555	0.824604	-0.278226
N-{[4-(Diallylsulfamoyl)phenyl]carbamothioyl}-4-biphenylcarboxamide	C26H25N3O3S2	1.35153	0.0833066	2.89859	1.53535
Isotaxiresinol	C19H22O6	2.00858	0.021422	0.427749	-1.22516
Phenyl trifluoromethylsulfone	C7H5F3O2S	0.89279	0.103345	4.89259	2.2906
SQDG 40:2	C49H90O12S	2.10031	0.0396364	0.401128	-1.31786
N,N-DIMETHYL-4-NITROANILINE	C8H10N2O2	0.832467	0.776971	0.925288	-0.112026
(4S,6S)-4-(3,4-Dimethoxyphenyl)-4-[2-(5,5-dimethyl-2-vinyl-1,3-dioxan-2-yl)ethyl]-6-{[(1R,2S)-2-(2-phenyl-2-propanyl)cyclohexyl]oxy}-5,6-dihydro-4H-1,2-oxazine 2-oxide	C37H51NO7	0.0327456	0.657359	1.10427	0.143092
(Z)-2,6-dimethyl-7-(4-methyl-5-oxooxolan-2-yl)-3-[[3,4,5-trihydroxy-6-(hydroxymethyl)oxan-2-yl]oxymethyl]hept-5-enoic acid	C21H34O10	0.261005	0.93877	0.985118	-0.0216312
{(1R,2R,4aR,5R,8aS)-2-Hydroxy-1,4a-dimethyl-6-methylene-5-[(E)-2-(2-oxo-2,5-dihydro-3-furanyl)vinyl]decahydro-1-naphthalenyl}methyl beta-D-glucopyranoside	C26H38O9	0.367719	0.102131	0.123653	-3.01563
Eicosapentaenoic acid methyl ester	C21H32O2	0.101357	0.461321	1.45633	0.542335
BMS 779788	C28H29ClN2O3S	0.588566	0.66733	1.31914	0.3996
Taurine	C2H7NO3S	0.806064	0.134168	0.527081	-0.923905
Penicillic-Acid	C8H10O4	0.815414	0.267633	1.27495	0.350444
2-Hydroxy-5-methoxy-3-nitrobenzoic acid	C8H7NO6	0.667182	0.398325	0.928127	-0.107605
2-Bromo-6-methoxynaphthalene	C11H9BrO	1.45045	0.102062	0.38479	-1.37786
SM d36:3	C41H79N2O6P	0.531768	0.257775	1.49439	0.57956
1-hydro-pentadecafluoroheptane	C7HF15	0.214003	0.714716	2.9161	1.54404
5-(3-Methylphenyl)-3-[(4-methyl-1-piperazinyl)methyl]-1-octyl-1H-indole	C29H41N3	0.595104	0.355203	1.62802	0.703122
(-)threo-iso(homo)3citrate	C9H14O7	1.05822	0.541295	3.92108	1.97125
6-n-Hexylaminopurine	C11H17N5	1.63816	0.142153	3.58415	1.84163
2-Oxophytanate	C20H38O3	0.104635	0.500542	0.795038	-0.330905
NP-006226	C11H7ClN2O	0.00470663	0.64683	1.66028	0.731423
4-(tert-Butyldimethylsilyloxy)phenylboronic acid	C12H21BO3Si	0.933466	0.321602	1.1009	0.138678
Methylphosphonic acid	CH5O3P	0.477059	0.705311	0.819677	-0.286872
PC 18:1	C26H50NO8P	2.28245	0.00521298	8.27082	3.04803
METHYL 3,5-DI-TERT-BUTYL-4-HYDROXYBENZOATE	C16H24O3	0.240658	0.945609	0.986343	-0.0198394
Austrobuxusin L	C30H46O10	1.5876	0.364883	4.16999	2.06004
9,12,15-Octadecatrien-1-ol	C18H32O	1.21563	0.00443045	3.12903	1.64572
3-Chloro-N-(4-chloro-2,5-dimethoxyphenyl)benzamide	C15H13Cl2NO3	0.466724	0.539821	0.0132525	-6.23759
4-hydroxy-3-(1-hydroxyiminoethyl)-1,6-diphenyl-1,2-dihydropyridin-2-one	C19H16N2O3	0.106822	0.459806	1.30785	0.387202
2-(2-Ethyl-1H-benzimidazol-1-yl)-9-methyl-8-{[4-(2-methyl-2-propanyl)-1-piperazinyl]methyl}-6-(4-morpholinyl)-9H-purine	C28H39N9O	0.629765	0.939962	0.909576	-0.136734
CB0700000	C15H12	0.500845	0.690058	0.671905	-0.573671
L-Glutamine	C5H10N2O3	0.256636	0.863372	0.885975	-0.174663
dimethyl-tribromo-trichloro-octadiene	C10H12Br3Cl3	0.076263	0.87936	1.21582	0.281936
Shikokianin B	C26H36O10	0.0306873	0.66738	0.792849	-0.334881
MG115	C25H39N3O5	0.205147	0.468237	0.47569	-1.07191
Dinitrogen pentoxide	N2O5	0.00166696	0.926429	1.20447	0.268396
N-({(2R,3S,4R,5S)-3,4-Dihydroxy-5-[2-oxo-2-(2-propyn-1-ylamino)ethyl]tetrahydro-2-furanyl}methyl)-4-methylbenzamide	C18H22N2O5	0.532473	0.551757	1.64483	0.717938
2-(Methylsulfonyl)-3-(pyrazin-2-ylamino)acrylonitrile	C8H8N4O2S	0.63934	0.327975	0.75514	-0.405183
Nitroxynil	C7H3IN2O3	0.594835	0.0650922	0.449621	-1.15322
2,4-Difluoro-DL-phenylglycine	C8H7F2NO2	0.283464	0.97868	0.802676	-0.317111
FA 18:5	C18H26O2	0.136872	0.936338	1.08941	0.123553
3-[2-(3-Hydroxyphenyl)ethyl]-5-methoxyphenol	C15H16O3	1.30146	0.168054	16.756	4.06661
Lyso-PAF C-18	C26H56NO6P	0.0532762	0.981322	1.03126	0.0444135
3,17-dihydroxy-5,9-dioxo-4,5-9,10-diseco-androsta-1(10),2-dien-4-oic acid	C19H26O6	0.258892	0.705617	1.23593	0.305596
(6Z)-Octadecenoicacid	C18H34O2	0.882461	0.0521441	2.85858	1.5153
3,5,7,3',4',5'-Hexahydroxy-6,8-dimethylflavanone	C17H16O8	1.11764	0.213366	1.01171	0.0167989
4-{2-[4-(Diethylamino)phenyl]vinyl}-1-[3-(triethylammonio)propyl]pyridinium	C26H41N3	0.676921	0.391428	1.85673	0.892762
7,8-Dimethylbenzo(b)naphtho(2,3-d)thiophene	C18H14S	0.436324	0.910152	3.64963	1.86775
FA 17:3	C17H28O2	0.427771	0.674147	0.912354	-0.132335
(3Z,6Z)-2,8-Dioxa-3,4,6,7-tetraazanona-3,6-diene 4,6-dioxide	C3H8N4O4	0.409855	0.728074	0.868271	-0.203783
1-Nitrosopiperidine	C5H10N2O	0.306373	0.856477	0.908982	-0.137676
sarmentogenin	C24H36O4	0.29068	0.422247	1.65416	0.726097
4-(4-Methoxyphenyl)-1,7-dimethyl-8,9-diphenyl-4-azatricyclo[5.2.1.0~2,6~]dec-8-ene-3,5,10-trione	C30H25NO4	1.16452	0.24634	2.4993	1.32153
(6-Chloro-4-methyl-2-oxo-2H-chromen-7-yloxy)-acetic acid	C12H9ClO5	0.27535	0.616519	1.10057	0.13825
S-Methyl-1-thio-D-glycerate	C4H8O3S	0.365906	0.518208	0.753813	-0.407721
4-{4-[(R)-(4'-Chloro-2-biphenylyl)(hydroxy)methyl]-1-piperidinyl}-N-[(4-{[(2R)-4-(4-morpholinyl)-1-(phenylsulfanyl)-2-butanyl]amino}-3-nitrophenyl)sulfonyl]benzamide	C45H48ClN5O7S2	2.14109	0.0164973	0.410761	-1.28363
Tetranor-PGEM	C16H24O7	0.341205	0.27081	1.47669	0.562367
4-Bromoanisole	C7H7BrO	0.247757	0.779448	1.02537	0.0361404
(2R_4S)-2_4-Diaminopentanoate	C5H12N2O2	0.680164	0.851347	1.0793	0.110102
(1S,3S)-3-Acetyl-3,5,12-trihydroxy-10-methoxy-6,11-dioxo-1,2,3,4,6,11-hexahydro-1-tetracenyl 3-amino-4-O-(3-azido-2,3,6-trideoxyhexopyranosyl)-2,3,6-trideoxyhexopyranoside	C33H38N4O12	1.37824	0.787898	3.94451	1.97985
PG(15:1(9Z)/0:0)	C21H41O9P	0.874506	0.458189	0.652269	-0.616461
(5E)-1-Cyclohexyl-5-(1-{[3-(diethylamino)propyl]amino}ethylidene)-2,4,6(1H,3H,5H)-pyrimidinetrione	C19H32N4O3	0.249529	0.789064	1.06152	0.0861319
1,2-Cyclononadiene	C9H14	0.533675	0.123006	0.516241	-0.953885
3,6,8-dodecatrien-1-ol	C12H20O	0.249244	0.331777	1.39054	0.475647
Mesitylethylene	C11H14	1.39886	0.0638853	1.45561	0.541626
Valerophenone	C11H14O	2.0172	0.204134	2.51146	1.32852
Albendazole Sulfone	C12H15N3O4S	0.502344	0.395458	0.895437	-0.159336
MFCD01704544	C16H22O5	1.23662	0.0624224	3.44083	1.78276
1,3,7-Trimethyl-8-[4-(1H-tetrazol-1-yl)phenoxy]-3,7-dihydro-1H-purine-2,6-dione	C15H14N8O3	0.343691	0.689199	0.896343	-0.157877
6-(1,3-Dithiolan-2-yl)-2,2-dimethylchromane	C14H18OS2	0.255675	0.599061	1.51859	0.602731
Bacillamidin B	C19H35NO5	1.05756	0.167025	1.7873	0.837783
PC 36:2	C44H84NO8P	0.412556	0.845824	1.07411	0.103142
Tributyl citrate acetate	C20H34O8	1.36403	0.185522	0.688168	-0.539167
Sulfonylbismethane	C2H6O2S	0.739346	0.302426	0.855432	-0.225275
5,9,17-hexacosatrienoic acid	C26H46O2	0.363856	0.724584	1.05291	0.074387
2-Ethyl-5-methyl-2,3-dihydro-1,2-oxaphosphole 2-oxide	C6H11O2P	0.722768	0.268238	3.93859	1.97768
Ptilosteroid A	C21H34O8S	0.161345	0.823642	1.16074	0.215048
clonitrate	C3H5ClN2O6	0.018641	0.967957	0.765731	-0.38509
N-[2-(4-Morpholinyl)ethyl]-4-nitrobenzenesulfonamide	C12H17N3O5S	1.47608	0.0760525	2.40515	1.26613
SCDCA - Sulfochenodeoxycholic acid	C24H40O7S	0.420665	0.622082	1.101	0.138812
Creatine	C4H9N3O2	1.82284	0.0104607	0.361407	-1.4683
PE 4:0	C9H18NO8P	0.599379	0.166747	0.0171687	-5.86407
Glycochenodeoxycholic acid	C26H43NO5	1.21337	0.366293	6.69189	2.74241
N-arachidonoyl dopamine	C28H41NO3	0.16956	0.640858	1.00725	0.0104274
4-Acetamido-7-bromo-5-hydroxybenzofurazan	C8H6BrN3O3	0.407294	0.681606	0.980187	-0.0288711
3-{[(4-Hydroxy-3-methoxyphenyl)acetyl]amino}-2-[4-(2-methyl-2-propanyl)benzyl]propyl pivalate	C28H39NO5	0.615965	0.387518	1.14877	0.200093
{7-(Acetoxymethyl)-6,7-dihydroxy-1-[(3-methylbutanoyl)oxy]-1,4a,5,6,7,7a-hexahydrocyclopenta[c]pyran-4-yl}methyl 3-methylbutanoate	C22H34O9	0.205755	0.959812	1.22835	0.296721
(3alpha,24R)-25-Hydroxy-20,24-epoxydammaran-3-yl pentyl malonate	C38H64O6	0.117057	0.721114	0.643123	-0.636834
5,5'-[(3beta)-Lupane-3,28-diylbis(oxy)]bis(3-ethyl-3-methyl-5-oxopentanoic acid)	C46H76O8	0.748946	0.531138	3.1695	1.66426
2-{2-[(19-acetamido-16,18-dihydroxy-5,9-dimethyl-6-oxoicosan-7-yl)oxy]-2-oxoethyl}butanedioic acid	C30H53NO10	1.30957	0.161071	0.62856	-0.669878
5-Hydroxy-2-oxo-4-ureido-2_5-dihydro-1H-imidazole-5-carboxylate	C5H6N4O5	0.213719	0.936435	0.815954	-0.29344
2E,4E,8Z,10E-dodecatetraenoic acid	C12H16O2	1.87317	0.0647393	3.65222	1.86878
Rimsulfuron	C14H17N5O7S2	0.00421939	0.624462	0.22233	-2.16923
MC21-A	C12H6Br4O2	0.354865	0.432533	0.948916	-0.0756479
Docosahexaenoic acid	C22H32O2	0.53758	0.300563	1.5959	0.674371
6-methylpyrimidine-2,4-dithiol	C5H6N2S2	0.406616	0.641693	0.875565	-0.191713
pumitepa	C12H19N8OP	0.476763	0.928616	0.973076	-0.039375
Hydantoin-5-propionate	C6H8N2O4	0.585299	0.0539421	3.97169	1.98975
2-Hydroxycaproic acid	C6H12O3	0.276144	0.491844	1.39507	0.480333
(2E,4S)-4-[{N-[(2S)-3,3-Dimethyl-2-(methylamino)octanoyl]-3-methyl-L-valyl}(methyl)amino]-2,5-dimethyl-2-hexenoic acid	C26H49N3O4	0.420821	0.746951	0.916018	-0.126552
Pf-06291874	C26H28F3N3O4	0.426958	0.800405	1.05679	0.0796859
1-O-OCTADECYL-2-O-ETHYLGLYCERYL-3-PHOSPHORYLCHOLINE, (R)-	C28H60NO6P	0.0493436	0.922486	1.01688	0.0241467
3,5-Dinitro-2,6-pyridinediamine	C5H5N5O4	0.514119	0.483001	1.22379	0.291357
3,6,9,12,15-Pentaoxapentacosan-1-ol	C20H42O6	0.723587	0.0806145	2.09937	1.06995
3'-O-[{[(2S,5R)-5-(4-Amino-2-oxo-1(2H)-pyrimidinyl)-2,5-dihydro-2-furanyl]methoxy}(hydroxy)phosphoryl]-2'-deoxy-5-methyl-3,4-dihydrocytidine	C19H27N6O9P	0.0883506	0.695599	0.774354	-0.368935
4-Anisic acid	C8H8O3	0.3607	0.330083	1.04128	0.0583527
diginatigenin	C23H34O6	0.409728	0.98864	0.804557	-0.313734
Paracetamol	C8H9NO2	0.297108	0.96807	4.4512	2.15419
Lisofylline	C13H20N4O3	0.352014	0.520293	1.58135	0.661154
BP-897	C26H31N3O2	0.00963477	0.385031	1.3332	0.414892
Glu-Gln	C10H17N3O6	0.0171041	0.803566	1.36193	0.445657
N-Docosahexaenoyl Dopamine	C30H41NO3	0.181459	0.847667	1.36178	0.445491
4-[(Morpholin-4-ylcarbothioyl)sulfanyl]morpholine	C9H16N2O2S2	0.119555	0.675642	1.1897	0.250598
1-Chloro-3-(4,5-dinitro-1H-imidazol-1-yl)acetone	C6H5ClN4O5	0.439433	0.607901	1.48516	0.570616
Butyl (9E)-18-(sulfooxy)-9-octadecenoate	C22H42O6S	1.93328	0.0740103	1.97676	0.983138
SECONAL	C12H18N2O3	1.29183	0.651082	1.59971	0.677811
Procarbazine	C12H19N3O	1.8864	0.453711	1.48076	0.566342
L-371,257	C28H33N3O6	2.27208	0.0538249	6.31075	2.65781
3,5-Dibromoanthranilic acid	C7H5Br2NO2	1.40773	0.0184123	0.0814929	-3.61718
L-Glutamic acid	C5H9NO4	0.91007	0.91794	1.81053	0.85641
L-(+)-Lactic acid	C3H6O3	1.87409	0.0139866	5.02308	2.32857
1,1,6-Trimethyl-1,2-dihydronaphthalene	C13H16	0.182557	0.810824	0.927611	-0.108408
2-[(4-Hexadecylidenecyclohexyl)oxy]ethyl 2-(1-methyl-1-piperidiniumyl)ethyl phosphate	C32H62NO5P	0.318266	0.393432	0.879758	-0.184821
Bufexamac	C12H17NO3	0.932909	0.477176	1.28749	0.364564
N-(3-Isopropoxypropyl)-2-[1-(1H-tetrazol-1-ylmethyl)cyclohexyl]acetamide	C16H29N5O2	0.0402487	0.882148	0.81215	-0.300182
VS6870000	C4H10Se	0.0677671	0.832305	1.03384	0.048016
2-[(1,3-Benzodioxol-5-ylmethyl)amino]-1-(3-nitrophenyl)ethan-1-ol	C16H16N2O5	1.67102	0.110409	1.86232	0.897098
8-Methoxymethyl-3-isobutyl-1-methylxanthine	C12H18N4O3	0.713453	0.432218	1.564	0.645241
2,5-Bis(tert-butylperoxy)-2,5-dimethylhexane	C16H34O4	0.588666	0.282942	1.40432	0.489871
6-Amino-3-methyl-1-phenyl-1H-pyrazolo[3,4-b]pyridine-5-carboxamide	C14H13N5O	0.739854	0.868884	1.38773	0.472727
1-Butyl-3-[2-(4-morpholinyl)ethyl]urea	C11H23N3O2	0.110254	0.438793	1.25637	0.329264
2E,4E-undecadienoic acid	C11H18O2	0.179726	0.911556	1.02436	0.0347179
3-Methyl-1-(2_4_6-trihydroxyphenyl)butan-1-one	C11H14O4	1.33642	0.0410388	0.0226461	-5.4646
1-(3-Carbamimidamidopropyl)-3-methyl-4-(2-{[(2E,6E,10E)-3,7,11,15-tetramethyl-2,6,10,14-hexadecatetraenoyl]amino}ethyl)-1H-imidazol-3-ium	C30H51N6O	0.233998	0.809705	1.19793	0.260538
Geosmin	C12H22O	0.168837	0.43907	1.25721	0.330226
1-Benzoyl-4-hydroxy-8,8-dimethyl-3,5,7-tris(3-methyl-2-buten-1-yl)bicyclo[3.3.1]non-3-ene-2,9-dione	C33H42O4	0.881763	0.59246	1.28306	0.359584
Triethyl 4-phosphonocrotonate	C10H19O5P	0.733235	0.197866	0.853478	-0.228575
Certonardosterol J	C29H50O4	1.08802	0.180216	1.68312	0.751138
2-Ethoxy-2'-ethyloxanilide	C18H20N2O3	1.58507	0.25031	13.5286	3.75794
Pentachloroethane	C2HCl5	0.0351647	0.876366	1.19895	0.261771
3-Sialyllactose	C23H39NO19	1.51151	0.0244408	1.71675	0.779676
UNII:0U2Z4R1F4A	C12H19Cl7	0.629113	0.242535	0.629407	-0.667934
FAHFA 24:5	C24H36O4	0.0411065	0.803744	1.18177	0.240953
N-[12-Heptyl-4-hydroxy-4-oxido-8,14-dioxo-7-(tetradecanoylamino)-3,5,13-trioxa-9-aza-4lambda~5~-phosphapentacos-1-yl]-N~2~-[(4-hydroxyphenyl)acetyl]-3-methyl-alpha-asparagine	C54H95N4O13P	0.522479	0.237316	0.559222	-0.838508
Hydrochlorothiazide	C7H8ClN3O4S2	0.394398	0.690682	0.143851	-2.79736
9-Methyluric acid	C6H6N4O3	1.01397	0.531507	0.374767	-1.41593
2-Methoxyestrone	C19H24O3	0.877237	0.567605	0.906959	-0.14089
MFCD00059147	C15H32S	1.48959	0.0392135	7.22397	2.85279
Thiomorpholine	C4H9NS	1.58148	0.104126	0.680386	-0.555574
N~2~,N~2~-Dimethyl-N-[3-(2-oxo-2-{[5-(4-{6-[(phenylacetyl)amino]-3-pyridazinyl}butyl)-1,3,4-thiadiazol-2-yl]amino}ethyl)benzyl]glycinamide	C31H36N8O3S	1.33872	0.555055	1.21423	0.280037
2,6-Dimethyl-5-(4-methylphenoxy)pyrimidin-4-ol	C13H14N2O2	0.0941907	0.761346	1.52827	0.6119
4-Coumarylalcohol(4-Hydroxycoumarin)	C9H6O3	0.312517	0.347322	1.36878	0.452895
Betonicine	C7H13NO3	1.12393	0.080407	4.57259	2.19301
Bendazac	C16H14N2O3	1.69796	0.227488	10.8228	3.436
6-[(6-Acetyl-1,3-benzodioxol-5-yl)carbamoyl]-3-cyclohexene-1-carboxylic acid	C17H17NO6	0.645408	0.580594	0.848111	-0.237675
Ciproxifan	C16H18N2O2	0.453249	0.63795	1.33105	0.41257
N-Cyclohexyl-3-[5-({2-[(4-isopropylphenyl)amino]-2-oxoethyl}sulfanyl)-3-oxo-2,3-dihydroimidazo[1,2-c]quinazolin-2-yl]propanamide	C30H35N5O3S	0.635568	0.341634	0.889647	-0.168695
OON-PA	C30H55O9P	0.112835	0.92131	1.03384	0.0480089
2-iodopalmitaldehyde	C16H31IO	0.128772	0.796677	0.840162	-0.251261
Leucinamide	C6H14N2O	0.901858	0.702021	1.27476	0.35023
IK-862	C25H27N3O4	0.491616	0.430348	1.18356	0.243133
4-METHYL-2-OXO-PENTANOIC ACID	C6H10O3	0.64768	0.467226	0.554708	-0.8502
5-chloro-2-[(5-nitro-1,3-thiazol-2-yl)thio]-1,3-benzothiazole	C10H4ClN3O2S3	1.97519	0.216892	2.27737	1.18737
Aloesin	C19H22O9	0.158218	0.820679	3.70307	1.88872
(3'-sulfo)Galbeta-Cer(d18:1/24:1(15Z)(2OH))	C48H91NO12S	0.238471	0.416981	0.875501	-0.19182
Caprylic acid	C8H16O2	1.52185	0.138153	0.58766	-0.766946
1-(4-Methoxyphenyl)-2-(6-methyl-4-oxo-1,4-dihydro-2-pyrimidinyl)guanidine	C13H15N5O2	0.18545	0.829934	1.40017	0.485599
2-[(carboxymethyl)(methyl)amino]-5-methoxybenzoic acid	C11H13NO5	1.59919	0.288378	12.1524	3.60317
2-(8-Hydroxy-4a,8-dimethyldecahydro-2-naphthalenyl)acrylic acid	C15H24O3	0.347407	0.465589	0.979229	-0.0302821
FAHFA 20:1	C20H36O4	0.0623442	0.272496	1.17769	0.235965
LysoPC(P-18:0)	C26H54NO6P	0.291132	0.584195	1.28462	0.361347
Pentadecanal	C15H30O	0.0883395	0.392092	1.11456	0.156468
ginnalin A	C20H20O13	1.34522	0.0719309	0.661417	-0.596367
N-arachidonoyl histidine	C26H39N3O3	0.10019	0.869343	1.09852	0.135566
5-(5-Bromo-2-thienyl)-7-[2-(difluoromethoxy)phenyl]-1,5,6,7-tetrahydro[1,2,4]triazolo[1,5-a]pyrimidine	C16H13BrF2N4OS	1.59232	0.310055	0.781069	-0.356478
Majusculoic acid	C15H23BrO2	0.116067	0.400845	14.8482	3.89222
(4E)-8-hydroxy-4-(1-hydroxypropan-2-ylidene)-10-oxatricyclo[7.2.1.01,?]dodecane-8-carboxylic acid	C15H22O5	0.471127	0.387947	0.877076	-0.189227
3-Methylcatechol	C7H8O2	1.11297	0.0744042	0.747976	-0.418937
6-Bromo-1,2,3-benzodithiazol-1-ium	C6H3BrNS2	1.21383	0.889344	0.989035	-0.0159068
4,4'-Dihydroxydiphenylsulfone	C12H10O4S	0.725337	0.561182	1.53457	0.617831
1-((4-Nitrophenyl)sulfonyl)piperidine	C11H14N2O4S	0.276952	0.808278	2.35601	1.23635
Piazthiole	C6H4N2S	0.262404	0.528906	1.20174	0.265122
Leptosin	C22H22O11	0.627606	0.720217	0.772036	-0.37326
NP-018545	C17H24O4	0.0705462	0.856943	1.21352	0.279193
1-amino-2-oxo-6-phenyl-4-(trifluoromethyl)-1,2-dihydropyridine-3-carbonitrile	C13H8F3N3O	0.319763	0.810804	43.2258	5.43382
3-methyl-5-(methylthio)-4-vinylthiophene-2-carboxylic acid	C9H10O2S2	0.383914	0.192938	2.58231	1.36866
O-Propanoylcarnitine	C10H19NO4	0.137785	0.831613	1.23567	0.305294
7-Methylxanthine	C6H6N4O2	0.634433	0.552867	0.467184	-1.09794
3-O-alpha-L-rhamnopyranosyl-3-hydroxyoctanoyl-3-hydroxydecanoic acid	C24H44O9	0.574047	0.62529	0.729587	-0.454849
L-Lysyl-L-arginyl-L-prolyl-L-alanyl-L-lysine	C26H50N10O6	0.619218	0.537188	0.779854	-0.358725
(7E,10S,16S,19S)-16-(4-Aminobutyl)-19-(aminomethyl)-27-{[4-(aminomethyl)phenyl]amino}-12,15,18,21-tetraoxo-11,14,17,20,29-pentaazatetracyclo[20.6.2.2~2,5~.0~26,30~]dotriaconta-1(29),2,4,7,22(30),23,25 ,27,31-nonaene-10-carboxamide	C40H48N10O5	1.75231	0.294807	0.902206	-0.148472
PS(20:3(8Z,11Z,14Z)/0:0)	C26H46NO9P	1.43844	0.449523	1.8105	0.856386
2-tert-Butyl-4-methoxyphenol	C11H16O2	1.53201	0.0172639	3.10575	1.63494
Mercaptobenztiazyl Ether	C14H8N2S4	0.193484	0.742423	0.960062	-0.0587999
Ethylbenzene	C8H10	1.4616	0.199335	0.860625	-0.216544
(1E)-1-(Allyldisulfanyl)-3-(methylsulfinyl)-1-propene	C7H12OS3	0.946623	0.907168	1.45356	0.539586
5-[(E)-2-Bromovinyl]-2'-deoxy-5'-O-(6-methoxy-2-oxido-4H-1,3,2-benzodioxaphosphinin-2-yl)uridine	C19H20BrN2O9P	0.117602	0.745724	1.15311	0.20553
ethyl 6-(1,3-benzodioxol-5-yl)-2-hydroxy-4-methyl-1,6-dihydropyrimidine-5-carboxylate	C15H16N2O5	1.2604	0.244273	0.82246	-0.281983
N-Methyl-2-pyrrolidone	C5H9NO	1.40041	0.132025	0.824664	-0.278122
Betaine	C5H11NO2	0.630928	0.868237	1.09751	0.134234
1'-(1-Methyl-2,5-dioxo-3-pyrrolidinyl)-1,4'-bipiperidine-4'-carboxamide	C16H26N4O3	1.36188	0.088304	0.550876	-0.860199
Erucic acid	C22H42O2	0.2836	0.341966	0.790203	-0.339705
4,6-dimethyl-2-(methylamino)-5-nitronicotinonitrile	C9H10N4O2	2.48091	0.00673843	4.32358	2.11223
3-Dehydrocholic acid	C24H38O5	1.02535	0.195494	3.56261	1.83293
Hypotaurocyamine	C3H10N3O2S	0.90069	0.263356	1.40328	0.488807
5-Cyanoindole	C9H6N2	0.449897	0.771461	0.953326	-0.0689583
L-Lysine	C6H14N2O2	1.02472	0.240105	0.731737	-0.450604
Naproxen	C14H14O3	1.10094	0.199692	121.673	6.92686
26:6(8Z,11Z,14Z,17Z,20Z,23Z)	C26H40O2	0.950794	0.344715	1.5227	0.606633
p-Coumaroylquinicacid	C16H18O8	0.275309	0.786835	1.20848	0.273194
5-({5-[(4-Chlorophenyl)(cyclopropylmethyl)amino]-2-pyridinyl}carbonyl)-2-(4-methoxybenzoyl)benzoic acid	C31H25ClN2O5	0.65592	0.980756	0.908586	-0.138305
PS(18:1(9Z)/22:4(7Z,10Z,13Z,16Z))	C46H80NO10P	1.62212	0.263482	3.00193	1.58589
veledimex	C27H38N2O3	0.525344	0.944031	0.994575	-0.00784865
4-Bromophenyl sulfone	C12H8Br2O2S	0.556422	0.401204	0.70369	-0.506988
2-({2-[(Cyclohexylmethyl)sulfonyl]-1-(2-methoxyethyl)-1H-imidazol-5-yl}methyl)-1,2-oxazolidine	C17H29N3O4S	1.83594	0.264349	1.69709	0.763059
N-[4-(Benzyloxy)-3-methoxybenzyl]-1-adamantanamine	C25H31NO2	0.623354	0.411041	0.526749	-0.924814
5-Hydroxy-DL-tryptophan	C11H12N2O3	2.02254	0.084382	3.33653	1.73835
4-bromo-1-methyl-N-(2-thiazolyl)-3-pyrazolecarboxamide	C8H7BrN4OS	1.18101	0.121998	1.58611	0.665494
Glycocholic acid 3-glucuronide	C32H51NO12	0.870179	0.819648	1.65511	0.726929
3-Vinyltoluene	C9H10	0.784659	0.209102	1.96888	0.977372
N-{[(4-Methyl-2-oxo-2H-chromen-7-yl)oxy]acetyl}aspartic acid	C16H15NO8	0.184944	0.895417	1.37589	0.46037
3-Chloro-2,2-bis(chloromethyl)propanoic acid	C5H7Cl3O2	1.14517	0.907228	1.01959	0.0279856
bromhexine	C14H20Br2N2	0.190096	0.945736	0.761376	-0.39332
N-{3-[(4-Bromo-2-{[3-(4-methyl-1-piperazinyl)propanoyl]amino}phenyl)sulfanyl]phenyl}-N'-(2-naphthylmethyl)pentanediamide	C36H40BrN5O3S	0.285451	0.394867	0.749036	-0.416893
N-[(4-{[(2,6-Dimethylphenyl)carbamoyl]amino}phenyl)acetyl]-L-leucyl-L-alpha-aspartyl-N-(12-aminododecyl)-L-valinamide	C44H69N7O7	0.622513	0.265985	0.688196	-0.539109
ISOX-DUAL	C31H41N5O3	1.05615	0.680406	1.46093	0.546891
Acutifolactone	C28H32O8	1.72791	0.0664358	0.750446	-0.414179
L-Formylkynurenine	C11H12N2O4	1.64282	0.249931	35.4686	5.14847
1,3-Adamantanediacetic acid	C14H20O4	0.869479	0.102298	1.5355	0.618707
(2R)-3-{[(2-Aminoethoxy)(hydroxy)phosphoryl]oxy}-2-{[13-(3-methyl-5-pentyl-2-furyl)tridecanoyl]oxy}propyl 13-(3,4-dimethyl-5-pentyl-2-furyl)tridecanoate	C52H92NO10P	0.765742	0.0516792	0.63218	-0.661592
2-Aminobutyric acid	C4H9NO2	1.50234	0.0399444	0.80489	-0.313137
Diethofencarb	C14H21NO4	0.607435	0.129961	0.552858	-0.855019
Tetrahydro-2-furanylmethyl 4-(4-hydroxy-3-methoxyphenyl)-6-methyl-2-oxo-1,2,3,4-tetrahydro-5-pyrimidinecarboxylate	C18H22N2O6	0.0446614	0.449249	1.47285	0.558611
2',4',3,4,alpha-Pentahydroxydihydrochalcone 3'-C-xyloside	C20H22O10	0.00707478	0.990748	3.3338	1.73717
1,3,5-Tris(trichloromethyl)benzene	C9H3Cl9	0.370261	0.657118	0.935069	-0.0968549
Naphthalen-2-amine	C10H9N	0.841748	0.535352	0.909678	-0.136572
1,2,3,7,8-Pentabromooxanthrene	C12H3Br5O2	0.882509	0.627252	1.06985	0.09741
Monomethylsulfate	CH4O4S	0.315791	0.572862	2.52964	1.33893
Valsartan metabolite	C14H10N4O2	0.475156	0.720116	0.389435	-1.36055
N,N'-Dimethyl-1-(beta-D-ribofuranosyl)-1H-1,2,4-triazole-3-carboximidamide	C10H17N5O4	1.16736	0.0394368	3.58866	1.84345
NP-018660	C13H22O3	1.3994	0.356137	1.84472	0.883403
3-hydroxy-2-octylpentanedioic acid	C13H24O5	2.16206	0.0459354	3.15233	1.65642
3beta-Hydroxy-7-oxochol-5-en-24-oyl-glycine	C26H39NO5	1.42024	0.159227	1.60823	0.685475
Sitostanyl-16:0	C45H82O2	0.0644786	0.902264	1.03341	0.0474169
UR3545000	C10H9N3	0.146231	0.767837	370.659	8.53395
moquizone	C20H21N3O3	0.82689	0.906623	0.935452	-0.0962646
O-{Hydroxy[(2R)-2-hydroxy-3-(stearoylamino)propoxy]phosphoryl}-L-serine	C24H49N2O8P	0.749583	0.444637	1.4334	0.519444
(1S,4aR,5S)-5-[(3E)-5-Methoxy-3-methyl-5-oxo-3-penten-1-yl]-1,4a-dimethyl-6-methylenedecahydro-1-naphthalenecarboxylic acid	C21H32O4	0.0401632	0.834417	1.20509	0.269138
1-stearyl estercitric acid	C24H44O7	0.520647	0.979562	0.983872	-0.0234572
N-tetradecanoyltaurine	C16H33NO4S	0.307029	0.706179	1.18992	0.250861
3_4-Dehydrothiomorpholine-3-carboxylate	C5H7NO2S	1.56831	0.0123313	0.446414	-1.16355
(3S)-3-{[(3S)-3-({[(3R,4R)-4-{[(3S)-6-Amino-3-{[(3S)-3-({[(3R,4R)-4-amino-3-piperidinyl]carbonyl}amino)-5-methylhexanoyl]amino}hexanoyl]amino}-3-piperidinyl]carbonyl}amino)-5-methylhexanoyl]amino}hexa nedioic acid	C38H69N9O9	0.0407891	0.559728	1.68046	0.748854
3,4-Methylenedioxy-2',4'-dimethoxychalcone	C18H16O5	0.115481	0.901206	20.6757	4.36986
L-methionine	C5H11NO2S	0.118286	0.416776	1.25033	0.322312
4-(4-nitrophenylazo)aniline	C12H10N4O2	0.0736678	0.833878	1.17788	0.236191
octyl methoxycinnamate	C18H26O3	1.32816	0.242055	0.80168	-0.318901
Choline	C5H13NO	1.02351	0.234372	0.761623	-0.392852
XL019	C25H28N6O2	0.664736	0.64994	0.215477	-2.21439
2-Chloro-5,8-dihydroxy-3-[2-(2-methoxyethoxy)ethoxy]-1,4-naphthoquinone	C15H15ClO7	0.879201	0.246579	2.49248	1.31758
5-oxo-6E,8Z-tetradecadienoic acid	C14H22O3	0.924823	0.111959	0.73965	-0.435086
Lauric isopropanolamide	C15H31NO2	0.539617	0.100898	2.19538	1.13447
Irbesartan	C25H28N6O	0.237631	0.745253	0.251647	-1.99053
HU-331	C21H28O3	0.712862	0.46316	0.905317	-0.143505
PS(16:0/22:1(11Z))	C44H84NO10P	2.27757	0.0544945	9.45775	3.2415
Mono(2-ethylhexyl) phthalate (MEHP)	C16H22O4	0.00660067	0.61863	0.755768	-0.403985
2-(1,3-Dimethyl-2,6-dioxo-1,2,3,6-tetrahydro-7H-purin-7-yl)-N-(2-methyl-3-nitrophenyl)acetamide	C16H16N6O5	1.8291	0.0994738	0.630478	-0.665481
(5R)-5-[(11R)-11-Hydroxy-11-{(2R,2'R,5R,5'R)-5'-[(1R)-1-hydroxyundecyl]octahydro-2,2'-bifuran-5-yl}-5-oxoundecyl]-3-(2-oxopropyl)dihydro-2(3H)-furanone	C37H64O8	1.46591	0.0591941	0.281594	-1.82831
Methylhippuric acid	C10H11NO3	0.0420669	0.538492	1.45717	0.543165
LPE 16:1	C21H42NO7P	0.238375	0.794393	1.24819	0.319843
2_5-Dihydroxybenzaldehyde	C7H6O3	0.950262	0.371659	0.706536	-0.501165
GibberellinA8	C19H24O7	2.07533	0.00889931	0.235653	-2.08527
Methyl 1-(cyclohexylcarbamoyl)-4-hydroxyprolinate	C13H22N2O4	0.422853	0.431098	0.783265	-0.352428
3-oxo lithocholic acid	C24H38O3	0.582186	0.997381	1.0394	0.0557483
2-{(1E)-3-[(2S,3R,4R,5S)-3,4-dihydroxy-5-({(2S,3S)-3-[(2S,3S)-3-hydroxybutan-2-yl]oxiran-2-yl}methyl)tetrahydro-2H-pyran-2-yl]-2-methylprop-1-en-1-yl}-1,3-oxazol-5-yl ethyl carbonate (non-preferred name)	C22H33NO9	0.985486	0.162525	0.621092	-0.68712
1-Hexanesulfonyl fluoride	C6H13FO2S	1.79121	0.0377034	0.55423	-0.851444
flumatinib	C29H29F3N8O	1.40017	0.154679	0.70976	-0.494597
10,11-dihydro-20-trihydroxy-leukotriene B4	C20H34O7	0.521618	0.857117	0.611028	-0.710689
1-[2,4-Dihydroxy-3-(2-hydroxyethyl)-6-methoxyphenyl]-1-butanone	C13H18O5	0.243456	0.541926	0.982909	-0.0248708
PE(0:0/22:5(4Z,7Z,10Z,13Z,16Z))	C27H46NO7P	0.676253	0.74871	0.661177	-0.596891
[7-(2,2-Dimethylpropyl)-2,7-diazaspiro[4.5]dec-2-yl](3,5-dimethyl-1H-pyrrol-2-yl)methanone	C20H33N3O	0.225644	0.752379	1.32149	0.402162
1-(4-Chloro-2,5-dimethoxyphenyl)-3-(2,3-dichlorophenyl)thiourea	C15H13Cl3N2O2S	0.114831	0.686643	1.98085	0.986117
Dokdolipid A	C24H46O8	1.64715	0.0104866	0.461996	-1.11405
cyclo-dopa5-O-glucoside	C15H19NO9	0.207298	0.924981	2.22431	1.15336
AB-CHMINACA metabolite M4	C15H18N2O2	1.63998	0.222121	3.92333	1.97208
FMOC-Asn-OH	C19H18N2O5	1.32396	0.375961	1.76177	0.817022
5-[(2E)-2-(4-Hydroxy-3,5-dimethoxybenzylidene)hydrazino]-6-methyl-1,2,4-triazin-3-ol	C13H15N5O4	1.50971	0.0779836	3.05707	1.61215
20-Hydroxyecdysone	C27H44O7	1.40324	0.631697	3.471	1.79535
1-Hydroxy-2-(9Z,12Z,15Z-octadecatrienoyl)-sn-glycero-3-phosphoethanolamine	C23H37N7O2S	0.00469989	0.711974	1.06478	0.0905517
14-hydroxy-12-tetradecenoic acid	C14H26O3	1.98946	0.0128387	4.44343	2.15167
N-[Dimethyl(vinyl)silyl]-1,1-dimethyl-1-vinylsilanamine	C8H19NSi2	0.795396	0.425007	2.04482	1.03198
Benoxacor	C11H11Cl2NO2	0.60622	0.367742	3.25749	1.70376
Diethyl allylphosphonate	C7H15O3P	0.841266	0.218436	2.82964	1.50062
albaflavenone	C15H22O	1.90801	0.0404331	2.98117	1.57588
Divinyl sulfone	C4H6O2S	0.141792	0.303775	0.699863	-0.514855
Etiracetam	C8H14N2O2	0.701152	0.256623	0.786815	-0.345904
N,N'-Bis(1,3-dihydroxy-2-propanyl)-2,4,6-triiodo-5-(lactoylamino)isophthalamide	C17H22I3N3O8	0.514611	0.138275	0.160636	-2.63813
Melagatran	C22H31N5O4	0.258988	0.915714	0.0552237	-4.17857
(6R)-5-Acetamido-3,5-dideoxy-6-[(1R,2R)-1,2,3-trihydroxypropyl]-beta-L-threo-hex-2-ulopyranonosyl-(2->6)-[(6R)-5-acetamido-3,5-dideoxy-6-[(1R,2R)-1,2,3-trihydroxypropyl]-beta-L-threo-hex-2-ulopyranono syl-(2->3)-beta-D-galactopyranosyl-(1->3)]-2-acetamido-2-deoxy-D-galactose	C36H59N3O27	0.475687	0.400842	1.14103	0.190338
4-Nonanoylmorpholine	C13H25NO2	0.635781	0.429358	0.846004	-0.241263
Perfluoro-1-hexanesulfonic acid (PFHxS)	C6HF13O3S	0.102565	0.831636	1.24086	0.311336
(2Z)-Thieno[2,3-c][2]benzothiepin-4(9H)-ylideneacetonitrile	C14H9NS2	0.324374	0.858622	8.69445	3.12009
Aceclofenac	C16H13Cl2NO4	0.836781	0.647163	108.111	6.75637
Pridinol	C20H25NO	1.41591	0.087548	0.70902	-0.496101
1,4-dihydroxy-1,4-dimethyl-7-(propan-2-ylidene)-decahydroazulen-6-one	C15H24O3	0.429897	0.427035	1.27671	0.352435
2-(6-Hydroxyhexyl)-3-methylenesuccinic acid	C11H18O5	1.31554	0.189701	2.11197	1.07859
1,4-Dimethyl-8-(2-(2-pyridinyl)ethyl)-1,4,8,11-tetraazacyclotetradecane	C19H35N5	0.153663	0.908424	0.902427	-0.148118
phenylpropynal	C9H6O	0.39538	0.588089	0.912848	-0.131554
Lyso-PAF-C16	C24H52NO6P	0.0960034	0.933212	0.985536	-0.0210201
5-Hydroxydiclofenac	C14H11Cl2NO3	0.422139	0.185558	0.00726196	-7.10543
PC 20:1e	C28H56NO7P	0.226445	0.348922	0.86935	-0.201992
5-Bromo-2-furaldehyde	C5H3BrO2	0.147645	0.680584	1.22933	0.297869
Ethyl 4-[(2-chloroethyl)amino]-1,2,5-thiadiazole-3-carboxylate	C7H10ClN3O2S	1.63596	0.03514	0.565022	-0.823621
4-Hydroxy-5,8-quinazolinedione	C8H4N2O3	0.587025	0.224176	1.34981	0.432757
NP-020353	C21H30O5	0.582251	0.184229	0.589686	-0.761982
N,N'-Bis(4-bromo-3-chlorophenyl)terephthalamide	C20H12Br2Cl2N2O2	0.378131	0.133822	1.18987	0.250806
2,3-dinor-8-iso Prostaglandin F2?	C18H30O5	0.972971	0.971906	1.30741	0.386707
ACar 18:2	C25H45NO4	0.580225	0.263309	1.55129	0.633467
2-Hydroxyphenethylamine	C8H11NO	1.38745	0.46693	2.03226	1.02308
Formetanate	C11H15N3O2	1.47219	0.710108	1.58426	0.663808
WR4300000	C12H6F2N2O6S	1.61817	0.0878009	0.607693	-0.718585
Iohexol	C19H26I3N3O9	0.738544	0.271168	0.66291	-0.593116
4-(beta-D-Glucosyloxy)benzoate	C13H16O8	0.736239	0.187255	4.09108	2.03248
N-[6-(1H-Imidazol-1-yl)-7-nitro-2,4-dioxo-1,4-dihydro-3(2H)-quinazolinyl]methanesulfonamide	C12H10N6O6S	0.179261	0.892889	0.844254	-0.244251
1-(5-{5-[(2S)-1-(1-Acetyl-4-piperidinyl)-2-pyrrolidinyl]-1,2,4-oxadiazol-3-yl}-2-pyridinyl)-4-piperidinecarboxamide	C24H33N7O3	0.692081	0.596154	1.22318	0.290637
(-)-Jasmonicacid	C12H18O3	0.319752	0.173164	0.793627	-0.333467
dihydrophaseic acid 4-O-beta-D-glucoside	C21H32O10	0.688619	0.150349	1.49151	0.576777
triphenylolmethane triglycidyl ether	C28H28O6	0.0597441	0.983129	16.6482	4.05729
INDOLE_1	C8H7N	0.795306	0.492229	0.847684	-0.238402
MFCD03299786	C20H26N6O4	0.376409	0.22201	0.59376	-0.752048
Tetramethylene sulfoxide	C4H8OS	1.36833	0.0724782	0.161031	-2.63459
Phloroglucinol	C6H6O3	0.890255	0.313107	0.743042	-0.428484
AIDA	C11H11NO4	2.31595	0.0980353	2.75531	1.46222
iopromide	C18H24I3N3O8	0.471761	0.240805	0.0431786	-4.53354
3-{[(4R,5S,6S,7R)-3-(3-Aminobenzyl)-4,7-dibenzyl-5,6-dihydroxy-2-oxo-1,3-diazepan-1-yl]methyl}-N-(5-methyl-2-pyridinyl)benzamide	C40H41N5O4	0.478869	0.656658	0.925119	-0.11229
4-{2-[4-(8-Chloro-6,11-dihydro-5H-benzo[5,6]cyclohepta[1,2-b]pyridin-11-yl)-1-piperazinyl]-2-oxoethyl}-N-propyl-1-piperidinecarboxamide	C29H38ClN5O2	1.68016	0.254416	1.97234	0.97991
2_6-Dioxo-6-phenylhexanoate	C12H12O4	0.246032	0.321411	0.679495	-0.557465
2-Diethylaminoethyl methacrylate	C10H19NO2	2.22176	0.00563518	10.5693	3.4018
4,4'-Diisopropyl-5,5',9,9,9',9'-hexamethyl-3,3'-bi(4-aza-5-phosphatricyclo[6.1.1.0~2,6~]decane)-2(6),2'(6')-diene	C28H46N2P2	0.456669	0.973622	0.656396	-0.607362
Picaridin	C12H23NO3	1.45555	0.730786	1.73461	0.794612
2,4-heptadienal	C7H10O	1.57473	0.38788	4.28852	2.10048
N1-(2-Ethoxyphenyl)-N2-(2-ethylphenyl)oxalamide	C18H20N2O3	1.35514	0.38668	0.783817	-0.351411
[4-(2,4-Dimethylphenyl)-1-piperazinyl][1-(3,4-dimethylphenyl)-5-(4-piperidinyl)-1H-pyrazol-4-yl]methanone	C29H37N5O	0.890774	0.762601	0.994927	-0.00733724
5-Isopropyl-7-{4-[1-(1-pyrrolidinyl)ethyl]-1-piperidinyl}pyrazolo[1,5-a]pyrimidine	C20H31N5	1.68504	0.236177	8.40531	3.0713
(4-Fluorophenyl)boric acid	C6H6BFO2	1.12876	0.352544	0.752733	-0.40979
Ambrette musk	C12H16N2O5	0.743064	0.653863	1.00606	0.00871601
N-(2,5-Dimethoxybenzyl)-4-methoxy-N-[2-(4-morpholinyl)ethyl]benzenesulfonamide	C22H30N2O6S	1.37936	0.08663	0.797258	-0.326881
4-nitro-6-oxohepta-2,4-dienedioic acid	C7H5NO7	0.591005	0.134644	2.52489	1.33622
5,6-Dichloro-1-[(4-nitrophenyl)sulfonyl]-2-[(3-nitro-2-pyridinyl)sulfanyl]-1H-benzimidazole	C18H9Cl2N5O6S2	0.116906	0.711469	0.254201	-1.97596
3-[(Z)-(5-nitro-1H-indol-3-yl)methylidene]-1H-indol-2-one	C17H11N3O3	0.869216	0.563726	0.938738	-0.091206
4'-Hydroxy-3'-(5-methyl-2-furoyl)-1'-[3-(4-morpholinyl)propyl]-1-propylspiro[indole-3,2'-pyrrole]-2,5'(1H,1'H)-dione	C27H31N3O6	1.48907	0.384544	7.23996	2.85598
Ceriporic acid C	C21H36O4	0.328683	0.683406	0.566654	-0.819459
13E,15E,18Z,20Z-pentacosatetraen-11-ynyl acetate	C27H42O2	1.84263	0.150016	4.95038	2.30754
bilirubin dimethyl ester	C35H40N4O6	0.70713	0.784091	13.7274	3.77899
4-(3-Hydroxybutyl)phenyl beta-D-glucopyranoside	C16H24O7	0.385503	0.289823	0.118439	-3.07779
CP 47,497-C8-Homolog C-8-hydroxy metabolite	C22H36O3	1.5973	0.110247	1.47287	0.558626
(+/-)9-HpODE	C18H32O4	1.06232	0.514541	2.04179	1.02984
1-Methylcaffeine	C9H12N4O2	0.0293592	0.506029	1.57588	0.656158
12-Epileukotriene B4	C20H32O4	2.08439	0.00167528	6.2814	2.65109
2-({[2-({6-[(1-Carboxy-2-phosphonoethyl)carbamoyl]-1H-benzimidazol-2-yl}methyl)-1-methyl-1H-benzimidazol-6-yl]carbonyl}amino)-3-phosphonopropanoic acid	C24H26N6O12P2	0.357647	0.672292	1.31445	0.394455
exo-1,7,7-Trimethylbicyclo(2.2.1)hept-2-yl acrylate	C13H20O2	0.678408	0.064296	0.587401	-0.767582
Mutagen X	C5H3Cl3O3	1.41679	0.239734	0.697744	-0.519229
FAHFA 27:3	C27H46O4	1.58011	0.0311168	0.715293	-0.483394
4-Nitroacetophenone	C8H7NO3	0.44583	0.589924	1.62442	0.699921
Cyclothialidine	C26H35N5O12S	0.170853	0.336753	0.721968	-0.469993
indaconitine	C34H47NO10	1.46686	0.280497	2.80789	1.48948
8(S)-Hydroxy-(5Z,9E,11Z,14Z)-eicosatetraenoic acid	C20H32O3	2.20153	0.0039926	9.0106	3.17162
(2R,3R,4R)-2-Amino-4-hydroxy-3-methylpentanoic acid	C6H13NO3	0.111426	0.414603	1.17883	0.237354
tetranor-12(R)-HETE	C16H26O3	1.37444	0.00458863	0.611027	-0.710692
Phoxim	C12H15N2O3PS	1.00346	0.193498	0.585443	-0.7724
5-[(Z)-Pentadec-8-enyl]benzene-1,3-diol	C21H34O2	0.299962	0.863823	1.11897	0.162175
hz-1157	C12H16N4O	0.136011	0.634353	1.34428	0.426834
2_2'-Iminodipropanoate	C6H11NO4	0.174675	0.379854	1.62207	0.697837
(25S)-5&beta	C33H54O8	0.280176	0.28655	1.19795	0.260563
NP-007966	C14H22O4	0.238504	0.541552	1.46443	0.550343
Labdanolic acid	C20H36O3	2.28547	0.0111411	2.4737	1.30667
Ethyl (3,5-dibromo-4-hydroxyphenyl)acetate	C10H10Br2O3	0.92175	0.715402	0.804295	-0.314203
N'1-[1-(2-hydroxyphenyl)ethylidene]-3-methoxybenzene-1-carbohydrazide	C16H16N2O3	0.264356	0.355592	1.23339	0.302624
2,9-Dichloro[1,10]phenanthroline	C12H6Cl2N2	1.16844	0.313911	0.6322	-0.661548
NP-004549	C16H14O4	0.869748	0.392569	0.977353	-0.033049
Alogliptin	C18H21N5O2	0.784667	0.358681	1.64279	0.716144
Oxaloglutarate	C7H8O7	1.21054	0.181237	0.599078	-0.739184
Butanal	C4H8O	0.0788109	0.867584	1.09802	0.1349
Allantoate	C4H8N4O4	1.3337	0.206099	0.758374	-0.399018
1,2,4,5-Tetrakis(3-methoxyphenyl)-3,3,6,6-tetramethyl-1,2,4,5,3,6-tetrazadisilinane	C32H40N4O4Si2	2.10415	0.0155809	6.42529	2.68376
N-{4-[(2-Methoxy-5-methylphenyl)sulfamoyl]phenyl}-N~2~-(2-methyl-5-nitrophenyl)-N~2~-(methylsulfonyl)glycinamide	C24H26N4O8S2	0.220316	0.798374	0.467721	-1.09628
L-Isoleucine	C6H13NO2	0.620093	0.272885	0.76557	-0.385394
3-sulfopropanediol	C3H8O5S	1.05697	0.992642	1.71644	0.779419
6-(4-methoxyphenyl)pyrimidine-2,4-diamine	C11H12N4O	1.21091	0.0877072	3.70681	1.89018
ethyl perfluorocaprylate	C10H5F15O2	0.16284	0.886997	0.957924	-0.0620168
3,6,9,12-Tetraoxadocosan-1-ol	C18H38O5	0.654791	0.229878	1.80966	0.855722
Glycochenodeoxycholicacid3-glucuronide	C32H51NO11	1.65959	0.250054	16.3288	4.02935
1-Methyladenosine	C11H15N5O4	0.297604	0.468244	0.496109	-1.01127
N-Benzyl-2-chloro-5-nitrobenzamide	C14H11ClN2O3	0.0204563	0.552722	4.01159	2.00417
6-phenyl-4-(1,4-thiazinan-4-yl)thieno[3,2-d]pyrimidine	C16H15N3S2	1.08937	0.265711	18.5138	4.21053
Butylbutyrate	C8H16O2	0.229791	0.313915	1.28232	0.358756
Ethyl terephthalate	C12H14O4	0.0992488	0.556917	0.915916	-0.126712
CEP-37440	C30H38ClN7O3	1.39895	0.234215	0.295809	-1.75726
N-[2-Hydroxy-2-methyl-4-(methylsulfanyl)butyl]-1-(3-methylphenyl)methanesulfonamide	C14H23NO3S2	0.809026	0.490361	0.798827	-0.324046
4-(Trifluoromethyl)benzaldehyde	C8H5F3O	0.539009	0.796954	1.01283	0.0183886
2-[2-(5-sulfanyl-1H-1,2,4-triazol-3-yl)ethyl]-2,3-dihydro-1H-isoindole-1,3-dione	C12H10N4O2S	0.44652	0.954267	1.85293	0.889807
N-{(1E,3R,4R,5R,9S,10S,11S)-10-Hydroxy-11-[(1S,3S,4R,5S,7R,8S,9R,12E,14E,17S,19R)-17-hydroxy-3,5,7-trimethoxy-4,8,14-trimethyl-11-oxo-10,23-dioxabicyclo[17.3.1]tricosa-12,14,20-trien-9-yl]-4-methoxy-3 ,5,9-trimethyl-6-oxo-1-dodecen-1-yl}-N-methylformamide	C45H75NO11	0.123317	0.685847	1.26842	0.343033
UNII:5D67SBH6QB	C25H48O4	1.15132	0.0284667	0.642345	-0.63858
Asperitaconic acid A	C12H20O5	0.423916	0.558536	0.830056	-0.26872
N-Acetylneuraminicacid(NeuAc)	C11H19NO9	1.27593	0.395873	1.67349	0.742858
N2,N2-Dimethylguanosine	C12H17N5O5	0.254674	0.261775	1.21007	0.275093
Ethyl 2-[(2-iodobenzoyl)amino]benzoate	C16H14INO3	0.612299	0.905045	0.997823	-0.00314452
4,4'-Propane-2,2-diylbis(2-aminophenol)	C15H18N2O2	0.854206	0.337512	2.38371	1.25321
FAHFA 42:9	C42H64O4	0.524113	0.696302	0.65616	-0.60788
2,6-Diacetyl-2,4,6,8-tetraazabicyclo[3.3.1]nonane-3,7-dione	C9H12N4O4	0.058767	0.476349	1.6556	0.727357
4-Nitroaniline	C6H6N2O2	0.288925	0.627026	1.45809	0.544082
Ro 20-1724	C15H22N2O3	0.730954	0.908209	0.879666	-0.184971
Benzaldehyde	C7H6O	1.29844	0.20723	0.792212	-0.336041
Iridodial glucoside tetraacetate	C24H34O11	1.38263	0.25751	0.850334	-0.233899
Bifenazate	C17H20N2O3	0.288477	0.352349	1.16416	0.219289
2-Butoxyethyl (9E)-9-octadecenoate	C24H46O3	0.715875	0.32322	1.2497	0.321584
2-(3,4-Dimethoxy-benzylamino)-1-(2-methyl-2H-tetrazol-5-yl)-ethanol	C13H19N5O3	2.44812	0.0865421	2.73362	1.45081
6-(4-Phenylbutoxy)-N-{2-[(trimethylsilyl)oxy]-2-(4-[(trimethylsilyl)oxy]-3-{[(trimethylsilyl)oxy]methyl}phenyl)ethyl}-1-hexanamine	C34H61NO4Si3	2.39762	0.00310993	3.0316	1.60008
2-[(2E)-1,3-Bis(3-nitrophenyl)-2-triazen-1-yl]acetamide	C14H12N6O5	1.1416	0.433216	0.819799	-0.286657
Bis[(diisobutylamino)carbothioyl] dithioiodidoarsenite	C18H36AsIN2S4	0.25789	0.828802	0.943499	-0.0839068
DG(16:1(9Z)/17:2(9Z,12Z)/0:0)[iso2]	C36H64O5	0.345038	0.764316	0.956234	-0.0645646
1-Iodoperfluorohexane	C6F13I	0.508267	0.247194	0.837682	-0.255525
[5-hydroxy-3-(hydroxymethyl)-2-oxo-6-propan-2-ylcyclohex-3-en-1-yl] 3-methylbutanoate	C15H24O5	1.66125	0.0818992	0.702073	-0.510306
Hydroxynefazodone	C25H32ClN5O3	0.775281	0.501706	0.935834	-0.0956753
Cimimanol B	C35H56O10	1.45782	0.465871	2.65514	1.40879
4-Bromo-1-(((4-chlorophenyl)sulfonyl)methyl)-2-fluorobenzene	C13H9BrClFO2S	1.42596	0.229657	0.697827	-0.519059
DMCM	C17H18N2O4	1.29824	0.304649	14.2107	3.82891
Formoterol	C19H24N2O4	0.422535	0.783135	1.68138	0.749647
MFCD00029338	C18H10ClF3N2O3	1.6453	0.128637	0.764652	-0.387125
4-Hydroxy-1-(2-thienylsulfonyl)proline	C9H11NO5S2	0.628696	0.637715	1.68327	0.751265
Gabapentin	C9H17NO2	0.525758	0.380839	0.760447	-0.395081
5-(sec-Butylsulfonyl)-4-methyl-1,2,3-thiadiazole	C7H12N2O2S2	0.63355	0.944863	1.98849	0.991674
11-Hydroxy-9-tridecenoic acid	C13H24O3	0.438458	0.855006	1.14687	0.197707
ATPO	C11H19N2O7P	0.410685	0.301072	0.8768	-0.189681
(+/-)-CP 55,940	C24H40O3	0.26327	0.678195	1.80416	0.851325
6-[(4,6-Dimethyl-2-pyrimidinyl)amino]-3,4,9,9a-tetrahydro-2H-pyrazino[1,2-c]pyrimidine-1,8-dione	C13H16N6O2	1.54815	0.0478706	0.238652	-2.06702
ethylenediaminetriacetic acid	C8H14N2O6	1.63907	0.0388746	0.606588	-0.72121
Pentafluoroethyl iodide	C2F5I	0.00589574	0.606815	1.05524	0.0775697
Bis(hydroxymethyl)malonic acid	C5H8O6	1.30805	0.459658	1.24992	0.321839
1,4,8,11-Tetramethyl-1,4,8,11-tetraazacyclotetradecane	C14H32N4	0.561625	0.395575	1.57584	0.656118
3-[4-methyl-1-(2-methylpropanoyl)-3-oxocyclohexyl]butanoic acid	C15H24O4	0.617914	0.361358	1.64387	0.717093
21-hydroxy-heneicosanoic acid	C21H42O3	2.13686	0.0293188	3.24488	1.69817
2-Hexyl-3,5-dipentylpyridine	C21H37N	0.135889	0.76751	1.02114	0.0301832
N,N'-Bis{3-[(6-chloro-2-methoxy-9-acridinyl)amino]propyl}-1,4-butanediamine	C38H42Cl2N6O2	0.60766	0.419544	1.15468	0.207496
N-[2-Hydroxy-4-(sulfooxy)phenyl]acetamide	C8H9NO6S	0.162939	0.967615	3.47176	1.79567
Gly-DL-Phe	C11H14N2O3	0.578806	0.866112	0.874442	-0.193566
N-(4-Chlorobenzoyl)-beta-alanine	C10H10ClNO3	0.515464	0.520355	0.655014	-0.610403
PC 20:5e	C28H48NO7P	0.184833	0.434151	2.28398	1.19155
Acridone	C13H9NO	0.232598	0.901935	1.86162	0.896562
5-[(1S,2R,4aR)-5-(Hydroxymethyl)-1,2,4a-trimethyl-1,2,3,4,4a,7,8,8a-octahydro-1-naphthalenyl]-3-methylpentanoic acid	C20H34O3	1.87958	0.0191331	2.20391	1.14006
NP-022507	C16H29NO6	1.61843	0.00375501	2.99178	1.58101
AZD 9496	C25H25F3N2O2	0.321927	0.751606	0.909888	-0.13624
ICA 069673	C11H6ClF2N3O	1.04229	0.139178	0.647791	-0.6264
DH6830000	C8H9NO4S	0.413713	0.95978	1.53182	0.615243
PI(14:0/20:3(8Z,11Z,14Z))	C43H77O13P	0.121231	0.272178	0.886914	-0.173134
Benzyl [(2S)-4-amino-1-{[(2S,3R)-3-hydroxy-4-{(2S)-2-[(2-methyl-2-propanyl)carbamoyl]-1-piperidinyl}-1-phenyl-2-butanyl]amino}-1,4-dioxo-2-butanyl]carbamate	C32H45N5O6	0.066703	0.35449	0.776376	-0.365172
gamma-Glutamylleucine	C11H20N2O5	0.632432	0.887678	1.91697	0.938826
2-[2-(Diethylamino)ethyl]-5-{[7-(diethylamino)heptyl]amino}dibenzo[cd,g]indazol-6(2H)-one	C31H45N5O	0.698545	0.135652	0.719031	-0.475874
(20S_22S_25S)-22_25-Epoxyfurost-5-ene-3beta_26-diol3-O-beta-D-glucoside	C33H52O9	1.50929	0.179319	5.34173	2.41731
4,4',6,6'-Tetrabromo-2-(methylsulfanyl)-2'-(methylsulfinyl)-1H,1'H-3,3'-biindole	C18H12Br4N2OS2	0.553183	0.245723	0.73481	-0.444557
4-Phenyl-1,2,4-triazole-3,5-dione	C8H5N3O2	0.174898	0.835097	0.987139	-0.0186742
1-(4-nitrophenyl)piperidine	C11H14N2O2	0.584831	0.611593	1.47736	0.56302
Methylone	C11H13NO3	2.15814	0.00414048	3.16234	1.66099
PE 38:6	C43H74NO8P	0.359324	0.966938	1.08971	0.123947
Butyl cyclohexyl phthalate	C18H24O4	0.146248	0.764717	0.965251	-0.0510238
1'-Hydroxy bufuralol	C16H23NO3	2.46993	0.0360465	3.71815	1.89458
3,16,17-Tris[(trimethylsilyl)oxy]estra-1,3,5(10)-triene	C27H48O3Si3	1.20713	0.0712703	0.658783	-0.602124
AB-PINACA	C18H26N4O2	0.132895	0.970529	1.25285	0.325218
(2S,3R,4R,5S)-2-(Fluoromethyl)-3,4,5-piperidinetriol	C6H12FNO3	0.171486	0.53918	1.32356	0.40442
1,3,2-Dioxathiepane 2,2-dioxide	C4H8O4S	1.11692	0.0796808	0.297562	-1.74874
S-Methyl-L-Cysteine-S-oxide	C4H9NO3S	0.0727125	0.489112	0.706568	-0.501101
NP-019748	C30H48O5	0.791463	0.462424	1.61935	0.695411
FA 21:3	C21H36O2	0.375254	0.99703	1.05439	0.0764077
PC 20:2e	C28H54NO7P	0.576676	0.293381	1.21017	0.275208
(3E)-3-Hexen-1-yl tribromoacetate	C8H11Br3O2	0.421714	0.477446	0.880338	-0.183871
1,4-Dihydroxy-5,8-bis[(2-hydroxyethyl)amino]-9,10-anthraquinone	C18H18N2O6	0.131364	0.427866	2.39712	1.2613
3-Indoleacetonitrile	C10H8N2	0.613677	0.8558	2.1615	1.11204
N-[(3S,3aS,8S,9S,9aS,9bS)-3,5a,9-Trimethyl-2-oxododecahydronaphtho[1,2-b]furan-8-yl]acetamide	C17H27NO3	0.990689	0.233076	0.832447	-0.264569
Methyl-3-hydroxybutyrate	C5H9O3	0.435241	0.330468	1.49667	0.581755
[STHydroxy_oxo(2:0)]12alpha-Hydroxy-3-oxochola-4_6-dien-24-oicAcid	C24H34O4	1.11365	0.222034	0.668845	-0.580256
Methyl 9-acetyl-14-ethyl-3-(3-methoxy-3-oxopropyl)-4,8,13,18-tetramethyl-20-oxo-13,14-dihydro-21-phorbinecarboxylate	C36H40N4O6	0.818314	0.767174	1.08545	0.118289
PE(O-20:0/0:0)	C25H54NO6P	0.16327	0.836198	1.12809	0.173888
C16 Sphingosine-1-phosphate	C16H34NO5P	1.49508	0.249317	0.753595	-0.408138
Z-glycine 4-nitrophenyl ester	C16H14N2O6	0.202157	0.946403	0.329897	-1.59991
5-(5-Thioxo-2,5-dihydro-1H-tetrazol-1-yl)-2-benzofuran-1(3H)-one	C9H6N4O2S	0.317861	0.538669	45.2586	5.50012
2,4-Bis[(dodecylsulfanyl)methyl]-6-methylphenol	C33H60OS2	0.35836	0.638643	1.12884	0.174843
2,3,8,9,14,15,20,21,25,26,27,28-Dodecathiapentacyclo[20.2.1.1~4,7~.1~10,13~.1~16,19~]octacosa-1(24),4,6,10,12,16,18,22-octaene	C16H8S12	0.470321	0.416444	0.696112	-0.522609
(1S,4R,6S)-1,3,3-Trimethyl-2-oxabicyclo[2.2.2]oct-6-yl hexopyranoside	C16H28O7	0.957461	0.275605	1.24673	0.318149
6-Hydroxyapigenin 7-xylosyl- (1->2) -xyloside	C25H26O14	0.177616	0.279014	0.378691	-1.40091
(2E,2'E)-4,4'-(4,4'-Biphenyldiyldiimino)bis(4-oxo-2-butenoic acid)	C20H16N2O6	0.238436	0.344603	3.06375	1.6153
4-Hydroxyphenylethanol	C8H10O2	0.0213631	0.444073	1.34705	0.429808
FA 18:4	C18H28O2	0.818501	0.515863	0.339848	-1.55704
Methyl dimethylphosphoramidocyanidate	C4H9N2O2P	0.190299	0.378094	2.1404	1.09788
2-Hydroxyethylphosphonate	C2H7O4P	0.0264687	0.796663	1.36317	0.446963
(E)-4-(6-((formyloxy)methyl)-1,2-dithiin-3-yl)but-1-en-3-yn-1-yl acetate	C12H10O4S2	1.45294	0.118867	0.561913	-0.831582
4-Hydroxybenzaldehyde	C7H6O2	0.343331	0.622785	4.85078	2.27822
13Z,16Z-Docosadienoic Acid	C22H40O2	0.117419	0.767287	0.870505	-0.200075
N-Fructosyl isoleucine	C12H23NO7	1.15824	0.220727	1.99527	0.996582
1-O-(2R-methoxy-4Z-eicosenyl)-sn-glycerol	C24H48O4	1.99952	0.0105125	0.526409	-0.925744
(1S,5R,9R,13R)-1,5,9-trimethyl-11,14,15,16-tetraoxatetracyclo[10.3.1.0a?鈥??a?l.0a??,?a?l]hexadecan-10-one	C15H22O5	1.24495	0.227583	0.64582	-0.630796
1-Phosphatidyl-D-myo-inositol	C11H19O13P	1.0008	0.176521	0.840836	-0.250103
Metanephrine	C10H15NO3	1.9279	0.228052	1.94963	0.963204
12-Ketolithocholic acid	C24H38O4	0.0830988	0.788493	1.13574	0.183638
(4-Benzothiazol-2-yl-piperidin-1-yl)-thiophen-2-yl-methanone	C17H16N2OS2	0.37448	0.556752	0.988001	-0.0174158
PE(O-16:0/16:1(9Z))	C37H74NO7P	1.38452	0.0712866	0.594548	-0.750135
PM00104	C37H38F3N3O8	1.18508	0.342182	1.80061	0.848486
3-METHYL-2-OXINDOLE	C9H9NO	0.583362	0.642255	0.823634	-0.279925
Xanthine	C5H4N4O2	0.979962	0.0331596	2.82741	1.49948
Hexanoic acid	C6H12O2	1.36486	0.196932	3.83576	1.93951
3-Hydroxy-6-(hydroxymethyl)-2-{[4-(4-methoxyphenyl)-1-piperazinyl]methyl}-4H-pyran-4-one	C18H22N2O5	0.764556	0.983149	2.08871	1.06261
2,4,5-Trichloro-N-(5-methyl-1,2-oxazol-3-yl)benzenesulfonamide	C10H7Cl3N2O3S	1.28527	0.345213	1.18554	0.245549
N,N'-1,8-Octanediylbis(2-phenyl-4-quinolinecarboxamide)	C40H38N4O2	0.813663	0.936181	1.7641	0.818936
Chlorothalonil-4-hydroxy	C8HCl3N2O	0.401062	0.753186	0.695008	-0.524899
2-Phenylethanolglucuronide	C14H18O7	0.666045	0.378888	3.34127	1.74039
2-Ethoxy-3-(palmitoylamino)propyl 2-(trimethylammonio)ethyl phosphate	C26H55N2O6P	0.954321	0.535489	0.700135	-0.514296
3-Methyldioxyindole	C9H9NO2	0.185504	0.300358	1.34283	0.425279
Methyl (5S,8S,11S,14S)-11-isopropyl-5-(2-methoxy-2-oxoethyl)-14-[(E)-2-(methylsulfonyl)vinyl]-3,6,9,12-tetraoxo-1,8-diphenyl-2-oxa-4,7,10,13-tetraazahexadecan-16-oate (non-preferred name)	C33H42N4O11S	0.211962	0.29042	0.850694	-0.233287
NP-014839	C19H22O3	0.820377	0.0130623	1.65769	0.729172
4H-1-Benzopyran-4-one, 6-beta-D-glucopyranosyl-2,3-dihydro-5,7-dihydroxy-2-(4-hydroxyphenyl)-, (S)-	C21H22O10	0.133936	0.652342	1.23915	0.309353
L-Mandelic acid	C8H8O3	0.690826	0.62768	0.277834	-1.84771
Oxytetracycline	C22H24N2O9	0.319778	0.245269	0.885183	-0.175952
Phenylethyl 2-Glucoside	C14H20O6	1.16571	0.798036	1.66873	0.738752
FA 19:2	C19H34O2	1.00769	0.233424	0.498233	-1.00511
N6-Me-dAdo	C11H15N5O3	0.959006	0.788247	1.20242	0.265936
(2S)-N-tert-butyl-4-(4-hydroxy-3-methoxybenzyl)-1-[(2R,3S)-2-hydroxy-3-{[N-(methyl{[2-(propan-2-yl)-1,3-thiazol-4-yl]methyl}carbamoyl)-L-valyl]amino}-4-phenylbutyl]piperazine-2-carboxamide	C41H61N7O6S	0.111354	0.71638	0.894725	-0.160483
Leu-Val	C11H22N2O3	0.148707	0.829084	1.89118	0.919284
3-Dehydroecdysone	C27H42O6	0.535519	0.455139	1.03206	0.0455217
D-Mannitol1-phosphate	C6H15O9P	1.07437	0.0835828	0.558063	-0.841501
Kurilensoside H	C32H54O11	1.33276	0.0391589	1.86451	0.898793
3-amino-2-phenyl-2H-pyrazolo[4,3-c]pyridine-4,6-diol	C12H10N4O2	0.846361	0.525133	1.15185	0.203958
3,4-Dichloro-N-(6-methyl-4-oxo-3,4-dihydro-2H-thiochromen-3-yl)benzamide	C17H13Cl2NO2S	0.739038	0.347832	0.759592	-0.396704
MFCD00010396	C19H16S3	0.0389113	0.774708	16.4442	4.03951
3-(5-Ethyl-6-methyl-2-heptanyl)-3a,5b-dimethyl-1,2,3,3a,4,5,5a,5b,6,7,8,9,9a,14,14a,14b-hexadecahydroindeno[4,5-d]tetrazolo[1,5-a][1]benzazepin-8-ol	C29H50N4O	1.09551	0.200961	0.834343	-0.261287
trihomomethionine	C8H17NO2S	0.26513	0.5686	0.545021	-0.875615
N-[2-(Dibutylamino)ethyl]-4-pentyl-N-[4-(4-phenyl-1-piperazinyl)benzyl]benzamide	C39H56N4O	1.11133	0.282087	0.867029	-0.205849
1-butyryl-2-oleoyl-sn-glycerol	C25H46O5	0.950286	0.341615	0.728004	-0.457982
Pentifylline	C13H20N4O2	0.828057	0.462636	0.906895	-0.140993
NP-007763	C21H28O5	1.04364	0.303579	0.815753	-0.293796
Homovanillic acid	C9H10O4	0.268779	0.798416	17.3383	4.11589
3-Hydroxypicolinicacid	C6H5NO3	0.104015	0.433952	0.960065	-0.0587959
N1-(2-amino-2-oxoethyl)-2-(isopropylthio)acetamide	C7H14N2O2S	1.40256	0.0914918	0.509543	-0.972724
[ST(3:0)]5beta-Cholestane-3alpha_7alpha_12alpha-triol	C27H48O3	2.14417	0.0557982	1.88423	0.913975
4-hydroxy-5-[(2S,3R,4S,5S,6R)-3,4,5-trihydroxy-6-(hydroxymethyl)oxan-2-yl]oxy-1H-benzo[f][2]benzofuran-3-one	C18H18O9	1.02585	0.411682	1.19126	0.252486
2-{4-[11-({[5-(Dimethylamino)-1-naphthyl]sulfonyl}amino)undecanoyl]-1-piperazinyl}ethyl 4-amino-5-chloro-2-methoxybenzoate	C37H52ClN5O6S	1.06857	0.863661	0.737968	-0.438369
N-Methylleucine	C7H15NO2	0.103901	0.680466	1.01582	0.0226456
2-Aminomuconatesemialdehyde	C6H7NO3	0.136621	0.834405	1.06585	0.0920066
Creatinine	C4H7N3O	1.25814	0.114595	0.715405	-0.483168
N-Acetylalanine	C5H9NO3	0.838546	0.68865	0.631865	-0.662313
Ascaroside C3	C9H16O6	1.72978	0.111573	6.63543	2.73019
N-[2-(4-Benzyl-1-piperazinyl)-2-oxoethyl]-N-(3-nitrophenyl)benzenesulfonamide	C25H26N4O5S	1.41802	0.313582	0.994907	-0.00736609
Ala-Tyr(Alanyltyrosine)	C12H16N2O4	2.32792	0.247083	2.33388	1.22273
PA(19:3(10Z,13Z,16Z)/0:0)	C22H39O7P	0.689789	0.636214	0.304237	-1.71673
3-(7-Hydroxy-4-oxo-4H-chromen-2-yl)phenyl hydrogen sulfate	C15H10O7S	1.1891	0.0686045	4.25568	2.08939
Ethyl 2-[(2,5-dibromophenyl)sulfonyl]hydrazinecarboxylate	C9H10Br2N2O4S	0.448589	0.384059	0.827275	-0.273561
Maritimein	C21H20O11	1.30458	0.520213	3.8521	1.94564
PF-1052_130138	C26H39NO4	1.96904	0.083022	17.4981	4.12913
(+/-)12(13)-DiHOME	C18H34O4	0.21751	0.886679	0.816143	-0.293106
N-(2,2-Dimethoxyethyl)-7-methyl-2-(methylsulfanyl)-5,6,7,8-tetrahydropyrido[4',3':4,5]thieno[2,3-d]pyrimidin-4-amine	C15H22N4O2S2	0.267388	0.903909	0.914059	-0.129641
Bis(4-ethylbenzylidene)sorbitol	C24H30O6	0.796622	0.241271	0.696445	-0.52192
TO1576250	C8H5BrO3	0.48735	0.781532	1.24712	0.318596
Bisphenol AF	C15H10F6O2	1.84001	0.0283672	0.514645	-0.958351
16-Hydroxyhexadecanoic acid	C16H32O3	0.372361	0.87878	0.69841	-0.517854
S-glutathionyl-L-cysteine	C13H22N4O8S2	1.22167	0.387574	0.917341	-0.12447
4-Methyl-2-oxo-2H-chromen-7-yl 6-deoxy-alpha-L-mannopyranoside	C16H18O7	0.214671	0.592851	0.881591	-0.181818
NP-015285	C21H20O9	1.09831	0.25338	1.53545	0.618665
27-Norcholestanehexol	C26H46O6	0.468973	0.633127	0.753103	-0.40908
18-HETE	C20H32O3	0.586562	0.402897	1.4819	0.567444
FAHFA 40:7	C40H64O4	0.856955	0.535815	0.699485	-0.515634
3,3,3-Trifluoropropanol	C3H5F3O	0.295463	0.937813	1.09351	0.12896
4-Guanidinobutanoate	C5H11N3O2	1.03985	0.836656	1.83629	0.876792
[truncated: 2,053 more rows]

## Sheet: metabolomics-KEGG
KEGG analysis of differential metabolites in serum from PDAC patients and healthy individuals
ID	Description	GeneRatio	Bg Ratio	P value	P adjust	Q value	KEGG compounds	Count	FC	EnrichmentFactor
hsa00232	Caffeine metabolism	5/55	22/3522	1.66147e-05	0.000849645	0.000662492	C00385/C16356/C13747/C07480/C07481	5	2.32/0.09/0.06/0.04/0.04	0.068711
hsa00290	Valine, leucine and isoleucine biosynthesis	5/55	23/3522	2.09789e-05	0.000849645	0.000662492	C00022/C00109/C00183/C04236/C04411	5	1.85/3.68/0.59/3.15/4.11	0.071834
hsa00380	Tryptophan metabolism	7/55	83/3522	0.000254466	0.00687058	0.00535718	C00328/C00643/C02700/C00463/C00398/C05832/C05660	7	4.11/3.14/37.57/0.15/0.64/0.36/0.27	0.185163
hsa00120	Primary bile acid biosynthesis	5/55	47/3522	0.000719165	0.0145631	0.0113552	C05122/C05454/C01921/C04722/C15518	5	13.36/2.11/1.08/0.62/0.50	0.146792
hsa04974	Protein digestion and absorption	4/55	47/3522	0.0057724	0.0780705	0.0608737	C18319/C00025/C00463/C00183	4	4.66/2.29/0.15/0.59	0.183489
hsa00430	Taurine and hypotaurine metabolism	3/55	24/3522	0.005783	0.0780705	0.0608737	C05122/C00022/C00025	3	13.36/1.85/2.29	0.124929
hsa04080	Neuroactive ligand-receptor interaction	4/55	53/3522	0.00884432	0.0886119	0.0690931	C00025/C00398/C06124/C00547	4	2.29/0.64/0.66/8.44	0.206914
hsa04979	Cholesterol metabolism	2/55	10/3522	0.00994474	0.0886119	0.0690931	C05122/C01921	2	13.36/1.08	0.078081
hsa04072	Phospholipase D signaling pathway	2/55	11/3522	0.0120337	0.0886119	0.0690931	C00025/C06124	2	2.29/0.66	0.085889
hsa04540	Gap junction	2/55	11/3522	0.0120337	0.0886119	0.0690931	C00025/C00547	2	2.29/8.44	0.085889
hsa05215	Prostate cancer	2/55	11/3522	0.0120337	0.0886119	0.0690931	C03917/C00762	2	8.28/0.59	0.085889
hsa04742	Taste transduction	3/55	33/3522	0.0141209	0.0890807	0.0694586	C00025/C11045/C00547	3	2.29/0.54/8.44	0.171777
hsa04721	Synaptic vesicle cycle	2/55	12/3522	0.0142969	0.0890807	0.0694586	C00025/C00547	2	2.29/8.44	0.093697
hsa05230	Central carbon metabolism in cancer	3/55	37/3522	0.0192483	0.106468	0.0830161	C00022/C00025/C00183	3	1.85/2.29/0.59	0.192599
hsa00270	Cysteine and methionine metabolism	4/55	67/3522	0.0197163	0.106468	0.0830161	C00022/C00109/C05526/C00170	4	1.85/3.68/0.66/0.42	0.26157
hsa00330	Arginine and proline metabolism	4/55	69/3522	0.0217349	0.110033	0.0857958	C00022/C00300/C00025/C00791	4	1.85/0.38/2.29/0.69	0.269378
hsa00340	Histidine metabolism	3/55	47/3522	0.0360211	0.162032	0.126341	C05575/C05565/C00025	3	3.70/3.80/2.29	0.244653
hsa00650	Butanoate metabolism	3/55	47/3522	0.0360211	0.162032	0.126341	C00022/C00025/C04546	3	1.85/2.29/2.07	0.244653
hsa00260	Glycine, serine and threonine metabolism	3/55	48/3522	0.0380075	0.162032	0.126341	C00022/C00109/C00300	3	1.85/3.68/0.38	0.249858
hsa00360	Phenylalanine metabolism	3/55	49/3522	0.0400492	0.162199	0.126471	C04479/C00601/C00022	3	2.04/0.48/1.85	0.255063
hsa00220	Arginine biosynthesis	2/55	23/3522	0.0491371	0.189529	0.147781	C00025/C00437	2	2.29/0.70	0.179585
hsa00760	Nicotinate and nicotinamide metabolism	3/55	55/3522	0.0534414	0.196762	0.15342	C15523/C00022/C05380	3	1.45/1.85/0.60	0.286296
hsa00140	Steroid hormone biosynthesis	4/55	99/3522	0.0673067	0.235886	0.183927	C05480/C03917/C05471/C00762	4	6.31/8.28/1.75/0.59	0.386499
hsa00250	Alanine, aspartate and glutamate metabolism	2/55	28/3522	0.0698922	0.235886	0.183927	C00022/C00025	2	1.85/2.29	0.218626
hsa00770	Pantothenate and CoA biosynthesis	2/55	30/3522	0.0788716	0.250473	0.1953	C00022/C00183	2	1.85/0.59	0.234242
hsa04216	Ferroptosis	2/55	31/3522	0.0834909	0.250473	0.1953	C00025/C00418	2	2.29/3.30	0.24205
hsa05200	Pathways in cancer	2/55	31/3522	0.0834909	0.250473	0.1953	C03917/C00762	2	8.28/0.59	0.24205
hsa00030	Pentose phosphate pathway	2/55	36/3522	0.10774	0.311677	0.243023	C00022/C06473	2	1.85/3.78	0.28109
hsa00640	Propanoate metabolism	2/55	41/3522	0.133608	0.367562	0.286598	C05984/C00109	2	3.38/3.68	0.320131
hsa04261	Adrenergic signaling in cardiomyocytes	1/55	10/3522	0.145806	0.367562	0.286598	C00547	1	8.44	0.156161
hsa05031	Amphetamine addiction	1/55	10/3522	0.145806	0.367562	0.286598	C00025	1	2.29	0.156161
hsa05034	Alcoholism	1/55	10/3522	0.145806	0.367562	0.286598	C00025	1	2.29	0.156161
hsa00592	alpha-Linolenic acid metabolism	2/55	44/3522	0.149747	0.367562	0.286598	C16322/C11512	2	13.06/8.28	0.343555
hsa04020	Calcium signaling pathway	1/55	11/3522	0.159183	0.371951	0.29002	C06124	1	0.66	0.171777
hsa00900	Terpenoid backbone biosynthesis	2/55	46/3522	0.16072	0.371951	0.29002	C00022/C00418	2	1.85/3.30	0.359171
hsa04911	Insulin secretion	1/55	12/3522	0.172354	0.387797	0.302376	C00022	1	1.85	0.187394
hsa00970	Aminoacyl-tRNA biosynthesis	2/55	52/3522	0.194438	0.411422	0.320797	C00025/C00183	2	2.29/0.59	0.406019
hsa04923	Regulation of lipolysis in adipocytes	1/55	14/3522	0.198092	0.411422	0.320797	C00547	1	8.44	0.218626
hsa05014	Amyotrophic lateral sclerosis	1/55	14/3522	0.198092	0.411422	0.320797	C00025	1	2.29	0.218626
hsa04066	HIF-1 signaling pathway	1/55	15/3522	0.210665	0.416192	0.324516	C00022	1	1.85	0.234242
hsa04071	Sphingolipid signaling pathway	1/55	15/3522	0.210665	0.416192	0.324516	C06124	1	0.66	0.234242
hsa04270	Vascular smooth muscle contraction	1/55	16/3522	0.223044	0.423418	0.330151	C00547	1	8.44	0.249858
hsa04924	Renin secretion	1/55	17/3522	0.235232	0.423418	0.330151	C00547	1	8.44	0.265474
hsa04964	Proximal tubule bicarbonate reclamation	1/55	17/3522	0.235232	0.423418	0.330151	C00025	1	2.29	0.265474
hsa04970	Salivary secretion	1/55	17/3522	0.235232	0.423418	0.330151	C00547	1	8.44	0.265474
hsa05152	Tuberculosis	1/55	18/3522	0.247233	0.429907	0.33521	C06124	1	0.66	0.28109
hsa00910	Nitrogen metabolism	1/55	19/3522	0.259049	0.429907	0.33521	C00025	1	2.29	0.296706
hsa04723	Retrograde endocannabinoid signaling	1/55	19/3522	0.259049	0.429907	0.33521	C00025	1	2.29	0.296706
hsa00630	Glyoxylate and dicarboxylate metabolism	2/55	64/3522	0.263958	0.429907	0.33521	C00022/C00025	2	1.85/2.29	0.499716
hsa00020	Citrate cycle (TCA cycle)	1/55	20/3522	0.270682	0.429907	0.33521	C00022	1	1.85	0.312323
hsa04931	Insulin resistance	1/55	20/3522	0.270682	0.429907	0.33521	C00022	1	1.85	0.312323
hsa00470	D-Amino acid metabolism	2/55	69/3522	0.293163	0.456658	0.356069	C00022/C00025	2	1.85/2.29	0.538756
hsa04152	AMPK signaling pathway	1/55	23/3522	0.304517	0.456776	0.356161	C00022	1	1.85	0.359171
hsa04714	Thermogenesis	1/55	23/3522	0.304517	0.456776	0.356161	C00547	1	8.44	0.359171
hsa04024	cAMP signaling pathway	1/55	25/3522	0.326213	0.472666	0.368551	C00547	1	8.44	0.390403
hsa04922	Glucagon signaling pathway	1/55	26/3522	0.33681	0.472666	0.368551	C00022	1	1.85	0.406019
hsa00350	Tyrosine metabolism	2/55	78/3522	0.34532	0.472666	0.368551	C00022/C00547	2	1.85/8.44	0.609029
hsa00600	Sphingolipid metabolism	1/55	27/3522	0.347244	0.472666	0.368551	C06124	1	0.66	0.421635
hsa00590	Arachidonic acid metabolism	2/55	79/3522	0.351054	0.472666	0.368551	C04853/C05961	2	10.45/5.94	0.616837
hsa00591	Linoleic acid metabolism	1/55	28/3522	0.357516	0.472666	0.368551	C14766	1	4.8	0.437252
hsa00750	Vitamin B6 metabolism	1/55	29/3522	0.367629	0.472666	0.368551	C00314	1	12.21	0.452868
hsa04978	Mineral absorption	1/55	29/3522	0.367629	0.472666	0.368551	C00183	1	0.59	0.452868
hsa05207	Chemical carcinogenesis - receptor activation	1/55	29/3522	0.367629	0.472666	0.368551	C00547	1	8.44	0.452868
hsa00010	Glycolysis / Gluconeogenesis	1/55	31/3522	0.38739	0.480005	0.374273	C00022	1	1.85	0.4841
hsa00730	Thiamine metabolism	1/55	31/3522	0.38739	0.480005	0.374273	C00022	1	1.85	0.4841
hsa00620	Pyruvate metabolism	1/55	32/3522	0.397041	0.480005	0.374273	C00022	1	1.85	0.499716
hsa05022	Pathways of neurodegeneration - multiple diseases	1/55	32/3522	0.397041	0.480005	0.374273	C00025	1	2.29	0.499716
hsa00400	Phenylalanine, tyrosine and tryptophan biosynthesis	1/55	35/3522	0.425109	0.50638	0.394838	C00463	1	0.15	0.546564
hsa00480	Glutathione metabolism	1/55	38/3522	0.451893	0.530483	0.413632	C00025	1	2.29	0.593413
hsa05415	Diabetic cardiomyopathy	1/55	39/3522	0.460545	0.532917	0.41553	C00022	1	1.85	0.609029
hsa00230	Purine metabolism	2/55	101/3522	0.471846	0.538303	0.41973	C00385/C00802	2	2.32/4.66	0.788614
hsa00280	Valine, leucine and isoleucine degradation	1/55	42/3522	0.485707	0.538935	0.420222	C00183	1	0.59	0.655877
hsa04726	Serotonergic synapse	1/55	42/3522	0.485707	0.538935	0.420222	C00643	1	3.14	0.655877
hsa04976	Bile secretion	3/55	174/3522	0.516331	0.558868	0.435764	C05122/C01921/C04483	3	13.36/1.08/0.45	0.905735
hsa00052	Galactose metabolism	1/55	46/3522	0.51747	0.558868	0.435764	C01235	1	1.56	0.718342
hsa00440	Phosphonate and phosphinate metabolism	1/55	56/3522	0.588692	0.624785	0.487161	C00022	1	1.85	0.874503
hsa00053	Ascorbate and aldarate metabolism	1/55	57/3522	0.595219	0.624785	0.487161	C00022	1	1.85	0.890119
hsa00040	Pentose and glucuronate interconversions	1/55	58/3522	0.601644	0.624785	0.487161	C00022	1	1.85	0.905735
hsa02010	ABC transporters	2/55	139/3522	0.646294	0.662656	0.516691	C00025/C00183	2	2.29/0.59	1.08532
hsa00524	Neomycin, kanamycin and gentamicin biosynthesis	1/55	81/3522	0.724649	0.733707	0.572091	C00025	1	2.29	1.26491
hsa00860	Porphyrin metabolism	1/55	148/3522	0.907435	0.907435	0.707552	C00025	1	2.29	2.31119
