# Supplementary material for: Positive feedback regulation between glycolysis and histone lactylation drives oncogenesis in pancreatic ductal adenocarcinoma
Source: Mol Cancer. 2024 May 6;23:90. doi: 10.1186/s12943-024-02008-9 (PMC11071201; doi:10.1186/s12943-024-02008-9)
Supplement: Supplementary file 3 — Supplementary Material 3 [file 12943_2024_2008_MOESM3_ESM.xlsx]

## Sheet: oxa vs con Gain.DP-peanAnno
Annotation of the gain of differential peaks in PDAC cells between Oxamate and Control groups
Peak Name	Annotation	Start	End	Width	Gene Chr	Gene Start	Gene End	Gene Length	Gene Strand	Gene Name	Transcript ID	Distance To TSS
peak_3	Exon (rna-NM_005101.4/gene-ISG15, exon 2 of 2)	1013705	1014104	400	1	1013497	1014540	1044	+	gene-ISG15	rna-NM_005101.4	208
peak_18	Exon (rna-XM_017002644.2/gene-CFAP74, exon 7 of 20)	1929758	1930157	400	1	1917591	1919279	1689	-	gene-TMEM52	rna-NM_178545.4	-10479
peak_21	Distal Intergenic	2224718	2225117	400	1	2228319	2310213	81895	+	gene-SKI	rna-NM_003036.4	-3202
peak_30	Exon (rna-NR_125997.1/gene-LOC102724450, exon 2 of 3)	6205100	6205499	400	1	6204840	6205780	941	-	gene-LOC102724450	rna-NR_125997.1	281
peak_53	Distal Intergenic	9400249	9400648	400	1	9425094	9428916	3823	-	gene-LINC02606	rna-NR_104623.2	28268
peak_54	Distal Intergenic	9413013	9413412	400	1	9425094	9428916	3823	-	gene-LINC02606	rna-NR_104623.2	15504
peak_67	Promoter (<=1kb)	11273148	11273547	400	1	11106535	11273497	166963	-	gene-MTOR	rna-XM_024446187.1	0
peak_85	Exon (rna-NM_030907.4/gene-CPLANE2, exon 1 of 5)	16236270	16236669	400	1	16231692	16237183	5492	-	gene-CPLANE2	rna-NM_030907.4	514
peak_94	Intron (rna-XM_006711058.3/gene-CROCC, intron 14 of 35)	16945745	16946144	400	1	16921931	16972964	51034	+	gene-CROCC	rna-NM_014675.5	23814
peak_127	Promoter (<=1kb)	23778061	23778460	400	1	23760382	23778297	17916	-	gene-ELOA-AS1	rna-NR_038280.1	0
peak_130	Intron (rna-NM_001251979.2/gene-RCAN3, intron 2 of 4)	24521306	24521705	400	1	24514314	24537020	22707	+	gene-RCAN3	rna-NM_001251985.1	6992
peak_131	Distal Intergenic	24683549	24683948	400	1	24643579	24673281	29703	+	gene-SRRM1	rna-NR_159390.1	39970
peak_132	Distal Intergenic	24848306	24848705	400	1	24857082	24865340	8259	+	gene-LOC105376876	rna-XR_947082.2	-8377
peak_133	Promoter (<=1kb)	25232461	25232860	400	1	25222276	25232502	10227	-	gene-SYF2	rna-NM_015484.5	0
peak_135	Promoter (<=1kb)	25338294	25338693	400	1	25338334	25362361	24028	+	gene-TMEM50A	rna-NM_014313.4	0
peak_142	3' UTR	26035577	26035976	400	1	26006534	26031338	24805	-	gene-LOC101928216	rna-XR_001737946.2	-4239
peak_163	Promoter (<=1kb)	28369539	28369938	400	1	28369740	28500364	130625	+	gene-PHACTR4	rna-NM_001048183.3	0
peak_172	Intron (rna-XM_017002320.1/gene-NKAIN1, intron 1 of 5)	31238610	31239009	400	1	31179270	31239562	60293	-	gene-NKAIN1	rna-XM_017002320.1	553
peak_174	Exon (rna-XR_001737617.1/gene-LOC107985470, exon 2 of 3)	31394767	31395166	400	1	31390315	31402905	12591	+	gene-LOC107985470	rna-XR_001737617.1	4452
peak_191	Distal Intergenic	33055242	33055641	400	1	33013044	33036911	23868	-	gene-AK2	rna-NM_001319143.1	-18331
peak_198	Promoter (<=1kb)	34859521	34859920	400	1	34850362	34859749	9388	-	gene-SMIM12	rna-NM_001164825.2	0
peak_199	Intron (rna-NM_001080418.3/gene-DLGAP3, intron 1 of 11)	34928770	34929169	400	1	34865436	34929650	64215	-	gene-DLGAP3	rna-NM_001080418.3	481
peak_221	Intron (rna-NM_012090.5/gene-MACF1, intron 1 of 92)	39098069	39098468	400	1	39084167	39487138	402972	+	gene-MACF1	rna-NM_012090.5	13902
peak_224	Promoter (<=1kb)	39955063	39955462	400	1	39955112	39969968	14857	+	gene-MFSD2A	rna-NM_001287808.1	0
peak_227	Promoter (<=1kb)	40097263	40097662	400	1	40072712	40097252	24541	-	gene-PPT1	rna-NM_000310.4	-11
peak_237	Promoter (<=1kb)	40709189	40709588	400	1	40709323	40771603	62281	+	gene-NFYC	rna-XM_005270894.1	0
peak_242	Intron (rna-XM_011541884.2/gene-HIVEP3, intron 1 of 9)	41954299	41954698	400	1	41506548	41921323	414776	-	gene-HIVEP3	rna-XM_017001992.1	-32976
peak_253	Promoter (<=1kb)	43389840	43390239	400	1	43389884	43432359	42476	+	gene-SZT2	rna-XR_001737077.1	0
peak_256	Promoter (<=1kb)	44354988	44355387	400	1	44221070	44355257	134188	-	gene-ERI3	rna-NM_001301698.2	0
peak_302	Promoter (<=1kb)	53220431	53220830	400	1	53214099	53220634	6536	-	gene-CZIB	rna-NM_017887.3	0
peak_326	Distal Intergenic	61043048	61043447	400	1	61077227	61462788	385562	+	gene-NFIA	rna-NM_001145511.2	-33780
peak_327	Promoter (<=1kb)	61076756	61077155	400	1	61077227	61462788	385562	+	gene-NFIA	rna-NM_001145511.2	-72
peak_333	Promoter (1-2kb)	63328007	63328406	400	1	63326964	63326984	21	-	gene-MIR6068	rna-MIR6068	-1023
peak_359	Promoter (<=1kb)	77779604	77780003	400	1	77779624	77879540	99917	+	gene-MIGA1	rna-NM_001270384.1	0
peak_362	Promoter (<=1kb)	84077803	84078202	400	1	84077975	84238498	160524	+	gene-PRKACB	rna-NM_002731.3	0
peak_363	Promoter (<=1kb)	84298959	84299358	400	1	84299517	84350640	51124	+	gene-SAMD13	rna-XM_017000377.2	-159
peak_371	Promoter (<=1kb)	85201672	85202071	400	1	85156381	85201723	45343	-	gene-SYDE2	rna-XR_002957773.1	0
peak_418	Promoter (<=1kb)	98662139	98662538	400	1	98662214	98760356	98143	+	gene-SNX7	rna-XM_011541564.3	0
peak_427	Promoter (<=1kb)	101025825	101026224	400	1	101025846	101087379	61534	+	gene-LOC102606465	rna-NR_109849.1	0
peak_435	Exon (rna-NM_001322248.2/gene-TMEM167B, exon 1 of 3)	109090882	109091281	400	1	109090764	109096934	6171	+	gene-TMEM167B	rna-NR_136243.2	118
peak_444	Intron (rna-XR_001738180.2/gene-LINC01768, intron 4 of 4)	109877490	109877889	400	1	109910506	109930992	20487	+	gene-CSF1	rna-XM_017000369.1	-32617
peak_456	Promoter (<=1kb)	112390947	112391346	400	1	112391085	112460530	69446	+	gene-CTTNBP2NL	rna-XM_017001806.1	0
peak_482	Intron (rna-XM_005272929.3/gene-CD160, intron 1 of 3)	145721110	145721509	400	1	145719499	145739288	19790	+	gene-CD160	rna-NR_103845.2	1611
peak_483	Promoter (<=1kb)	145824014	145824413	400	1	145824073	145841003	16931	+	gene-POLR3C	rna-XR_002958232.1	0
peak_485	Promoter (<=1kb)	145885841	145886240	400	1	145866560	145885866	19307	-	gene-ANKRD35	rna-NM_001280799.1	0
peak_515	Promoter (<=1kb)	151006237	151006636	400	1	150996825	151006305	9481	-	gene-MINDY1	rna-XM_017001777.1	0
peak_536	Promoter (<=1kb)	153671091	153671490	400	1	153671250	153671321	72	+	gene-TRX-CAT1-1	rna-TRX-CAT1-1	0
peak_538	Promoter (<=1kb)	153923245	153923644	400	1	153923369	153934825	11457	+	gene-LOC101928059	rna-XR_922160.2	0
peak_545	Promoter (<=1kb)	154627641	154628040	400	1	154582057	154627971	45915	-	gene-ADAR	rna-NM_001025107.3	0
peak_586	Promoter (<=1kb)	160284226	160284625	400	1	160284768	160291375	6608	+	gene-LOC107985219	rna-XR_001738265.1	-143
peak_589	Promoter (<=1kb)	161020782	161021181	400	1	160995211	161021152	25942	-	gene-F11R	rna-NM_001348091.2	0
peak_655	Promoter (<=1kb)	179293243	179293642	400	1	179293714	179358680	64967	+	gene-SOAT1	rna-NM_001252511.1	-72
peak_664	Exon (rna-NM_002293.4/gene-LAMC1, exon 1 of 28)	183023734	183024133	400	1	183023420	183145592	122173	+	gene-LAMC1	rna-NM_002293.4	314
peak_667	Promoter (<=1kb)	183418185	183418584	400	1	183248237	183418380	170144	-	gene-NMNAT2	rna-NM_015039.4	0
peak_681	Promoter (<=1kb)	193059138	193059537	400	1	193059454	193091777	32324	+	gene-RO60	rna-XM_017002183.1	0
peak_690	Exon (rna-NM_001024594.3/gene-C1orf53, exon 1 of 3)	197902694	197903093	400	1	197902630	197907362	4733	+	gene-C1orf53	rna-NM_001024594.3	64
peak_703	Promoter (<=1kb)	201507106	201507505	400	1	201483530	201507123	23594	-	gene-CSRP1	rna-NM_001193570.2	0
peak_705	Intron (rna-NM_020443.4/gene-NAV1, intron 1 of 29)	201703618	201704017	400	1	201719508	201719627	120	+	gene-MIR5191	rna-NR_049823.1	-15491
peak_776	Intron (rna-NM_001042549.2/gene-NSL1, intron 3 of 6)	212782497	212782896	400	1	212726153	212791777	65625	-	gene-NSL1	rna-NM_001042549.2	8881
peak_783	Distal Intergenic	214261541	214261940	400	1	214281159	214337131	55973	+	gene-SMYD2	rna-NM_020197.3	-19219
peak_790	Promoter (<=1kb)	218345600	218345999	400	1	218344196	218345678	1483	-	gene-TGFB2-AS1	rna-NR_046268.1	0
peak_794	Exon (rna-NM_018060.4/gene-IARS2, exon 1 of 23)	220094351	220094750	400	1	220094132	220148041	53910	+	gene-IARS2	rna-NM_018060.4	219
peak_798	Distal Intergenic	222465477	222465876	400	1	222465005	222465077	73	+	gene-TRT-TGT2-1	rna-TRT-TGT2-1	472
peak_808	Exon (rna-NR_136590.1/gene-LOC100287497, exon 1 of 4)	223992904	223993303	400	1	223992730	224033859	41130	+	gene-LOC100287497	rna-NR_136593.1	174
peak_809	Intron (rna-XR_001737825.1/gene-LOC105373056, intron 1 of 2)	224106660	224107059	400	1	224095982	224110977	14996	-	gene-LOC105373056	rna-XR_001737825.1	3918
peak_812	5' UTR	224434856	224435255	400	1	224434849	224740554	305706	+	gene-CNIH3	rna-NR_136297.2	7
peak_816	Intron (rna-NR_136288.1/gene-CNIH3, intron 1 of 6)	224565143	224565542	400	1	224574401	224575588	1188	+	gene-AKR1B1P1	gene-AKR1B1P1	-8859
peak_829	Exon (rna-NM_022735.4/gene-ACBD3, exon 1 of 8)	226186104	226186503	400	1	226144679	226186741	42063	-	gene-ACBD3	rna-NM_022735.4	238
peak_833	5' UTR	227563705	227564104	400	1	227563556	227679669	116114	+	gene-ZNF678	rna-NR_102302.2	149
peak_841	Intron (rna-NM_052843.4/gene-OBSCN, intron 1 of 80)	228210331	228210730	400	1	228208130	228378874	170745	+	gene-OBSCN	rna-NM_001271223.2	2201
peak_848	Intron (rna-XM_017000965.1/gene-GALNT2, intron 1 of 13)	230083963	230084362	400	1	230067238	230282122	214885	+	gene-GALNT2	rna-NM_004481.5	16725
peak_870	Intron (rna-NM_001301365.1/gene-LYST, intron 1 of 52)	235845310	235845709	400	1	235853000	235853021	22	-	gene-MIR1537	rna-MIR1537	7312
peak_888	Promoter (<=1kb)	245153666	245154065	400	1	245154985	245709432	554448	+	gene-KIF26B	rna-NM_018012.4	-920
peak_909	Exon (rna-NR_015425.1/gene-LINC00705, exon 3 of 3)	4662175	4662574	400	10	4656156	4662419	6264	+	gene-LINC00705	rna-NR_015425.1	6019
peak_918	Distal Intergenic	5831029	5831428	400	10	5765223	5813549	48327	-	gene-GDI2	rna-NM_001115156.1	-17480
peak_926	Intron (rna-NM_014688.4/gene-USP6NL, intron 2 of 14)	11552224	11552623	400	10	11460510	11532280	71771	-	gene-USP6NL	rna-NM_001080491.3	-19944
peak_928	Intron (rna-NM_024693.5/gene-ECHDC3, intron 1 of 4)	11742872	11743271	400	10	11742382	11764070	21689	+	gene-ECHDC3	rna-XM_011519689.1	490
peak_934	Promoter (<=1kb)	13161423	13161822	400	10	13161558	13211110	49553	+	gene-MCM10	rna-NM_018518.5	0
peak_951	Promoter (<=1kb)	17201348	17201747	400	10	17137336	17201672	64337	-	gene-TRDMT1	rna-NM_001321006.2	0
peak_954	Exon (rna-NM_014241.4/gene-HACD1, exon 1 of 7)	17616766	17617165	400	10	17589962	17617373	27412	-	gene-HACD1	rna-XM_005252641.4	208
peak_959	Intron (rna-NM_001377323.1/gene-NEBL, intron 2 of 6)	21078652	21079051	400	10	21110586	21113847	3262	+	gene-NPM1P30	gene-NPM1P30	-31535
peak_963	Distal Intergenic	21327496	21327895	400	10	21321961	21322066	106	+	gene-RNU6-15P	gene-RNU6-15P	5535
peak_968	Distal Intergenic	22277937	22278336	400	10	22247420	22254618	7199	-	gene-LOC105376447	rna-XR_001747390.2	-23319
peak_978	Promoter (<=1kb)	28302822	28303221	400	10	28050993	28303064	252072	-	gene-MPP7	rna-NM_001318170.2	0
peak_992	Promoter (<=1kb)	35090010	35090409	400	10	35008551	35090341	81791	-	gene-CUL2	rna-NM_001324375.2	0
peak_1011	Promoter (<=1kb)	45672227	45672626	400	10	45614567	45672234	57668	-	gene-ZFAND4	rna-XM_011540366.2	0
peak_1014	Downstream (1-2kb)	46217193	46217592	400	10	46223058	46224428	1371	+	gene-AHCYP1	gene-AHCYP1	-5466
peak_1015	Intron (rna-NR_103827.1/gene-ANTXRLP1, intron 4 of 4)	46228530	46228929	400	10	46223058	46224428	1371	+	gene-AHCYP1	gene-AHCYP1	5472
peak_1016	Promoter (<=1kb)	46284333	46284732	400	10	46284850	46285997	1148	+	gene-LOC105378577	rna-NR_160731.1	-118
peak_1020	Distal Intergenic	47439132	47439531	400	10	47413387	47414475	1089	-	gene-LOC105378292	rna-NR_134499.1	-24657
peak_1021	Promoter (<=1kb)	48306211	48306610	400	10	48306639	48439360	132722	+	gene-MAPK8	rna-NM_001278547.1	-29
peak_1023	Distal Intergenic	48672114	48672513	400	10	48684827	48982956	298130	+	gene-WDFY4	rna-XM_005270004.3	-12314
peak_1027	Exon (rna-NM_015235.3/gene-CSTF2T, exon 1 of 1)	51698537	51698936	400	10	51695486	51699595	4110	-	gene-CSTF2T	rna-NM_015235.3	659
peak_1036	Promoter (<=1kb)	63520948	63521347	400	10	63521353	63608877	87525	+	gene-REEP3	rna-XM_011539501.2	-6
peak_1039	Distal Intergenic	64041739	64042138	400	10	64029318	64038225	8908	-	gene-LOC105378333	rna-XR_946014.2	-3514
peak_1071	Promoter (<=1kb)	70888223	70888622	400	10	70882280	70888565	6286	-	gene-PCBD1	rna-NM_001323004.2	0
peak_1099	Promoter (<=1kb)	73743916	73744315	400	10	73744164	73772161	27998	+	gene-SEC24C	rna-XM_011540381.3	0
peak_1131	5' UTR	88880331	88880730	400	10	88880247	88923502	43256	+	gene-STAMBPL1	rna-XM_017016457.2	84
peak_1132	Intron (rna-XM_006717819.3/gene-FAS, intron 1 of 9)	88975231	88975630	400	10	88968429	89015785	47357	+	gene-FAS	rna-XM_006717819.3	6802
peak_1139	Intron (rna-NM_001284259.1/gene-KIF20B, intron 21 of 32)	89740374	89740773	400	10	89701590	89774943	73354	+	gene-KIF20B	rna-NM_016195.3	38784
peak_1164	Promoter (<=1kb)	96586739	96587138	400	10	96518110	96587012	68903	-	gene-TM9SF3	rna-NM_020123.4	0
peak_1165	Distal Intergenic	96765524	96765923	400	10	96750266	96750923	658	+	gene-RPL13AP5	rna-NR_026712.1	15258
peak_1168	Promoter (<=1kb)	97318887	97319286	400	10	97319271	97321915	2645	+	gene-FRAT1	rna-NM_005479.4	0
peak_1194	Distal Intergenic	100020592	100020991	400	10	99875625	100009948	134324	-	gene-DNMBP	rna-XM_006717735.3	-10644
peak_1199	Distal Intergenic	100433529	100433928	400	10	100463009	100483744	20736	+	gene-WNT8B	rna-NM_003393.4	-29081
peak_1223	Exon (rna-NM_000102.4/gene-CYP17A1, exon 2 of 8)	102835036	102835435	400	10	102830531	102837413	6883	-	gene-CYP17A1	rna-NM_000102.4	1978
peak_1225	Promoter (<=1kb)	103193339	103193738	400	10	103088017	103193306	105290	-	gene-NT5C2	rna-NM_012229.4	-33
peak_1227	Intron (rna-NM_001129742.2/gene-CALHM3, intron 1 of 2)	103476602	103477001	400	10	103472804	103479240	6437	-	gene-CALHM3	rna-NM_001129742.2	2239
peak_1233	Promoter (<=1kb)	109922929	109923328	400	10	109864766	109923246	58481	-	gene-XPNPEP1	rna-NM_001324136.1	0
peak_1251	Intron (rna-NM_001135051.2/gene-FAM160B1, intron 16 of 16)	114876899	114877298	400	10	114900665	114901394	730	+	gene-RPL15P13	gene-RPL15P13	-23367
peak_1253	Intron (rna-XM_006717835.3/gene-ENO4, intron 13 of 13)	116888473	116888872	400	10	116671192	116853272	182081	-	gene-HSPA12A	rna-XM_005269673.5	-35201
peak_1257	Promoter (<=1kb)	118342071	118342470	400	10	118297925	118342324	44400	-	gene-FAM204A	rna-NM_001134672.2	0
peak_1268	Intron (rna-NM_004281.4/gene-BAG3, intron 1 of 3)	119657820	119658219	400	10	119651380	119677819	26440	+	gene-BAG3	rna-XM_005270287.2	6440
peak_1291	Intron (rna-NM_001290215.3/gene-CTBP2, intron 2 of 10)	125061268	125061667	400	10	125032783	125032870	88	-	gene-MIR4296	rna-NR_036178.1	-28398
peak_1301	Intron (rna-XM_024448092.1/gene-PTPRE, intron 20 of 22)	128078363	128078762	400	10	128057732	128062425	4694	-	gene-AS-PTPRE	rna-NR_136150.1	-15938
peak_1302	Promoter (<=1kb)	128126486	128126885	400	10	128096659	128126423	29765	-	gene-MKI67	rna-NM_002417.5	-63
peak_1318	Exon (rna-NM_138384.4/gene-MTG1, exon 10 of 11)	133419430	133419829	400	10	133420666	133424617	3952	-	gene-SPRN	rna-NM_001012508.3	4788
peak_1328	Distal Intergenic	1208171	1208570	400	11	1223066	1262172	39107	+	gene-MUC5B	rna-NM_002458.3	-14496
peak_1333	Distal Intergenic	2440725	2441124	400	11	2445008	2849105	404098	+	gene-KCNQ1	rna-NM_000218.3	-3884
peak_1349	Promoter (<=1kb)	6683014	6683413	400	11	6680385	6683340	2956	-	gene-MRPL17	rna-NM_022061.4	0
peak_1351	Promoter (<=1kb)	6926084	6926483	400	11	6896234	6926258	30025	-	gene-LOC107984019	rna-XR_001748112.2	0
peak_1360	Distal Intergenic	9363983	9364382	400	11	9384652	9448127	63476	+	gene-IPO7	rna-NM_006391.3	-20270
peak_1372	Promoter (<=1kb)	10750870	10751269	400	11	10751246	10779746	28501	+	gene-CTR9	rna-NM_001346279.2	0
peak_1377	Distal Intergenic	11002085	11002484	400	11	10931514	10941812	10299	+	gene-LOC105379882	rna-XR_001748122.1	70571
peak_1388	Distal Intergenic	13216288	13216687	400	11	13276552	13378429	101878	+	gene-ARNTL	rna-XR_002957148.1	-59865
peak_1390	Promoter (<=1kb)	13277331	13277730	400	11	13277727	13387266	109540	+	gene-ARNTL	rna-NM_001030272.2	0
peak_1394	Distal Intergenic	13776060	13776459	400	11	13784386	13848002	63617	+	gene-LINC02548	rna-NR_149108.1	-7927
peak_1401	Intron (rna-XM_011519838.3/gene-LOC102724957, intron 2 of 3)	15650214	15650613	400	11	15643885	15705368	61484	+	gene-LOC102724957	rna-NM_001293172.1	6329
peak_1402	Exon (rna-XR_931086.2/gene-LOC105376571, exon 2 of 4)	16613836	16614235	400	11	16612810	16655887	43078	+	gene-LOC105376571	rna-XR_931085.2	1026
peak_1407	Distal Intergenic	17672929	17673328	400	11	17695267	17696939	1673	-	gene-LINC02729	rna-NR_132279.1	23611
peak_1412	Promoter (<=1kb)	18588361	18588760	400	11	18529609	18588734	59126	-	gene-UEVLD	rna-NM_001040697.4	0
peak_1418	Intron (rna-NM_001145166.1/gene-PRMT3, intron 8 of 13)	20438273	20438672	400	11	20392267	20509336	117070	+	gene-PRMT3	rna-XM_011519836.2	46006
peak_1433	Distal Intergenic	33829716	33830115	400	11	33814996	33822372	7377	-	gene-LINC02721	rna-XR_931175.2	-7344
peak_1440	Intron (rna-NM_198381.2/gene-ELF5, intron 4 of 6)	34483511	34483910	400	11	34478791	34511724	32934	-	gene-ELF5	rna-NM_198381.2	27814
peak_1451	Promoter (<=1kb)	36594466	36594865	400	11	36594493	36659291	64799	+	gene-IFTAP	rna-NM_001276722.1	0
peak_1466	Intron (rna-XR_931252.3/gene-LOC105376661, intron 1 of 2)	46127234	46127633	400	11	46126258	46135195	8938	+	gene-LOC105376661	rna-XR_931252.3	976
peak_1481	3' UTR	47469445	47469844	400	11	47437888	47449136	11249	-	gene-RAPSN	rna-XM_005253043.3	-20309
peak_1492	Distal Intergenic	58654097	58654496	400	11	58622665	58625733	3069	+	gene-CNTF	rna-NM_000614.4	31432
peak_1547	Exon (rna-XM_024448637.1/gene-DPF2, exon 3 of 11)	65340846	65341245	400	11	65334520	65352980	18461	+	gene-DPF2	rna-XM_017018102.1	6326
peak_1559	Promoter (<=1kb)	65872559	65872958	400	11	65866441	65872800	6360	-	gene-EFEMP2	rna-NM_016938.5	0
peak_1577	Intron (rna-NM_022172.3/gene-PC, intron 10 of 20)	66860498	66860897	400	11	66857064	66860475	3412	+	gene-LRFN4	rna-NM_024036.5	3434
peak_1590	Intron (rna-XM_006718623.3/gene-PPP6R3, intron 22 of 22)	68610166	68610565	400	11	68684544	68691175	6632	+	gene-GAL	rna-NM_015973.5	-73979
peak_1619	Promoter (<=1kb)	72434274	72434673	400	11	72285495	72434531	149037	-	gene-CLPB	rna-NM_001258392.3	0
peak_1623	Promoter (<=1kb)	73142316	73142715	400	11	72836745	73142318	305574	-	gene-FCHSD2	rna-NM_014824.3	0
peak_1624	Promoter (2-3kb)	73185756	73186155	400	11	73155780	73183578	27799	-	gene-LOC105369381	rna-XR_950294.2	-2178
peak_1629	Exon (rna-NM_001130033.2/gene-PLEKHB1, exon 6 of 7)	73660775	73661174	400	11	73648913	73662819	13907	+	gene-PLEKHB1	rna-NM_001130036.2	11862
peak_1647	Distal Intergenic	75803169	75803568	400	11	75813514	75814797	1284	-	gene-UVRAG-DT	rna-NR_144531.1	11229
peak_1661	Distal Intergenic	78090452	78090851	400	11	78081401	78087362	5962	+	gene-LOC105369401	rna-XR_950342.1	9051
peak_1679	Promoter (<=1kb)	86800169	86800568	400	11	86800542	86811233	10692	+	gene-PRSS23	rna-NM_001293179.2	0
peak_1692	Promoter (<=1kb)	95923902	95924301	400	11	95832880	95924107	91228	-	gene-MTMR2	rna-NM_001243571.2	0
peak_1698	Intron (rna-NM_001166.4/gene-BIRC2, intron 3 of 8)	102361405	102361804	400	11	102347374	102378670	31297	+	gene-BIRC2	rna-NM_001256163.1	14031
peak_1700	Distal Intergenic	102552906	102553305	400	11	102520508	102530747	10240	-	gene-MMP7	rna-NM_002423.5	-22159
peak_1701	Promoter (<=1kb)	103091910	103092309	400	11	103050686	103092160	41475	-	gene-DCUN1D5	rna-NM_001318739.2	0
peak_1703	Promoter (<=1kb)	104969227	104969626	400	11	104942866	104968596	25731	-	gene-CASP4	rna-XM_011543019.1	-631
peak_1723	Promoter (<=1kb)	112025093	112025492	400	11	112025408	112064404	38997	+	gene-DLAT	rna-NM_001372031.1	0
peak_1724	Promoter (<=1kb)	112074225	112074624	400	11	112074299	112085150	10852	+	gene-NKAPD1	rna-NM_001082969.2	0
peak_1742	5' UTR	118572615	118573014	400	11	118572409	118603033	30625	+	gene-ARCN1	rna-NM_001655.5	206
peak_1746	Promoter (2-3kb)	118928228	118928627	400	11	118897758	118926071	28314	-	gene-BCL9L	rna-XM_005271513.3	-2157
peak_1750	Promoter (<=1kb)	119205916	119206315	400	11	119206339	119308149	101811	+	gene-CBL	rna-NM_005188.4	-24
peak_1768	Distal Intergenic	125141761	125142160	400	11	125158461	125164609	6149	-	gene-PKNOX2-AS1	rna-NR_125759.1	22449
peak_1790	Intron (rna-NM_001170738.2/gene-IQSEC3, intron 13 of 13)	173339	173738	400	12	164410	183338	18929	-	gene-LOC105369592	rna-XR_001748948.1	9600
peak_1791	3' UTR	175616	176015	400	12	164410	183338	18929	-	gene-LOC105369592	rna-XR_001748948.1	7323
peak_1803	Intron (rna-NR_146317.1/gene-ITFG2-AS1, intron 2 of 3)	2784014	2784413	400	12	2781894	2782420	527	+	gene-RPL23AP14	gene-RPL23AP14	2120
peak_1829	Promoter (<=1kb)	6493178	6493577	400	12	6491886	6493262	1377	-	gene-MRPL51	rna-NM_016497.4	0
peak_1835	Intron (rna-NM_000616.5/gene-CD4, intron 1 of 9)	6792997	6793396	400	12	6789536	6820810	31275	+	gene-CD4	rna-XM_017020228.2	3461
peak_1846	Exon (rna-NM_199286.4/gene-DPPA3, exon 3 of 4)	7715837	7716236	400	12	7711433	7717559	6127	+	gene-DPPA3	rna-NM_199286.4	4404
peak_1866	Distal Intergenic	12010794	12011193	400	12	12049849	12094656	44808	+	gene-BCL2L14	rna-XM_024449188.1	-38656
peak_1878	Intron (rna-XM_024448877.1/gene-EMP1, intron 2 of 3)	13212007	13212406	400	12	13196726	13219941	23216	+	gene-EMP1	rna-NM_001423.3	15281
peak_1913	Distal Intergenic	26853421	26853820	400	12	26510000	26833197	323198	-	gene-ITPR2	rna-XM_017019269.2	-20224
peak_1922	Exon (rna-XR_001749448.1/gene-LOC107984461, exon 3 of 5)	27703601	27704000	400	12	27690555	27710751	20197	-	gene-LOC107984461	rna-XR_001749448.1	6751
peak_1941	Promoter (<=1kb)	31959602	31960001	400	12	31959668	31993107	33440	+	gene-RESF1	rna-XM_011520722.1	0
peak_1942	Intron (rna-XR_001749066.1/gene-LOC107984473, intron 1 of 3)	32060644	32061043	400	12	32058642	32084691	26050	+	gene-LOC107984473	rna-XR_001749066.1	2002
peak_1952	Promoter (<=1kb)	42482989	42483388	400	12	42458350	42483086	24737	-	gene-PRICKLE1	rna-XM_017018839.1	0
peak_1954	Promoter (<=1kb)	43806053	43806452	400	12	43793723	43806317	12595	-	gene-TWF1	rna-NM_001242397.2	0
peak_1955	Promoter (<=1kb)	43836011	43836410	400	12	43836081	44389758	553678	+	gene-TMEM117	rna-NM_032256.3	0
peak_1967	Intron (rna-NM_006082.3/gene-TUBA1B, intron 1 of 3)	49130277	49130676	400	12	49127782	49131395	3614	-	gene-TUBA1B	rna-NM_006082.3	719
peak_1981	Promoter (<=1kb)	51082675	51083074	400	12	51061205	51082981	21777	-	gene-CSRNP2	rna-XM_006719621.3	0
peak_1984	Intron (rna-NM_001136264.1/gene-DAZAP2, intron 1 of 4)	51239290	51239689	400	12	51238826	51243933	5108	+	gene-DAZAP2	rna-NM_014764.4	464
peak_1997	Distal Intergenic	53371405	53371804	400	12	53380176	53416446	36271	+	gene-SP1	rna-NM_001251825.2	-8372
peak_2028	Promoter (<=1kb)	62259807	62260206	400	12	61708273	62260003	551731	-	gene-TAFA2	rna-XM_024448962.1	0
peak_2035	Promoter (<=1kb)	64390474	64390873	400	12	64264762	64390580	125819	-	gene-C12orf56	rna-XR_944485.2	0
peak_2054	Promoter (<=1kb)	75329901	75330300	400	12	75275979	75330056	54078	-	gene-CAPS2	rna-XM_006719648.2	0
peak_2059	Promoter (<=1kb)	76559620	76560019	400	12	76559822	76592162	32341	+	gene-LOC105369850	rna-XR_945114.2	0
peak_2061	Promoter (<=1kb)	76878930	76879329	400	12	76858709	76879019	20311	-	gene-CSRP2	rna-NM_001300965.2	0
peak_2063	Intron (rna-NM_001368062.1/gene-OTOGL, intron 5 of 62)	80149520	80149919	400	12	80130377	80378951	248575	+	gene-OTOGL	rna-XM_005268802.3	19143
peak_2065	Promoter (<=1kb)	88035475	88035874	400	12	88035536	88050160	14625	+	gene-C12orf29	rna-NM_001009894.3	0
peak_2074	Promoter (<=1kb)	94459769	94460168	400	12	94265652	94459951	194300	-	gene-CEP83	rna-XM_024449002.1	0
peak_2075	Promoter (<=1kb)	95003311	95003710	400	12	94971333	95003697	32365	-	gene-NDUFA12	rna-NM_018838.5	0
peak_2096	Intron (rna-XM_005269005.2/gene-DRAM1, intron 1 of 4)	101877946	101878345	400	12	101877580	101923612	46033	+	gene-DRAM1	rna-NM_018370.3	366
peak_2097	Intron (rna-NM_016053.4/gene-WASHC3, intron 2 of 6)	102052198	102052597	400	12	102012840	102061991	49152	-	gene-WASHC3	rna-NM_016053.4	9394
peak_2123	Promoter (<=1kb)	107685689	107686088	400	12	107685732	107713162	27431	+	gene-PWP1	rna-NM_001317963.1	0
peak_2127	5' UTR	108561606	108562005	400	12	108561463	108569384	7922	+	gene-ISCU	rna-NR_135127.1	143
peak_2129	Intron (rna-NM_001105237.2/gene-CORO1C, intron 2 of 10)	108691418	108691817	400	12	108645109	108702998	57890	-	gene-CORO1C	rna-NM_001105237.2	11181
peak_2135	Promoter (<=1kb)	109154529	109154928	400	12	109154643	109268226	113584	+	gene-ACACB	rna-XR_002957322.1	0
peak_2147	5' UTR	111842413	111842812	400	12	111842228	111902222	59995	+	gene-MAPKAPK5	rna-NM_139078.3	185
peak_2167	Promoter (<=1kb)	119804341	119804740	400	12	119685791	119804478	118688	-	gene-CIT	rna-XM_011537792.2	0
peak_2168	Promoter (<=1kb)	119876976	119877375	400	12	119685791	119877318	191528	-	gene-CIT	rna-XM_006719206.2	0
peak_2182	Promoter (<=1kb)	121038799	121039198	400	12	121018882	121038977	20096	-	gene-OASL	rna-XM_017020140.1	0
peak_2183	Distal Intergenic	121060170	121060569	400	12	121020292	121039242	18951	-	gene-OASL	rna-NM_198213.2	-20928
peak_2190	Exon (rna-NM_173855.5/gene-MORN3, exon 2 of 6)	121658853	121659252	400	12	121663496	121690427	26932	+	gene-LOC105370034	rna-XR_001749356.1	-4244
peak_2192	Intron (rna-NM_019034.3/gene-RHOF, intron 2 of 4)	121782197	121782596	400	12	121787983	121793143	5161	+	gene-LOC107984442	rna-XR_001749357.1	-5387
peak_2196	Intron (rna-XM_006719296.3/gene-SETD1B, intron 13 of 16)	121827067	121827466	400	12	121804724	121832656	27933	+	gene-SETD1B	rna-NM_001353345.1	22343
peak_2208	5' UTR	123149404	123149803	400	12	122983480	123150015	166536	-	gene-PITPNM2	rna-XM_024449098.1	212
peak_2220	Promoter (1-2kb)	124509483	124509882	400	12	124511651	124516861	5211	+	gene-LOC105370047	rna-XR_945483.3	-1769
peak_2222	Promoter (<=1kb)	124863479	124863878	400	12	124776856	124863864	87009	-	gene-SCARB1	rna-NM_001082959.2	0
peak_2225	Promoter (<=1kb)	125983219	125983618	400	12	125958684	125983374	24691	-	gene-LINC00939	rna-NR_034132.1	0
peak_2227	Promoter (<=1kb)	130870424	130870823	400	12	130869760	130869837	78	-	gene-RNU6-1077P	gene-RNU6-1077P	-587
peak_2228	Exon (rna-XM_011538207.2/gene-ADGRD1, exon 17 of 23)	131104536	131104935	400	12	131073637	131076366	2730	-	gene-LOC107984452	rna-XR_001749406.1	-28170
peak_2238	Intron (rna-NM_018663.3/gene-PXMP2, intron 1 of 4)	132689080	132689479	400	12	132687587	132704985	17399	+	gene-PXMP2	rna-NM_018663.3	1493
peak_2239	Promoter (<=1kb)	132899456	132899855	400	12	132899916	132900491	576	+	gene-LOC647503	gene-LOC647503	-61
peak_2245	Promoter (<=1kb)	20160785	20161184	400	13	20138255	20161052	22798	-	gene-GJA3	rna-NM_021954.4	0
peak_2266	Intron (rna-NM_002097.3/gene-GTF3A, intron 1 of 8)	27425209	27425608	400	13	27424619	27435823	11205	+	gene-GTF3A	rna-NM_002097.3	590
peak_2270	Exon (rna-NR_135254.1/gene-LINC00543, exon 1 of 1)	27953582	27953981	400	13	27953526	27955363	1838	+	gene-LINC00543	rna-NR_135254.1	56
peak_2273	Promoter (<=1kb)	29595531	29595930	400	13	29509410	29595680	86271	-	gene-SLC7A1	rna-XM_017020713.2	0
peak_2283	Promoter (<=1kb)	33285557	33285956	400	13	33103137	33285755	182619	-	gene-STARD13	rna-NM_178006.4	0
peak_2296	Intron (rna-NM_001204504.2/gene-DGKH, intron 1 of 29)	42040307	42040706	400	13	42040036	42242897	202862	+	gene-DGKH	rna-NM_001204504.2	271
peak_2300	Promoter (<=1kb)	44989537	44989936	400	13	44989538	45030305	40768	+	gene-GPALPP1	rna-NM_018559.5	0
peak_2313	Promoter (<=1kb)	49691335	49691734	400	13	49660674	49691486	30813	-	gene-EBPL	rna-NM_032565.5	0
peak_2318	Intron (rna-NR_109974.1/gene-DLEU1, intron 2 of 6)	50208791	50209190	400	13	50172018	50173616	1599	+	gene-ST13P4	rna-NR_002183.1	36773
peak_2322	Promoter (<=1kb)	52455594	52455993	400	13	52455972	52476631	20660	+	gene-CKAP2	rna-NM_001286686.1	0
peak_2334	Promoter (<=1kb)	76992063	76992462	400	13	76992081	77005117	13037	+	gene-CLN5	rna-NM_001366624.2	0
peak_2335	5' UTR	78658719	78659118	400	13	78614289	78659155	44867	-	gene-OBI1	rna-NM_024546.4	37
peak_2339	Intron (rna-XR_942116.2/gene-LOC105370275, intron 2 of 3)	80141179	80141578	400	13	80115556	80166394	50839	-	gene-LOC105370275	rna-XR_942116.2	24816
peak_2356	Intron (rna-NM_001159596.2/gene-BIVM, intron 1 of 8)	102800299	102800698	400	13	102799119	102841533	42415	+	gene-BIVM	rna-NM_017693.4	1180
peak_2358	Intron (rna-NM_001242882.1/gene-NAXD, intron 1 of 9)	110616044	110616443	400	13	110615628	110639996	24369	+	gene-NAXD	rna-NM_018210.4	416
peak_2388	Exon (rna-XR_001750627.1/gene-LOC107984643, exon 1 of 2)	21384361	21384760	400	14	21384093	21391806	7714	+	gene-LOC107984643	rna-XR_001750627.1	268
peak_2408	Promoter (<=1kb)	30558787	30559186	400	14	30559123	30620064	60942	+	gene-G2E3	rna-NM_001308097.1	0
peak_2462	Intron (rna-NM_020921.3/gene-NIN, intron 27 of 30)	50737128	50737527	400	14	50703817	50705542	1726	-	gene-ZFP64P1	gene-ZFP64P1	-31586
peak_2470	Promoter (<=1kb)	52695529	52695928	400	14	52639915	52695558	55644	-	gene-ERO1A	rna-NM_014584.3	0
peak_2478	Promoter (<=1kb)	54509762	54510161	400	14	54509896	54539310	29415	+	gene-CGRRF1	rna-XM_017020931.1	0
peak_2488	Intron (rna-NM_001357678.2/gene-LGALS3, intron 1 of 6)	55131764	55132163	400	14	55129252	55145423	16172	+	gene-LGALS3	rna-NM_002306.4	2512
peak_2497	Promoter (<=1kb)	58199891	58200290	400	14	58200149	58235636	35488	+	gene-ACTR10	rna-NM_018477.3	0
peak_2510	Distal Intergenic	60656898	60657297	400	14	60644699	60649489	4791	-	gene-SIX1	rna-XM_017021602.2	-7409
peak_2511	Promoter (<=1kb)	60724049	60724448	400	14	60709539	60724145	14607	-	gene-SIX4	rna-XR_001750375.2	0
peak_2522	Promoter (<=1kb)	63543045	63543444	400	14	63371364	63543377	172014	-	gene-PPP2R5E	rna-NM_001282179.3	0
peak_2554	Intron (rna-NM_003861.3/gene-DCAF5, intron 5 of 8)	69101193	69101592	400	14	69050923	69115773	64851	-	gene-DCAF5	rna-XM_011537280.3	14181
peak_2562	Distal Intergenic	70567786	70568185	400	14	70520817	70564742	43926	-	gene-ADAM20	rna-XM_005268151.3	-3044
peak_2573	Exon (rna-NM_024644.5/gene-RIOX1, exon 1 of 1)	73491114	73491513	400	14	73490933	73493394	2462	+	gene-RIOX1	rna-NM_024644.5	181
peak_2597	Promoter (<=1kb)	75427324	75427723	400	14	75423667	75427690	4024	-	gene-LOC101928377	rna-XR_245788.2	0
peak_2610	Intron (rna-XM_011536987.2/gene-ADCK1, intron 1 of 7)	77800203	77800602	400	14	77800136	77933952	133817	+	gene-ADCK1	rna-XM_017021476.1	67
peak_2624	Promoter (<=1kb)	90331626	90332025	400	14	90267860	90331941	64082	-	gene-NRDE2	rna-NM_017970.4	0
peak_2661	Intron (rna-XR_001750899.1/gene-LINC02320, intron 1 of 4)	101707686	101708085	400	14	101730437	101732525	2089	+	gene-LINC00239	rna-NR_026774.1	-22352
peak_2667	Intron (rna-NR_148553.2/gene-MOK, intron 2 of 9)	102264673	102265072	400	14	102228831	102246882	18052	-	gene-MOK	rna-XM_011537053.3	-17791
peak_2676	Distal Intergenic	103073762	103074161	400	14	103084210	103090027	5818	+	gene-LBHD2	rna-NM_001330236.2	-10049
peak_2680	Downstream (<1kb)	103372609	103373008	400	14	103373963	103374992	1030	-	gene-RPSAP5	gene-RPSAP5	1984
peak_2703	Intron (rna-XM_005267561.4/gene-BRF1, intron 3 of 17)	105262048	105262447	400	14	105209286	105249404	40119	-	gene-BRF1	rna-NM_001242789.1	-12644
peak_2729	Promoter (1-2kb)	40892667	40893066	400	15	40894410	40903975	9566	+	gene-VPS18	rna-XM_017022447.1	-1344
peak_2746	Distal Intergenic	43122529	43122928	400	15	43115655	43116517	863	-	gene-RPS3AP47	gene-RPS3AP47	-6012
peak_2753	Promoter (<=1kb)	43776905	43777304	400	15	43772620	43776966	4347	-	gene-ELL3	rna-NM_025165.3	0
peak_2756	Intron (rna-XM_017022636.1/gene-SPG11, intron 20 of 29)	44578353	44578752	400	15	44537147	44562803	25657	+	gene-EIF3J	rna-NM_003758.4	41206
peak_2762	Intron (rna-XM_017022774.1/gene-LOC105376714, intron 4 of 5)	45456045	45456444	400	15	45445697	45477920	32224	+	gene-LOC105376714	rna-XM_017022774.1	10348
peak_2781	Promoter (<=1kb)	55743090	55743489	400	15	55611544	55743152	131609	-	gene-PRTG	rna-NM_173814.6	0
peak_2782	Promoter (<=1kb)	55993713	55994112	400	15	55826922	55993612	166691	-	gene-NEDD4	rna-NM_006154.4	-101
peak_2794	Promoter (<=1kb)	63381773	63382172	400	15	63321378	63381846	60469	-	gene-CA12	rna-NM_001218.5	0
peak_2808	Promoter (<=1kb)	65517334	65517733	400	15	65442467	65517689	75223	-	gene-DPP8	rna-NM_001320875.2	0
peak_2818	5' UTR	68278209	68278608	400	15	68277745	68295862	18118	+	gene-FEM1B	rna-NM_015322.5	464
peak_2843	Promoter (<=1kb)	75625992	75626391	400	15	75598083	75626105	28023	-	gene-SNUPN	rna-NM_001042581.1	0
peak_2845	Distal Intergenic	75801935	75802334	400	15	75775341	75789716	14376	+	gene-LOC441728	rna-XR_932489.2	26594
peak_2853	Promoter (<=1kb)	78438321	78438720	400	15	78438421	78501453	63033	+	gene-IREB2	rna-NM_001320942.2	0
peak_2856	Intron (rna-XR_002957695.1/gene-LOC112268142, intron 5 of 6)	78709281	78709680	400	15	78692826	78716119	23294	-	gene-LOC105370913	rna-XR_932510.2	6439
peak_2859	Promoter (<=1kb)	79431402	79431801	400	15	79432174	79472304	40131	+	gene-MINAR1	rna-XR_001751167.1	-373
peak_2865	Intron (rna-NM_001172128.2/gene-IL16, intron 4 of 18)	81265963	81266362	400	15	81296970	81314058	17089	+	gene-IL16	rna-NM_004513.6	-30608
peak_2871	Distal Intergenic	84588128	84588527	400	15	84601009	84606885	5877	+	gene-ZSCAN2	rna-NM_017894.6	-12482
peak_2875	Promoter (<=1kb)	84748801	84749200	400	15	84748920	84805972	57053	+	gene-ZNF592	rna-XM_011522247.2	0
peak_2897	5' UTR	91022010	91022409	400	15	90998416	91022585	24170	-	gene-VPS33B	rna-XR_001751213.2	176
peak_2914	Intron (rna-NM_001352021.2/gene-LMF1, intron 2 of 10)	952285	952684	400	16	853634	970984	117351	-	gene-LMF1	rna-NM_001352021.2	18300
peak_2917	Exon (rna-NM_001114331.2/gene-CLCN7, exon 1 of 24)	1474495	1474894	400	16	1444935	1475028	30094	-	gene-CLCN7	rna-NM_001287.6	134
peak_2923	Exon (rna-NR_015441.1/gene-LOC652276, exon 1 of 4)	2603576	2603975	400	16	2603384	2630494	27111	+	gene-LOC652276	rna-NR_015441.1	192
peak_2924	Promoter (<=1kb)	2673550	2673949	400	16	2658389	2673439	15051	-	gene-ERVK13-1	rna-NR_040023.1	-111
peak_2980	Intron (rna-NR_003369.2/gene-RRN3P2, intron 16 of 16)	29114890	29115289	400	16	29104510	29109211	4702	-	gene-LOC101928215	rna-XR_950968.2	-5679
peak_2991	Promoter (<=1kb)	29961667	29962066	400	16	29962079	29973048	10970	+	gene-TMEM219	rna-NM_001083613.2	-13
peak_3024	Promoter (2-3kb)	46629326	46629725	400	16	46622875	46626994	4120	-	gene-RAB43P1	gene-RAB43P1	-2332
peak_3030	Promoter (<=1kb)	46883922	46884321	400	16	46884362	46931289	46928	+	gene-GPT2	rna-NM_133443.4	-41
peak_3031	Distal Intergenic	47017740	47018139	400	16	46955362	46973674	18313	-	gene-DNAJA2	rna-NM_005880.4	-44066
peak_3037	Distal Intergenic	48471422	48471821	400	16	48354581	48448435	93855	-	gene-SIAH1	rna-XM_011523279.2	-22987
peak_3049	Promoter (<=1kb)	53435167	53435566	400	16	53435619	53491648	56030	+	gene-RBL2	rna-NM_001323611.1	-53
peak_3055	Distal Intergenic	54447733	54448132	400	16	54366007	54370699	4693	-	gene-LINC02140	rna-NR_134923.1	-77034
peak_3077	Distal Intergenic	58097651	58098050	400	16	58091116	58092990	1875	-	gene-LOC100125393	gene-LOC100125393	-4661
peak_3078	Promoter (<=1kb)	58249914	58250313	400	16	58249936	58278110	28175	+	gene-CCDC113	rna-XM_011523042.2	0
peak_3080	Distal Intergenic	58406613	58407012	400	16	58392471	58406147	13677	+	gene-GINS3	rna-NM_022770.4	14142
peak_3117	Intron (rna-NM_001129758.2/gene-DPEP3, intron 7 of 9)	67976838	67977237	400	16	67975663	67980499	4837	-	gene-DPEP3	rna-NM_001129758.2	3262
peak_3133	Promoter (<=1kb)	69424543	69424942	400	16	69424619	69466264	41646	+	gene-CYB5B	rna-NM_030579.3	0
peak_3135	Intron (rna-XM_011522819.3/gene-NFAT5, intron 2 of 16)	69616510	69616909	400	16	69612875	69698901	86027	+	gene-NFAT5	rna-XM_006721125.4	3635
peak_3136	Intron (rna-XM_011522819.3/gene-NFAT5, intron 3 of 16)	69629814	69630213	400	16	69626436	69698901	72466	+	gene-NFAT5	rna-XM_011522820.3	3378
peak_3145	Promoter (<=1kb)	70346594	70346993	400	16	70346829	70373383	26555	+	gene-DDX19A	rna-NM_001320522.1	0
peak_3156	Promoter (<=1kb)	71883804	71884203	400	16	71859680	71884172	24493	-	gene-ZNF821	rna-NM_001318238.1	0
peak_3187	Promoter (<=1kb)	81314699	81315098	400	16	81314962	81390809	75848	+	gene-GAN	rna-NM_001377486.1	0
peak_3199	Promoter (<=1kb)	84116601	84117000	400	16	84053763	84116942	63180	-	gene-MBTPS1	rna-NM_003791.4	0
peak_3208	Promoter (2-3kb)	85114981	85115380	400	16	85098601	85112508	13908	-	gene-CIBAR2	rna-XM_011523063.1	-2473
peak_3222	Distal Intergenic	87518356	87518755	400	16	87494187	87515630	21444	+	gene-LOC101928737	rna-NR_110943.1	24169
peak_3254	Promoter (<=1kb)	2303515	2303914	400	17	2059843	2303785	243943	-	gene-SMG6	rna-NM_017575.5	0
peak_3257	Intron (rna-NR_028335.1/gene-LOC284009, intron 2 of 2)	2407291	2407690	400	17	2384073	2401060	16988	-	gene-MNT	rna-NM_020310.3	-6231
peak_3259	Intron (rna-XM_024450659.1/gene-RAP1GAP2, intron 3 of 15)	2821886	2822285	400	17	2808955	3037741	228787	+	gene-RAP1GAP2	rna-XM_017024371.1	12931
peak_3290	Intron (rna-NM_001033053.3/gene-NLRP1, intron 12 of 15)	5527419	5527818	400	17	5511842	5513323	1482	-	gene-LOC101928044	gene-LOC101928044	-14096
peak_3296	Promoter (<=1kb)	7242608	7243007	400	17	7240008	7242449	2442	-	gene-GABARAP	rna-NM_007278.2	-159
peak_3310	Exon (rna-XM_024450804.1/gene-PFAS, exon 22 of 28)	8266092	8266491	400	17	8249289	8270486	21198	+	gene-PFAS	rna-NM_012393.3	16803
peak_3315	Exon (rna-NM_001310219.1/gene-GSG1L2, exon 5 of 5)	9802509	9802908	400	17	9771438	9791592	20155	-	gene-DHRS7C	rna-NM_001220493.2	-10917
peak_3334	Intron (rna-XM_005256563.4/gene-MPRIP, intron 3 of 23)	17102466	17102865	400	17	17042457	17192643	150187	+	gene-MPRIP	rna-NM_201274.4	60009
peak_3337	Promoter (1-2kb)	17301275	17301674	400	17	17303373	17347663	44291	+	gene-NT5M	rna-NM_020201.4	-1699
peak_3341	Promoter (<=1kb)	17496639	17497038	400	17	17494437	17496395	1959	-	gene-RASD1	rna-NM_016084.5	-244
peak_3350	Intron (rna-XR_933976.2/gene-TOM1L2, intron 1 of 12)	17943769	17944168	400	17	17843511	17972400	128890	-	gene-TOM1L2	rna-NM_001033551.3	28232
peak_3358	Promoter (<=1kb)	19237354	19237753	400	17	19237377	19336715	99339	+	gene-EPN2	rna-NM_001102664.1	0
peak_3400	Intron (rna-XM_011525402.2/gene-SSH2, intron 2 of 15)	29807813	29808212	400	17	29625938	29793937	168000	-	gene-SSH2	rna-XM_011525407.1	-13876
peak_3419	Distal Intergenic	35313275	35313674	400	17	35344193	35344574	382	+	gene-LOC101060119	gene-LOC101060119	-30519
peak_3432	Promoter (<=1kb)	40139972	40140371	400	17	40140506	40172161	31656	+	gene-CASC3	rna-XM_005257163.2	-135
peak_3443	5' UTR	41835686	41836085	400	17	41835685	41848368	12684	+	gene-KLHL10	rna-NM_001329595.1	1
peak_3461	5' UTR	42833408	42833807	400	17	42833397	42843760	10364	+	gene-PSME3	rna-NR_049772.2	11
peak_3485	Promoter (<=1kb)	46922986	46923385	400	17	46923108	46963827	40720	+	gene-GOSR2	rna-XM_017025392.1	0
peak_3486	3' UTR	46940581	46940980	400	17	46923190	46967000	43811	+	gene-GOSR2	rna-XM_017025382.1	17391
peak_3501	Exon (rna-NR_033202.2/gene-HOXB-AS3, exon 3 of 3)	48602195	48602594	400	17	48595736	48604560	8825	-	gene-HOXB6	rna-XM_011524727.3	1966
peak_3532	Distal Intergenic	56715944	56716343	400	17	56791913	56833920	42008	-	gene-C17orf67	rna-NM_001085430.4	117577
peak_3547	Intron (rna-NM_001201457.1/gene-TEX14, intron 1 of 32)	58658550	58658949	400	17	58556678	58659430	102753	-	gene-TEX14	rna-XM_011525029.3	481
peak_3553	Promoter (<=1kb)	59220440	59220839	400	17	59220470	59274536	54067	+	gene-GDPD1	rna-XR_001752500.2	0
peak_3554	5' UTR	59565750	59566149	400	17	59565613	59607567	41955	+	gene-DHX40	rna-XM_017025081.1	137
peak_3564	5' UTR	60525489	60525888	400	17	60443149	60525938	82790	-	gene-APPBP2	rna-XM_011524198.3	50
peak_3597	Intron (rna-NR_136398.1/gene-LOC101928021, intron 1 of 3)	67257944	67258343	400	17	67070444	67245989	175546	-	gene-HELZ	rna-XM_011525544.2	-11955
peak_3614	Intron (rna-XM_005257182.2/gene-CDC42EP4, intron 1 of 1)	73299377	73299776	400	17	73283624	73311307	27684	-	gene-CDC42EP4	rna-XM_005257182.2	11531
peak_3629	Promoter (<=1kb)	75475176	75475575	400	17	75476503	75496316	19814	+	gene-TMEM94	rna-XR_001752706.1	-928
peak_3647	3' UTR	76547235	76547634	400	17	76540044	76545376	5333	+	gene-PRCD	rna-NM_001077620.3	7191
peak_3659	Promoter (<=1kb)	78840868	78841267	400	17	78795652	78840840	45189	-	gene-USP36	rna-XM_011525065.2	-28
peak_3661	Distal Intergenic	78934877	78935276	400	17	78852977	78925387	72411	-	gene-TIMP2	rna-NM_003255.5	-9490
peak_3663	Promoter (<=1kb)	80415238	80415637	400	17	80415257	80430371	15115	+	gene-ENDOV	rna-XM_011524664.2	0
peak_3669	Distal Intergenic	81346820	81347219	400	17	81344888	81346462	1575	+	gene-LOC112268186	rna-XM_024451055.1	1932
peak_3672	Promoter (1-2kb)	81701662	81702061	400	17	81703367	81707517	4151	+	gene-MRPL12	rna-NM_002949.4	-1306
peak_3679	Intron (rna-XR_001752618.2/gene-ASPSCR1, intron 7 of 15)	82008011	82008410	400	17	82018703	82022878	4176	-	gene-CENPX	rna-NM_001271006.2	14468
peak_3689	Exon (rna-XR_935082.3/gene-LOC105371952, exon 6 of 6)	623886	624285	400	18	616700	650298	33599	+	gene-CLUL1	rna-NM_199167.1	7186
peak_3693	Distal Intergenic	873453	873852	400	18	856527	857421	895	+	gene-LOC441806	gene-LOC441806	16926
peak_3775	Distal Intergenic	35580867	35581266	400	18	35591737	35591806	70	+	gene-MIR3975	rna-NR_039771.1	-10471
peak_3784	Promoter (2-3kb)	48475624	48476023	400	18	48478518	48479422	905	+	gene-POLR3GP2	gene-POLR3GP2	-2495
peak_3785	Distal Intergenic	48991418	48991817	400	18	48962065	48965133	3069	-	gene-LOC105372108	rna-XR_935456.2	-26285
peak_3793	Intron (rna-XR_935223.2/gene-ME2, intron 1 of 14)	50879464	50879863	400	18	50879118	50954257	75140	+	gene-ME2	rna-NM_002396.5	346
peak_3804	Distal Intergenic	54424031	54424430	400	18	54406754	54407195	442	-	gene-SNRPGP2	gene-SNRPGP2	-16836
peak_3822	Promoter (<=1kb)	63518845	63519244	400	18	63519164	63569329	50166	+	gene-SERPINB12	rna-XM_005266778.3	0
peak_3832	Intron (rna-XM_006722500.4/gene-ZNF407, intron 3 of 4)	74745975	74746374	400	18	74630963	75065672	434710	+	gene-ZNF407	rna-NM_017757.2	115012
peak_3834	Distal Intergenic	76675194	76675593	400	18	76683237	76687092	3856	-	gene-LOC105372212	rna-XR_935657.3	11499
peak_3856	Promoter (1-2kb)	1266102	1266501	400	19	1262102	1265098	2997	-	gene-LOC105372236	rna-XR_936233.2	-1004
peak_3861	Distal Intergenic	1665682	1666081	400	19	1609292	1652615	43324	-	gene-TCF3	rna-NM_003200.5	-13067
peak_3872	Distal Intergenic	2494807	2495206	400	19	2476127	2478259	2133	+	gene-GADD45B	rna-XM_017026822.1	18680
peak_3888	Promoter (<=1kb)	3557619	3558018	400	19	3542695	3557592	14898	-	gene-MFSD12	rna-XM_005259490.4	-27
peak_3893	5' UTR	3970598	3970997	400	19	3958453	3971099	12647	-	gene-DAPK3	rna-NM_001348.3	102
peak_3898	Intron (rna-XM_011527607.2/gene-CHAF1A, intron 12 of 13)	4436209	4436608	400	19	4445978	4446048	71	+	gene-MIR4746	rna-NR_039901.1	-9370
peak_3904	Exon (rna-NM_001164189.2/gene-PLIN3, exon 5 of 8)	4851732	4852131	400	19	4838341	4867667	29327	-	gene-PLIN3	rna-NM_001164189.2	15536
peak_3914	5' UTR	6165834	6166233	400	19	6156450	6193102	36653	+	gene-ACSBG2	rna-XM_011528329.1	9384
peak_3924	Intron (rna-NM_001258206.2/gene-VAV1, intron 1 of 25)	6802364	6802763	400	19	6772708	6857366	84659	+	gene-VAV1	rna-XM_005259642.1	29656
peak_3929	Promoter (<=1kb)	7497430	7497829	400	19	7497548	7508450	10903	+	gene-TEX45	rna-NM_198534.3	0
peak_3961	Exon (rna-NM_001366174.1/gene-RAVER1, exon 6 of 14)	10322517	10322916	400	19	10310045	10316015	5971	-	gene-FDX2	rna-NM_001031734.4	-6502
peak_3963	Promoter (<=1kb)	10380448	10380847	400	19	10350528	10380572	30045	-	gene-TYK2	rna-XM_011528245.1	0
peak_3998	Promoter (<=1kb)	12400892	12401291	400	19	12390014	12400980	10967	-	gene-ZNF799	rna-NM_001322497.1	0
peak_3999	Promoter (<=1kb)	12484782	12485181	400	19	12461184	12484816	23633	-	gene-ZNF709	rna-NM_152601.4	0
peak_4027	Promoter (<=1kb)	14776692	14777091	400	19	14732697	14776927	44231	-	gene-ADGRE2	rna-NM_001271052.1	0
peak_4046	Intron (rna-NM_001130065.2/gene-MYO9B, intron 2 of 39)	17125748	17126147	400	19	17092235	17092365	131	+	gene-SNORA118	rna-NR_145784.2	33513
peak_4054	Promoter (<=1kb)	17337120	17337519	400	19	17337553	17342731	5179	+	gene-GTPBP3	rna-NM_001128855.3	-34
peak_4062	Intron (rna-NM_002248.4/gene-KCNN1, intron 10 of 10)	17997604	17998003	400	19	18001124	18014102	12979	+	gene-ARRDC2	rna-NM_001025604.3	-3121
peak_4104	Distal Intergenic	29873124	29873523	400	19	29921135	29922171	1037	+	gene-PPIAP58	gene-PPIAP58	-47612
peak_4107	Promoter (<=1kb)	32675040	32675439	400	19	32597005	32675215	78211	-	gene-ANKRD27	rna-XM_017027349.1	0
peak_4115	Distal Intergenic	33778481	33778880	400	19	33795540	33799715	4176	+	gene-KCTD15	rna-XM_017027284.1	-16660
peak_4142	Promoter (<=1kb)	36418555	36418954	400	19	36383120	36418644	35525	-	gene-ZFP82	rna-NM_001321918.2	0
peak_4157	Promoter (<=1kb)	37505955	37506354	400	19	37506939	37543333	36395	+	gene-ZNF793	rna-NM_001013659.3	-585
peak_4162	Intron (rna-XR_001753640.2/gene-SIPA1L3, intron 1 of 13)	37907673	37908072	400	19	37907208	38208369	301162	+	gene-SIPA1L3	rna-NM_015073.3	465
peak_4178	Promoter (<=1kb)	39532882	39533281	400	19	39530987	39532852	1866	-	gene-EID2B	rna-NM_152361.3	-30
peak_4182	Promoter (<=1kb)	40529401	40529800	400	19	40530491	40560755	30265	+	gene-SPTBN4	rna-NM_025213.3	-691
peak_4209	Promoter (1-2kb)	42741937	42742336	400	19	42721642	42740486	18845	-	gene-PSG3	rna-XM_011527127.2	-1451
peak_4214	Promoter (<=1kb)	43619471	43619870	400	19	43607224	43619629	12406	-	gene-ZNF428	rna-NM_182498.4	0
peak_4251	Intron (rna-XM_011526701.2/gene-EML2, intron 10 of 13)	45615971	45616370	400	19	45589764	45602212	12449	-	gene-GPR4	rna-NM_005282.3	-13759
peak_4261	Exon (rna-NM_152795.4/gene-HIF3A, exon 5 of 15)	46308422	46308821	400	19	46303896	46339292	35397	+	gene-HIF3A	rna-XM_005259153.3	4526
peak_4300	Promoter (<=1kb)	49055941	49056340	400	19	49054274	49055740	1467	-	gene-CGB7	rna-NM_033142.1	-201
peak_4331	Promoter (<=1kb)	51887630	51888029	400	19	51804442	51887951	83510	-	gene-ZNF577	rna-NR_163433.1	0
peak_4337	Promoter (<=1kb)	52269200	52269599	400	19	52269251	52292726	23476	+	gene-ZNF766	rna-XM_017027441.1	0
peak_4361	Exon (rna-NM_001354658.2/gene-EDDM13, exon 10 of 15)	56295726	56296125	400	19	56280599	56284539	3941	-	gene-LOC105372470	rna-XR_936090.3	-11187
peak_4364	Promoter (<=1kb)	56507536	56507935	400	19	56507855	56530212	22358	+	gene-ZNF471	rna-NM_001321768.2	0
peak_4365	Promoter (<=1kb)	56538511	56538910	400	19	56536158	56538762	2605	-	gene-LOC101928982	rna-XR_936094.2	0
peak_4368	Promoter (<=1kb)	57240402	57240801	400	19	57240632	57262728	22097	+	gene-ZNF805	rna-NM_001023563.4	0
peak_4371	Promoter (<=1kb)	57319941	57320340	400	19	57320472	57330770	10299	+	gene-ZNF543	rna-NM_213598.4	-132
peak_4382	Promoter (<=1kb)	58278488	58278887	400	19	58257273	58278791	21519	-	gene-LOC105372482	rna-XR_936129.2	0
peak_4398	Distal Intergenic	3951400	3951799	400	2	3957655	3974032	16378	-	gene-LINC01304	rna-NR_037881.1	22233
peak_4400	Distal Intergenic	7097086	7097485	400	2	7062727	7077880	15154	-	gene-LOC101929452	rna-NR_110252.1	-19206
peak_4401	Distal Intergenic	8684870	8685269	400	2	8682056	8684461	2406	+	gene-ID2	rna-NM_002166.5	2814
peak_4417	Distal Intergenic	10709176	10709575	400	2	10720973	10783841	62869	+	gene-ATP6V1C2	rna-XR_922658.3	-11398
peak_4461	Promoter (<=1kb)	26401337	26401736	400	2	26401920	26456711	54792	+	gene-DRC1	rna-NM_145038.5	-184
peak_4462	Intron (rna-NM_001287489.2/gene-OTOF, intron 6 of 45)	26503364	26503763	400	2	26457203	26478124	20922	-	gene-OTOF	rna-NM_194323.3	-25240
peak_4466	Intron (rna-XM_006711967.4/gene-MAPRE3, intron 1 of 6)	27016963	27017362	400	2	27014778	27027196	12419	+	gene-MAPRE3	rna-XM_011532700.1	2185
peak_4469	Promoter (<=1kb)	27211998	27212397	400	2	27212360	27217183	4824	+	gene-ATRAID	rna-NM_001170795.3	0
peak_4479	Intron (rna-NM_018158.2/gene-SLC4A1AP, intron 9 of 13)	27683494	27683893	400	2	27650809	27663840	13032	-	gene-SUPT7L	rna-NM_001282732.1	-19654
peak_4495	Promoter (<=1kb)	32277800	32278199	400	2	32277904	32306801	28898	+	gene-YIPF4	rna-XM_011533125.3	0
peak_4511	Promoter (1-2kb)	38038306	38038705	400	2	37950334	38036341	86008	-	gene-RMDN2-AS1	rna-NR_102712.1	-1965
peak_4521	Promoter (<=1kb)	42169340	42169739	400	2	42169353	42332548	163196	+	gene-EML4	rna-NM_001145076.3	0
peak_4527	Promoter (<=1kb)	42828514	42828913	400	2	42824728	42827705	2978	-	gene-CHORDC1P1	gene-CHORDC1P1	-809
peak_4535	Promoter (<=1kb)	43773949	43774348	400	2	43774039	43795179	21141	+	gene-DYNC2LI1	rna-NM_015522.3	0
peak_4547	Intron (rna-NM_001288953.2/gene-TTC7A, intron 20 of 20)	47070188	47070587	400	2	47005243	47076123	70881	+	gene-TTC7A	rna-XM_011533001.3	64945
peak_4562	Promoter (<=1kb)	54457492	54457891	400	2	54458006	54669675	211670	+	gene-SPTBN1	rna-XM_017004780.1	-115
peak_4569	Promoter (<=1kb)	55693519	55693918	400	2	55634061	55693844	59784	-	gene-PNPT1	rna-NM_033109.5	0
peak_4590	Intron (rna-NM_001354044.2/gene-WDPCP, intron 2 of 18)	63555013	63555412	400	2	63120722	63588305	467584	-	gene-WDPCP	rna-XM_011532881.3	32893
peak_4594	Distal Intergenic	64359933	64360332	400	2	64347218	64347749	532	-	gene-RPL23AP37	gene-RPL23AP37	-12184
peak_4641	Intron (rna-NM_001330405.2/gene-SFXN5, intron 10 of 13)	72993577	72993976	400	2	73004422	73011175	6754	-	gene-LOC107985897	rna-XR_001739535.1	17199
peak_4665	Intron (rna-XR_001738916.2/gene-GCFC2, intron 11 of 15)	75677410	75677809	400	2	75650309	75651648	1340	-	gene-SUPT4H1P1	gene-SUPT4H1P1	-25762
peak_4703	Distal Intergenic	96174422	96174821	400	2	96143166	96145468	2303	-	gene-DUSP2	rna-XM_017003546.1	-28954
peak_4732	Promoter (<=1kb)	101308404	101308803	400	2	101308782	101312756	3975	+	gene-LOC105373512	rna-XR_923109.3	0
peak_4734	5' UTR	102020727	102021126	400	2	102020682	102028426	7745	+	gene-IL1R2	rna-XM_011511808.2	45
peak_4747	Promoter (<=1kb)	109128535	109128934	400	2	109129205	109504634	375430	+	gene-SH3RF3	rna-NM_001099289.3	-271
peak_4753	3' UTR	110212198	110212597	400	2	110211529	110219765	8237	-	gene-MTLN	rna-XM_024452751.1	7168
peak_4762	3' UTR	112528733	112529132	400	2	112542036	112579818	37783	+	gene-POLR1B	rna-NM_001282772.2	-12904
peak_4788	Intron (rna-XM_006712653.1/gene-EPB41L5, intron 16 of 24)	120109613	120110012	400	2	120167958	120172227	4270	-	gene-LOC105373582	rna-XR_923256.3	62215
peak_4791	Distal Intergenic	120415931	120416330	400	2	120464335	120466349	2015	-	gene-LINC01101	rna-NR_027181.1	50019
peak_4794	Distal Intergenic	121150328	121150727	400	2	121138062	121140709	2648	-	gene-LOC105373588	rna-XR_923269.1	-9619
peak_4801	Exon (rna-XR_001739696.2/gene-LOC105373604, exon 1 of 4)	127024940	127025339	400	2	127023221	127035330	12110	+	gene-LOC105373604	rna-XR_923306.3	1719
peak_4823	Promoter (<=1kb)	131522335	131522734	400	2	131522621	131533666	11046	+	gene-CCDC74A	rna-XM_017005241.1	0
peak_4836	Distal Intergenic	139018231	139018630	400	2	138910055	138917231	7177	-	gene-LOC105373639	rna-XR_923370.2	-101000
peak_4879	Intron (rna-NM_001136554.2/gene-TLK1, intron 1 of 20)	171165944	171166343	400	2	170991754	171160935	169182	-	gene-TLK1	rna-XM_017005422.2	-5009
peak_4884	Promoter (<=1kb)	172084695	172085094	400	2	172085507	172089674	4168	+	gene-DLX1	rna-NM_001038493.2	-413
peak_4905	Promoter (<=1kb)	178072682	178073081	400	2	177623244	178072777	449534	-	gene-PDE11A	rna-NM_016953.4	0
peak_4913	Distal Intergenic	180277522	180277921	400	2	180222906	180224210	1305	+	gene-LOC105373768	rna-XR_923635.2	54616
peak_4924	Distal Intergenic	185094924	185095323	400	2	185166735	185220392	53658	+	gene-LOC105373781	rna-XR_923661.1	-71412
peak_4930	Intron (rna-XM_011511332.2/gene-GULP1, intron 2 of 13)	188404903	188405302	400	2	188477716	188595926	118211	+	gene-GULP1	rna-XM_011511331.1	-72414
peak_4936	Promoter (<=1kb)	189762412	189762811	400	2	189746660	189762768	16109	-	gene-OSGEPL1	rna-XM_024453042.1	0
peak_4938	Promoter (<=1kb)	190180396	190180795	400	2	190180863	190203484	22622	+	gene-C2orf88	rna-NM_001042519.2	-68
peak_4940	Intron (rna-XM_017003100.1/gene-NEMP2, intron 1 of 8)	190578384	190578783	400	2	190454088	190607126	153039	-	gene-NEMP2	rna-XM_017003100.1	28343
peak_4941	Distal Intergenic	190628236	190628635	400	2	190648860	190692766	43907	+	gene-NAB1	rna-XM_017004170.1	-20225
peak_4952	Intron (rna-XR_001739836.1/gene-LOC105376755, intron 1 of 3)	195440031	195440430	400	2	195365827	195371846	6020	+	gene-LOC105373817	rna-XR_923733.2	74204
peak_4954	Exon (gene-AHCYP5/gene-AHCYP5, exon 1 of 1)	195583610	195584009	400	2	195582782	195584123	1342	-	gene-AHCYP5	gene-AHCYP5	114
peak_4976	Promoter (<=1kb)	200377554	200377953	400	2	200378010	200478530	100521	+	gene-SPATS2L	rna-XM_024452787.1	-57
peak_4977	5' UTR	200509446	200509845	400	2	200488958	200510068	21111	-	gene-KCTD18	rna-NM_001321547.2	223
peak_4979	Intron (rna-NR_135011.1/gene-AOX3P-AOX2P, intron 2 of 31)	200704257	200704656	400	2	200695723	200794915	99193	+	gene-AOX3P-AOX2P	rna-NR_135012.1	8534
peak_4984	Downstream (2-3kb)	200905805	200906204	400	2	200891918	200903932	12015	+	gene-NIF3L1	rna-NM_001142356.1	13887
peak_4991	Intron (rna-NM_001168216.2/gene-C2CD6, intron 9 of 12)	201558736	201559135	400	2	201487845	201511734	23890	-	gene-C2CD6	rna-XR_002959244.1	-47002
peak_4994	5' UTR	202238059	202238458	400	2	202206171	202238597	32427	-	gene-SUMO1	rna-NM_001005781.2	139
peak_5064	Promoter (<=1kb)	230219936	230220335	400	2	230165186	230219984	54799	-	gene-SP110	rna-NM_001378443.1	0
peak_5071	Distal Intergenic	231687371	231687770	400	2	231708525	231713541	5017	+	gene-PTMA	rna-NM_001099285.1	-20755
peak_5076	3' UTR	231925008	231925407	400	2	231921809	231926396	4588	-	gene-NPPC	rna-NM_024409.4	989
peak_5077	Distal Intergenic	231946880	231947279	400	2	231961583	232130882	169300	+	gene-DIS3L2	rna-NM_001257282.1	-14304
peak_5089	Distal Intergenic	234240821	234241220	400	2	234200537	234202615	2079	+	gene-LOC105373932	rna-XR_001739236.1	40284
peak_5094	Distal Intergenic	236177853	236178252	400	2	236165236	236168386	3151	-	gene-GBX2	rna-NM_001485.4	-9467
peak_5133	Promoter (<=1kb)	653152	653551	400	20	653262	658840	5579	+	gene-LOC107985423	rna-XR_001754452.1	0
peak_5144	Distal Intergenic	2452023	2452422	400	20	2462952	2463047	96	-	gene-SNORD119	rna-NR_003684.1	10625
peak_5166	Intron (rna-XR_002958480.1/gene-TMEM230, intron 3 of 5)	5101223	5101622	400	20	5066914	5111605	44692	-	gene-TMEM230	rna-XR_002958485.1	9983
peak_5181	Intron (rna-NM_001195.5/gene-BFSP1, intron 5 of 7)	17504902	17505301	400	20	17516793	17517342	550	+	gene-RPS27AP2	gene-RPS27AP2	-11492
peak_5191	5' UTR	18507509	18507908	400	20	18507482	18561415	53934	+	gene-SEC23B	rna-NM_032986.4	27
peak_5202	Distal Intergenic	24835786	24836185	400	20	24820246	24823611	3366	-	gene-LOC107985402	rna-XR_001754561.1	-12175
peak_5223	Intron (rna-NM_004798.4/gene-KIF3B, intron 1 of 8)	32278215	32278614	400	20	32277651	32335011	57361	+	gene-KIF3B	rna-XR_001754435.2	564
peak_5236	Promoter (<=1kb)	34363012	34363411	400	20	34363273	34451844	88572	+	gene-ITCH	rna-XM_017028092.2	0
peak_5240	Intron (rna-XM_017027751.1/gene-NCOA6, intron 1 of 13)	34824905	34825304	400	20	34714798	34825576	110779	-	gene-NCOA6	rna-XM_017027744.2	272
peak_5244	Intron (rna-XM_011528496.1/gene-PROCR, intron 3 of 3)	35208465	35208864	400	20	35226690	35276998	50309	+	gene-MMP24	rna-NM_006690.4	-17826
peak_5257	5' UTR	36064892	36065291	400	20	36064891	36232799	167909	+	gene-EPB41L1	rna-XM_011528667.1	1
peak_5260	Promoter (<=1kb)	36236129	36236528	400	20	36236136	36256934	20799	+	gene-AAR2	rna-XM_006723770.3	0
peak_5274	Promoter (<=1kb)	38472677	38473076	400	20	38472820	38578859	106040	+	gene-RALGAPB	rna-XM_005260462.3	0
peak_5281	Intron (rna-NM_003286.4/gene-TOP1, intron 9 of 20)	41094331	41094730	400	20	41137519	41175721	38203	+	gene-PLCG1	rna-XM_005260438.2	-42789
peak_5297	Promoter (<=1kb)	44522051	44522450	400	20	44496221	44522116	25896	-	gene-SERINC3	rna-NM_198941.2	0
peak_5315	Intron (rna-XR_936819.2/gene-LOC105372648, intron 1 of 2)	48875441	48875840	400	20	48835554	48888173	52620	-	gene-LOC105372648	rna-XR_936819.2	12333
peak_5316	Promoter (<=1kb)	48921455	48921854	400	20	48921711	49036693	114983	+	gene-ARFGEF2	rna-NM_006420.3	0
peak_5318	Promoter (<=1kb)	49219414	49219813	400	20	49113339	49219295	105957	-	gene-STAU1	rna-NM_001319135.1	-119
peak_5329	Promoter (<=1kb)	50509932	50510331	400	20	50510321	50584762	74442	+	gene-PTPN1	rna-NM_001278618.1	0
peak_5340	Intron (rna-NM_001323347.1/gene-BCAS1, intron 9 of 9)	53946408	53946807	400	20	53874498	53875709	1212	-	gene-SUMO1P1	rna-NR_002189.3	-70699
peak_5341	Promoter (<=1kb)	54207785	54208184	400	20	54208087	54219961	11875	+	gene-PFDN4	rna-NM_002623.4	0
peak_5362	Promoter (2-3kb)	62350369	62350768	400	20	62353010	62356480	3471	+	gene-LAMA5-AS1	rna-NR_109922.1	-2242
peak_5382	Intron (rna-XR_937583.3/gene-LOC105377134, intron 1 of 1)	14057907	14058306	400	21	14027399	14062633	35235	+	gene-LOC105377134	rna-XR_937583.3	30508
peak_5384	Distal Intergenic	14416645	14417044	400	21	14383247	14394886	11640	+	gene-LOC105369304	rna-XR_937586.3	33398
peak_5387	Promoter (<=1kb)	17512474	17512873	400	21	17512906	17593579	80674	+	gene-CXADR	rna-NM_001207066.1	-33
peak_5393	Distal Intergenic	26625514	26625913	400	21	26466216	26573286	107071	-	gene-CYYR1	rna-NR_135472.2	-52228
peak_5413	Intron (rna-NM_001289126.1/gene-IFNAR2, intron 1 of 7)	33230252	33230651	400	21	33229938	33265664	35727	+	gene-IFNAR2	rna-NM_207584.3	314
peak_5415	Promoter (<=1kb)	33324411	33324810	400	21	33324443	33360361	35919	+	gene-IFNAR1	rna-XM_005260964.2	0
peak_5416	Intron (rna-XM_005260964.2/gene-IFNAR1, intron 1 of 10)	33331113	33331512	400	21	33334613	33335101	489	+	gene-USF1P1	gene-USF1P1	-3101
peak_5428	Exon (gene-RPS5P2/gene-RPS5P2, exon 1 of 1)	34135683	34136082	400	21	34135377	34136128	752	-	gene-RPS5P2	gene-RPS5P2	46
peak_5430	Intron (rna-NM_001270403.2/gene-KCNE1, intron 1 of 2)	34510649	34511048	400	21	34446688	34511315	64628	-	gene-KCNE1	rna-NM_001270403.2	267
peak_5431	Intron (rna-NM_001285389.2/gene-RCAN1, intron 1 of 3)	34544601	34545000	400	21	34521053	34527010	5958	-	gene-RCAN1	rna-NM_001331016.1	-17591
peak_5454	Intron (rna-NM_001396.4/gene-DYRK1A, intron 2 of 11)	37462720	37463119	400	21	37488287	37515178	26892	+	gene-DYRK1A	rna-XM_005260933.5	-25168
peak_5483	Distal Intergenic	43282293	43282692	400	21	43322209	43332039	9831	-	gene-LINC00322	rna-NR_103713.2	49347
peak_5500	Intron (rna-NM_001316988.1/gene-FAM207A, intron 4 of 5)	44971683	44972082	400	21	44958701	44976976	18276	+	gene-FAM207A	rna-XM_017028482.2	12982
peak_5518	Intron (rna-XM_005261203.4/gene-MCM3AP, intron 13 of 28)	46264650	46265049	400	21	46235133	46285611	50479	-	gene-MCM3AP	rna-NM_003906.5	20562
peak_5530	Intron (rna-NM_001290046.1/gene-CECR2, intron 9 of 18)	17529075	17529474	400	22	17539160	17558151	18992	+	gene-CECR2	rna-XM_006724079.3	-9686
peak_5534	Intron (rna-NM_001196.4/gene-BID, intron 1 of 5)	17772536	17772935	400	22	17734140	17774042	39903	-	gene-BID	rna-NM_001244572.1	1107
peak_5543	Intron (rna-XM_011530417.3/gene-CDC45, intron 8 of 18)	19498584	19498983	400	22	19497386	19520608	23223	+	gene-CDC45	rna-XM_017028967.1	1198
peak_5564	Distal Intergenic	21455436	21455835	400	22	21467170	21469935	2766	+	gene-TMEM191C	rna-NM_001207052.1	-11335
peak_5573	Distal Intergenic	22110948	22111347	400	22	22098761	22099212	452	+	gene-IGLV8-61	id-IGLV8-61	12187
peak_5593	Promoter (<=1kb)	27919922	27920321	400	22	27920526	27920611	86	+	gene-MIR3199-2	rna-NR_036170.1	-205
peak_5597	Intron (rna-XM_011530435.2/gene-ZNRF3, intron 2 of 9)	28855706	28856105	400	22	28845024	28846512	1489	+	gene-LOC107985549	rna-XR_002958745.1	10682
peak_5603	5' UTR	30573502	30573901	400	22	30554635	30574456	19822	-	gene-GAL3ST1	rna-XM_011530518.2	555
peak_5609	Promoter (<=1kb)	31211936	31212335	400	22	31212298	31280080	67783	+	gene-LIMK2	rna-NM_005569.4	0
peak_5610	Distal Intergenic	31313395	31313794	400	22	31293274	31303524	10251	-	gene-LOC105372997	rna-XR_938167.3	-9871
peak_5621	Exon (rna-XR_938233.2/gene-LOC105373024, exon 2 of 3)	37317025	37317424	400	22	37290733	37332126	41394	-	gene-LOC105373024	rna-XR_938233.2	14702
peak_5627	Intron (rna-NM_001363825.1/gene-POLR2F, intron 5 of 5)	38018211	38018610	400	22	37988829	37988845	17	+	gene-MIR4534	rna-MIR4534	29382
peak_5639	Distal Intergenic	40748882	40749281	400	22	40787707	40789428	1722	-	gene-LOC100313968	gene-LOC100313968	40147
peak_5644	Promoter (<=1kb)	41197724	41198123	400	22	41185214	41197501	12288	-	gene-EP300-AS1	rna-NR_110514.1	-223
peak_5654	Promoter (<=1kb)	43142949	43143348	400	22	43132882	43142975	10094	-	gene-MCAT	rna-XM_011530156.3	0
peak_5675	Intron (rna-XR_940562.2/gene-LOC105376934, intron 1 of 3)	5018013	5018412	400	3	5010732	5025717	14986	-	gene-LOC105376934	rna-XR_940563.2	7305
peak_5688	Promoter (<=1kb)	10141605	10142004	400	3	10141778	10153667	11890	+	gene-VHL	rna-NM_000551.4	0
peak_5700	Intron (rna-NM_001376938.2/gene-IQSEC1, intron 2 of 15)	13092007	13092406	400	3	12897043	13073429	176387	-	gene-IQSEC1	rna-NM_001134382.3	-18578
peak_5715	Promoter (<=1kb)	19947388	19947787	400	3	19879472	19947514	68043	-	gene-EFHB	rna-XM_011533383.3	0
peak_5744	Exon (rna-XR_427302.3/gene-DLEC1, exon 8 of 24)	38084876	38085275	400	3	38103490	38115059	11570	-	gene-LOC105377033	rna-XR_001740428.1	29784
peak_5751	Distal Intergenic	39447766	39448165	400	3	39456699	39459303	2605	+	gene-LOC105377038	rna-XR_940748.1	-8534
peak_5775	Promoter (<=1kb)	47803407	47803806	400	3	47803481	47850193	46713	+	gene-DHX30	rna-XM_011533498.1	0
peak_5777	Intron (rna-NM_001134364.2/gene-MAP4, intron 1 of 17)	48040194	48040593	400	3	47850695	48016423	165729	-	gene-MAP4	rna-XR_002959527.1	-23771
peak_5786	Exon (rna-NM_000387.6/gene-SLC25A20, exon 1 of 9)	48898390	48898789	400	3	48856926	48898882	41957	-	gene-SLC25A20	rna-NM_000387.6	93
peak_5800	Promoter (<=1kb)	50088774	50089173	400	3	50088919	50118964	30046	+	gene-RBM5	rna-XM_006712917.2	0
peak_5823	Promoter (<=1kb)	57555647	57556046	400	3	57556274	57563556	7283	+	gene-PDE12	rna-NM_001322177.2	-228
peak_5856	Intron (rna-NM_182644.3/gene-EPHA3, intron 1 of 6)	89114425	89114824	400	3	89107624	89482134	374511	+	gene-EPHA3	rna-XM_005264715.3	6801
peak_5866	5' UTR	99817892	99818291	400	3	99817862	100181732	363871	+	gene-CMSS1	rna-NM_032359.4	30
peak_5917	Promoter (<=1kb)	122514700	122515099	400	3	122421902	122514939	93038	-	gene-KPNA1	rna-NM_002264.4	0
peak_5919	Promoter (<=1kb)	122679653	122680052	400	3	122680726	122713471	32746	+	gene-PARP14	rna-XM_011512929.2	-674
peak_5938	Intron (rna-XR_924169.2/gene-ZXDC, intron 6 of 8)	126456287	126456686	400	3	126437601	126475891	38291	-	gene-ZXDC	rna-NM_025112.5	19205
peak_5939	5' UTR	126654622	126655021	400	3	126607059	126655124	48066	-	gene-TXNRD3	rna-NM_001173513.2	103
peak_5943	Distal Intergenic	127304572	127304971	400	3	127283783	127288046	4264	-	gene-PRR20G	rna-NM_001362810.2	-16526
peak_5953	Distal Intergenic	128608172	128608571	400	3	128572000	128576086	4087	-	gene-LINC01565	rna-NR_125802.1	-32086
peak_5974	Promoter (1-2kb)	130095935	130096334	400	3	130088863	130094304	5442	-	gene-LINC02014	rna-NR_146710.1	-1631
peak_5978	Intron (rna-XM_024453755.1/gene-NEK11, intron 17 of 17)	131331409	131331808	400	3	131361845	131365122	3278	+	gene-NUDT16P1	rna-NR_002949.2	-30037
peak_5995	Intron (rna-XM_017006787.2/gene-PPP2R3A, intron 5 of 12)	136071085	136071484	400	3	136055187	136055764	578	+	gene-LOC100420050	gene-LOC100420050	15898
peak_6001	Intron (rna-NM_001291999.2/gene-NCK1, intron 1 of 3)	136906690	136907089	400	3	136898776	136900124	1349	-	gene-RAD51AP1P1	gene-RAD51AP1P1	-6566
peak_6064	Distal Intergenic	150469860	150470259	400	3	150408819	150460119	51301	+	gene-TSC22D2	rna-XR_001740388.2	61041
peak_6073	Intron (rna-XR_001740974.1/gene-LOC105374164, intron 3 of 3)	153221857	153222256	400	3	153199700	153200017	318	-	gene-RN7SL300P	gene-RN7SL300P	-21840
peak_6074	Intron (rna-NR_146713.1/gene-LINC02006, intron 5 of 6)	153422062	153422461	400	3	153433213	153443560	10348	+	gene-LINC02083	rna-XR_001740977.1	-10752
peak_6075	Intron (rna-NR_146713.1/gene-LINC02006, intron 4 of 6)	153595270	153595669	400	3	153484495	153502697	18203	+	gene-LINC02877	rna-NR_160966.1	110775
peak_6077	Distal Intergenic	153864602	153865001	400	3	153383550	153762526	378977	-	gene-LINC02006	rna-NR_146713.1	-102076
peak_6080	Promoter (<=1kb)	155854482	155854881	400	3	155826511	155854459	27949	-	gene-SLC33A1	rna-NM_001190992.1	-23
peak_6117	Intron (rna-NM_022763.4/gene-FNDC3B, intron 13 of 25)	172332607	172333006	400	3	172261938	172400697	138760	+	gene-FNDC3B	rna-XM_017007063.1	70669
peak_6118	Intron (rna-NM_022763.4/gene-FNDC3B, intron 17 of 25)	172341752	172342151	400	3	172261938	172400697	138760	+	gene-FNDC3B	rna-XM_017007063.1	79814
peak_6122	Intron (rna-NM_001146276.3/gene-NCEH1, intron 1 of 4)	172667069	172667468	400	3	172630249	172711067	80819	-	gene-NCEH1	rna-NM_001146276.3	43599
peak_6127	Promoter (1-2kb)	177300399	177300798	400	3	177296923	177298488	1566	-	gene-ASS1P7	gene-ASS1P7	-1911
peak_6169	Intron (rna-NM_001291872.3/gene-IGF2BP2, intron 1 of 14)	185796810	185797209	400	3	185643131	185821131	178001	-	gene-IGF2BP2	rna-NM_001291873.2	23922
peak_6179	Intron (rna-NM_173216.2/gene-ST6GAL1, intron 1 of 7)	186930982	186931381	400	3	186930526	187078553	148028	+	gene-ST6GAL1	rna-NM_173217.2	456
peak_6196	Intron (rna-NM_001329964.1/gene-TP63, intron 1 of 13)	189667256	189667655	400	3	189631389	189897276	265888	+	gene-TP63	rna-NM_003722.5	35867
peak_6214	Promoter (<=1kb)	194069636	194070035	400	3	194048913	194069529	20617	-	gene-LINC02028	rna-NR_136181.1	-107
peak_6232	Promoter (<=1kb)	196338209	196338608	400	3	196323547	196338388	14842	-	gene-TM4SF19	rna-NM_001204897.2	0
peak_6262	Intron (rna-XM_011513386.3/gene-TACC3, intron 1 of 12)	1722841	1723240	400	4	1721711	1745171	23461	+	gene-TACC3	rna-XM_017007653.1	1130
peak_6267	5' UTR	2469686	2470085	400	4	2469453	2515859	46407	+	gene-RNF4	rna-NM_001185009.2	233
peak_6281	Intron (rna-NM_015907.2/gene-LAP3, intron 1 of 12)	17577796	17578195	400	4	17577304	17607967	30664	+	gene-LAP3	rna-NM_015907.2	492
peak_6295	5' UTR	39698161	39698560	400	4	39698136	39782792	84657	+	gene-UBE2K	rna-NM_005339.5	25
peak_6296	Exon (rna-XR_001741188.1/gene-PDS5A, exon 2 of 34)	39931614	39932013	400	4	39973443	39974339	897	+	gene-PABPC1P1	gene-PABPC1P1	-41430
peak_6312	Promoter (<=1kb)	51843308	51843707	400	4	51843530	51916837	73308	+	gene-DCUN1D4	rna-XM_024453941.1	0
peak_6313	Promoter (<=1kb)	52051203	52051602	400	4	52051304	52097299	45996	+	gene-SPATA18	rna-NM_001297608.2	0
peak_6316	Exon (rna-XR_001741148.2/gene-SCFD2, exon 1 of 8)	53365387	53365786	400	4	53012837	53366053	353217	-	gene-SCFD2	rna-XM_017007787.2	267
peak_6317	Promoter (<=1kb)	53377582	53377981	400	4	53377641	53460862	83222	+	gene-FIP1L1	rna-NM_001134937.2	0
peak_6319	Distal Intergenic	54217644	54218043	400	4	54229127	54281978	52852	+	gene-PDGFRA	rna-XM_006714041.3	-11084
peak_6338	Promoter (<=1kb)	73998370	73998769	400	4	73995642	73998677	3036	-	gene-CXCL5	rna-NM_002994.5	0
peak_6362	Intron (rna-XR_001741754.1/gene-LOC105377308, intron 1 of 1)	82268486	82268885	400	4	82274849	82276800	1952	+	gene-BIN2P1	gene-BIN2P1	-5964
peak_6365	Exon (gene-LOC391674/gene-LOC391674, exon 1 of 1)	83247677	83248076	400	4	83247157	83248131	975	+	gene-LOC391674	gene-LOC391674	520
peak_6372	Promoter (<=1kb)	88284455	88284854	400	4	88257617	88284566	26950	-	gene-PPM1K	rna-XM_017007804.2	0
peak_6376	Promoter (<=1kb)	94207867	94208266	400	4	94208084	94291292	83209	+	gene-SMARCAD1	rna-NR_045644.2	0
peak_6382	Promoter (<=1kb)	99563618	99564017	400	4	99546711	99563723	17013	-	gene-TRMT10A	rna-NM_001375880.1	0
peak_6386	Promoter (<=1kb)	102500988	102501387	400	4	102501266	102617302	116037	+	gene-NFKB1	rna-XM_024454069.1	0
peak_6393	Promoter (<=1kb)	106316277	106316676	400	4	106316550	106349456	32907	+	gene-AIMP1	rna-NM_001142416.2	0
peak_6397	Intron (rna-NM_001042734.3/gene-SEC24B, intron 1 of 22)	109441393	109441792	400	4	109433839	109540459	106621	+	gene-SEC24B	rna-XM_005262691.1	7554
peak_6399	Promoter (<=1kb)	109703347	109703746	400	4	109688628	109703445	14818	-	gene-CASP6	rna-NM_001226.4	0
peak_6413	5' UTR	121696511	121696910	400	4	121667946	121696980	29035	-	gene-ANXA5	rna-NM_001154.4	70
peak_6448	Promoter (<=1kb)	148442339	148442738	400	4	148078764	148442414	363651	-	gene-NR3C2	rna-NM_000901.5	0
peak_6461	Promoter (<=1kb)	163494120	163494519	400	4	163494690	163520539	25850	+	gene-TMA16	rna-NM_018352.3	-171
peak_6477	Intron (rna-XM_011532269.3/gene-WWC2, intron 11 of 22)	183262319	183262718	400	4	183233628	183240634	7007	-	gene-WWC2-AS1	rna-NR_126473.1	-21685
peak_6480	Intron (rna-XM_017008466.1/gene-STOX2, intron 1 of 2)	183838771	183839170	400	4	183798022	184023530	225509	+	gene-STOX2	rna-NR_132761.1	40749
peak_6490	Intron (rna-NR_165159.2/gene-PDCD6-AHRR, intron 4 of 13)	352954	353353	400	5	322610	438285	115676	+	gene-AHRR	rna-NM_001377239.1	30344
peak_6492	Intron (rna-NM_018140.4/gene-CEP72, intron 11 of 11)	651773	652172	400	5	659862	681625	21764	-	gene-TPPP	rna-XM_017008993.1	29453
peak_6495	Intron (rna-XM_005248237.3/gene-TPPP, intron 1 of 3)	685187	685586	400	5	659862	681625	21764	-	gene-TPPP	rna-XM_017008993.1	-3562
peak_6506	Promoter (<=1kb)	6378235	6378634	400	5	6371874	6378547	6674	-	gene-MED10	rna-NM_032286.3	0
peak_6509	Promoter (<=1kb)	8457491	8457890	400	5	8333483	8457564	124082	-	gene-LINC02226	rna-NR_039984.1	0
peak_6518	Intron (rna-XR_001742606.1/gene-LOC105374660, intron 3 of 3)	13410365	13410764	400	5	13396120	13580343	184224	-	gene-LOC105374660	rna-XR_001742606.1	169579
peak_6523	Intron (rna-NM_007118.4/gene-TRIO, intron 1 of 56)	14217360	14217759	400	5	14222175	14510204	288030	+	gene-TRIO	rna-XM_011514107.2	-4416
peak_6540	Distal Intergenic	27330619	27331018	400	5	27406530	27413638	7109	-	gene-LOC105374695	rna-XR_925873.2	82620
peak_6546	Distal Intergenic	27963517	27963916	400	5	27772331	27791693	19363	+	gene-LOC105374696	rna-XR_001742504.1	191186
peak_6556	Promoter (<=1kb)	32710052	32710451	400	5	32710637	32791724	81088	+	gene-NPR3	rna-NM_001204376.1	-186
peak_6577	Intron (rna-NM_001205301.2/gene-EGFLAM, intron 1 of 22)	38265652	38266051	400	5	38258559	38465480	206922	+	gene-EGFLAM	rna-NM_152403.4	7093
peak_6589	Promoter (<=1kb)	41844195	41844594	400	5	41730067	41843657	113591	-	gene-OXCT1	rna-NM_001364303.1	-538
peak_6605	Distal Intergenic	44935596	44935995	400	5	44808947	44815514	6568	+	gene-MRPS30	rna-NM_016640.4	126649
peak_6630	Promoter (<=1kb)	58460584	58460983	400	5	58453982	58460139	6158	-	gene-PLK2	rna-NM_001252226.1	-445
peak_6636	Intron (rna-NR_109908.1/gene-SMIM15-AS1, intron 3 of 3)	61200310	61200709	400	5	61157704	61162468	4765	-	gene-SMIM15	rna-NM_001048249.4	-37842
peak_6645	Promoter (<=1kb)	65722004	65722403	400	5	65722205	65824140	101936	+	gene-NLN	rna-XM_005248559.3	0
peak_6647	Promoter (<=1kb)	68215356	68215755	400	5	68215737	68301821	86085	+	gene-PIK3R1	rna-XM_005248542.3	0
peak_6650	Promoter (<=1kb)	69189441	69189840	400	5	69189583	69210357	20775	+	gene-CENPH	rna-NM_022909.4	0
peak_6665	Intron (rna-NM_001292004.1/gene-HEXB, intron 1 of 13)	74648988	74649387	400	5	74627406	74641424	14019	-	gene-ENC1	rna-NR_046318.1	-7564
peak_6718	Distal Intergenic	92267877	92268276	400	5	92327152	92374209	47058	+	gene-LOC105379080	rna-XR_001742808.1	-58876
peak_6727	Distal Intergenic	93208739	93209138	400	5	93135811	93162556	26746	-	gene-LOC105379083	rna-XR_948569.2	-46183
peak_6741	Intron (rna-XM_017009236.1/gene-RHOBTB3, intron 10 of 12)	95781012	95781411	400	5	95769697	95771183	1487	+	gene-HSPD1P11	gene-HSPD1P11	11315
peak_6748	Distal Intergenic	97044136	97044535	400	5	97054683	97057182	2500	-	gene-SETP22	gene-SETP22	12647
peak_6750	Intron (rna-NR_146477.1/gene-LINC01846, intron 3 of 4)	98109891	98110290	400	5	98085866	98161239	75374	-	gene-LINC01846	rna-NR_146477.1	50949
peak_6764	Exon (rna-XR_001742835.1/gene-LOC107986439, exon 1 of 3)	105392299	105392698	400	5	105391915	105401012	9098	+	gene-LOC107986439	rna-XR_001742835.1	384
peak_6765	Intron (rna-NR_104671.1/gene-LINC01950, intron 2 of 3)	106874292	106874691	400	5	106815197	107011014	195818	-	gene-LINC01950	rna-NR_104671.1	136323
peak_6767	Intron (rna-NM_001163315.3/gene-FBXL17, intron 4 of 8)	108260416	108260815	400	5	107878249	108382092	503844	-	gene-FBXL17	rna-XM_005272048.4	121277
peak_6772	Intron (rna-NM_002372.3/gene-MAN2A1, intron 4 of 21)	109740098	109740497	400	5	109691795	109867249	175455	+	gene-MAN2A1	rna-XM_017009472.1	48303
peak_6786	Promoter (<=1kb)	116084759	116085158	400	5	116085025	116190941	105917	+	gene-COMMD10	rna-NR_146218.2	0
peak_6797	Promoter (<=1kb)	123543423	123543822	400	5	123543642	123616771	73130	+	gene-CSNK1G3	rna-XM_017009062.1	0
peak_6804	Exon (rna-NR_152804.1/gene-LINC01184, exon 1 of 4)	128082551	128082950	400	5	127940440	128083175	142736	-	gene-LINC01184	rna-NR_152804.1	225
peak_6831	Intron (rna-XM_011543287.2/gene-FSTL4, intron 2 of 9)	133247555	133247954	400	5	133194827	133252787	57961	-	gene-FSTL4	rna-XM_011543287.2	4833
peak_6841	Promoter (<=1kb)	134226252	134226651	400	5	134194332	134226073	31742	-	gene-PPP2CA	rna-NM_002715.4	-179
peak_6842	5' UTR	134371917	134372316	400	5	134298424	134372380	73957	-	gene-CDKL3	rna-XM_024446093.1	64
peak_6885	Intron (rna-XM_011537696.2/gene-PSD2, intron 2 of 15)	139724681	139725080	400	5	139711263	139844466	133204	+	gene-PSD2	rna-XM_011537696.2	13418
peak_6901	Intron (rna-XR_001742904.1/gene-LOC105378198, intron 3 of 3)	140753182	140753581	400	5	140727695	140733715	6021	+	gene-LOC105378198	rna-XR_001742905.1	25487
peak_6906	Exon (rna-XM_011537677.2/gene-ARAP3, exon 8 of 31)	141672146	141672545	400	5	141653401	141680045	26645	-	gene-ARAP3	rna-XM_011537677.2	7500
peak_6915	Distal Intergenic	142211366	142211765	400	5	142155387	142193118	37732	-	gene-LOC107986455	rna-XR_001742907.2	-18248
peak_6958	Intron (rna-NM_032947.4/gene-SMIM3, intron 1 of 1)	150779033	150779432	400	5	150777946	150796736	18791	+	gene-SMIM3	rna-NM_032947.4	1087
peak_6970	Intron (rna-NM_198321.4/gene-GALNT10, intron 4 of 11)	154341824	154342223	400	5	154347106	154347247	142	+	gene-MIR1294	rna-NR_031626.1	-4883
peak_6982	Promoter (<=1kb)	157743251	157743650	400	5	157743712	157760709	16998	+	gene-LSM11	rna-NM_173491.4	-62
peak_6989	Intron (rna-NM_001130958.2/gene-FABP6, intron 2 of 6)	160199488	160199887	400	5	160199041	160238722	39682	+	gene-FABP6	rna-NM_001040442.1	447
peak_7009	Distal Intergenic	172707544	172707943	400	5	172686305	172700424	14120	-	gene-LOC107986479	rna-XR_001742997.1	-7120
peak_7016	Distal Intergenic	173187023	173187422	400	5	173225776	173226428	653	-	gene-RPL7AP33	gene-RPL7AP33	39006
peak_7020	Intron (rna-XM_011534661.2/gene-CPEB4, intron 2 of 2)	173917946	173918345	400	5	173893051	173960991	67941	+	gene-CPEB4	rna-NM_001308193.1	24895
peak_7033	Exon (rna-NM_130781.3/gene-RAB24, exon 4 of 9)	177302399	177302798	400	5	177301198	177303719	2522	-	gene-RAB24	rna-NM_001031677.4	921
peak_7037	Promoter (<=1kb)	177592135	177592534	400	5	177592203	177597242	5040	+	gene-TMED9	rna-NM_017510.6	0
peak_7045	Distal Intergenic	180389900	180390299	400	5	180300698	180353336	52639	-	gene-GFPT2	rna-NM_005110.4	-36564
peak_7049	Distal Intergenic	181160679	181161078	400	5	181164154	181164226	73	+	gene-TRV-AAC1-2	rna-TRV-AAC1-2	-3076
peak_7057	Distal Intergenic	1363860	1364259	400	6	1383792	1389448	5657	-	gene-LOC105374880	rna-XR_926373.2	25189
peak_7059	Promoter (<=1kb)	2765176	2765575	400	6	2765341	2773013	7673	+	gene-WRNIP1	rna-XM_017011060.1	0
peak_7091	Distal Intergenic	9766480	9766879	400	6	9673011	9708005	34995	-	gene-LOC112267894	rna-XR_001743959.1	-58475
peak_7113	Promoter (<=1kb)	17393073	17393472	400	6	17393505	17557792	164288	+	gene-CAP2	rna-NM_001363533.1	-33
peak_7124	Promoter (<=1kb)	24666990	24667389	400	6	24667035	24705069	38035	+	gene-ACOT13	rna-NM_001160094.1	0
peak_7130	3' UTR	26104043	26104442	400	6	26103933	26104337	405	+	gene-H4C3	rna-NM_003542.4	110
peak_7139	Downstream (1-2kb)	27127194	27127593	400	6	27128601	27130449	1849	-	gene-LOC105374995	rna-XR_001744070.1	2856
peak_7146	Promoter (<=1kb)	27547808	27548207	400	6	27547752	27547823	72	-	gene-TRQ-CTG2-1	rna-TRQ-CTG2-1	0
peak_7148	Promoter (<=1kb)	27687494	27687893	400	6	27688188	27688261	74	+	gene-TRI-AAT2-1	rna-TRI-AAT2-1	-295
peak_7149	Exon (rna-NR_038293.1/gene-LINC01012, exon 1 of 3)	27694318	27694717	400	6	27694079	27709157	15079	+	gene-LINC01012	rna-NR_038292.1	239
peak_7162	Promoter (<=1kb)	28281586	28281985	400	6	28281620	28303681	22062	+	gene-PGBD1	rna-XM_011514943.3	0
peak_7165	Promoter (<=1kb)	28474777	28475176	400	6	28474552	28474625	74	-	gene-TRT-TGT1-1	rna-TRT-TGT1-1	-152
peak_7179	Intron (rna-NM_177435.3/gene-PPARD, intron 1 of 6)	35342785	35343184	400	6	35342571	35428180	85610	+	gene-PPARD	rna-XM_017010974.1	214
peak_7183	Intron (rna-NM_001145776.1/gene-FKBP5, intron 1 of 10)	35663283	35663682	400	6	35664760	35664780	21	-	gene-MIR5690	rna-MIR5690	1098
peak_7196	Promoter (<=1kb)	37169433	37169832	400	6	37170152	37175428	5277	+	gene-PIM1	rna-NM_001243186.2	-320
peak_7207	Promoter (<=1kb)	39725253	39725652	400	6	39329990	39725408	395419	-	gene-KIF6	rna-NM_001289020.3	0
peak_7216	Promoter (<=1kb)	41941729	41942128	400	6	41934933	41941764	6832	-	gene-CCND3	rna-XM_011514971.2	0
peak_7223	3' UTR	42963367	42963766	400	6	42960754	42963880	3127	+	gene-GNMT	rna-NR_134899.2	2613
peak_7229	Intron (rna-NM_032538.3/gene-TTBK1, intron 13 of 14)	43263420	43263819	400	6	43275435	43288259	12825	+	gene-TTBK1	rna-XM_011514948.2	-11616
peak_7231	Promoter (<=1kb)	43477751	43478150	400	6	43477918	43506556	28639	+	gene-TJAP1	rna-XM_017011489.1	0
peak_7235	Intron (rna-XR_001744131.1/gene-LOC107986598, intron 2 of 2)	43878972	43879371	400	6	43862709	43870149	7441	-	gene-LOC105375068	rna-XR_926819.2	-8823
peak_7237	Promoter (<=1kb)	44074290	44074689	400	6	43995723	44074652	78930	-	gene-LOC101929705	rna-NR_125864.1	0
peak_7239	Exon (rna-XR_926043.1/gene-CAPN11, exon 6 of 13)	44172866	44173265	400	6	44161790	44184401	22612	+	gene-CAPN11	rna-XM_011514274.1	11076
peak_7256	Exon (rna-XR_001744165.1/gene-LOC105375091, exon 2 of 3)	52882207	52882606	400	6	52882076	52905737	23662	+	gene-LOC105375091	rna-XR_926877.1	131
peak_7275	Promoter (<=1kb)	63572869	63573268	400	6	63573567	63583377	9811	+	gene-PTP4A1	rna-XM_011536111.1	-299
peak_7279	Promoter (<=1kb)	69866441	69866840	400	6	69866556	70212468	345913	+	gene-COL19A1	rna-NM_001858.6	0
peak_7298	Intron (rna-XM_011535448.2/gene-IRAK1BP1, intron 3 of 3)	78910721	78911120	400	6	78867551	78903102	35552	+	gene-IRAK1BP1	rna-NM_001010844.4	43170
peak_7304	Distal Intergenic	80720877	80721276	400	6	80555607	80557298	1692	-	gene-LOC648934	gene-LOC648934	-163579
peak_7311	Promoter (<=1kb)	83512087	83512486	400	6	83512534	83525704	13171	+	gene-PRSS35	rna-NM_001170423.2	-48
peak_7328	5' UTR	89146178	89146577	400	6	89146101	89165565	19465	+	gene-PM20D2	rna-XM_005248661.2	77
peak_7331	Promoter (<=1kb)	89638431	89638830	400	6	89638532	89689481	50950	+	gene-LOC101929057	rna-NR_111915.1	0
peak_7363	Exon (rna-XR_001744288.1/gene-LOC107986631, exon 1 of 4)	110039819	110040218	400	6	110020012	110040241	20230	-	gene-LOC107986631	rna-XR_001744288.1	23
peak_7384	5' UTR	118894253	118894652	400	6	118894152	118909171	15020	+	gene-ASF1A	rna-NM_014034.3	101
peak_7385	5' UTR	118934749	118935148	400	6	118813455	118935159	121705	-	gene-MCM9	rna-NM_001378356.1	11
peak_7390	Promoter (<=1kb)	125780494	125780893	400	6	125780943	125931111	150169	+	gene-NCOA7	rna-XM_017010274.2	-50
peak_7393	Promoter (<=1kb)	125956716	125957115	400	6	125956770	125980244	23475	+	gene-HINT3	rna-NM_138571.5	0
peak_7395	Intron (rna-XM_017011336.2/gene-RNF146, intron 1 of 2)	127267151	127267550	400	6	127266883	127289893	23011	+	gene-RNF146	rna-XM_006715571.4	268
peak_7401	Intron (rna-NM_000426.4/gene-LAMA2, intron 58 of 64)	129501731	129502130	400	6	129493129	129532949	39821	-	gene-LOC102723409	rna-XR_002956396.1	30819
peak_7402	Downstream (<1kb)	129575264	129575663	400	6	129493129	129558643	65515	-	gene-LOC102723409	rna-XR_001743863.1	-16621
peak_7403	Distal Intergenic	129774902	129775301	400	6	129794024	129801651	7628	+	gene-B3GALNT2P1	gene-B3GALNT2P1	-18723
peak_7404	Promoter (<=1kb)	131135371	131135770	400	6	131135467	131283532	148066	+	gene-AKAP7	rna-NM_001376570.1	0
peak_7407	Promoter (<=1kb)	132512739	132513138	400	6	132445867	132512783	66917	-	gene-STX7	rna-NM_001326578.2	0
peak_7418	Intron (rna-XR_001744363.1/gene-LOC101928277, intron 3 of 3)	134689782	134690181	400	6	134603142	134604436	1295	-	gene-FAM8A6P	gene-FAM8A6P	-85346
peak_7426	Distal Intergenic	136226419	136226818	400	6	136231030	136250257	19228	-	gene-MTFR2	rna-XM_011535412.2	23439
peak_7446	Intron (rna-XR_001744385.2/gene-LOC105378027, intron 6 of 8)	140780204	140780603	400	6	140793782	140806191	12410	-	gene-LOC107986653	rna-XR_001744391.1	25588
peak_7448	Promoter (<=1kb)	142147257	142147656	400	6	142147263	142224685	77423	+	gene-VTA1	rna-NM_016485.5	0
peak_7451	Intron (rna-NM_001032394.2/gene-ADGRG6, intron 4 of 24)	142373396	142373795	400	6	142302626	142446261	143636	+	gene-ADGRG6	rna-XM_011535964.1	70770
peak_7478	Promoter (1-2kb)	149924895	149925294	400	6	149916981	149923133	6153	-	gene-RAET1G	rna-XM_017010831.2	-1762
peak_7492	Exon (rna-XR_002956372.1/gene-LOC112267967, exon 1 of 3)	157314826	157315225	400	6	157311005	157316674	5670	-	gene-LOC112267967	rna-XR_002956372.1	1449
peak_7494	Intron (rna-NM_153746.2/gene-ZDHHC14, intron 1 of 8)	157436817	157437216	400	6	157444650	157674715	230066	+	gene-ZDHHC14	rna-XM_011536120.2	-7434
peak_7502	Intron (rna-XM_024446608.1/gene-LOC112267968, intron 1 of 5)	159111927	159112326	400	6	159058596	159121478	62883	-	gene-LOC112267968	rna-XM_024446608.1	9152
peak_7513	Intron (rna-XM_011535387.3/gene-PDE10A, intron 2 of 23)	165843008	165843407	400	6	165773201	165778343	5143	-	gene-LOC105378114	rna-XR_002956378.1	-64665
peak_7523	Intron (rna-XM_011535687.3/gene-WDR27, intron 25 of 26)	169450415	169450814	400	6	169367451	169391611	24161	-	gene-LINC02519	rna-XR_001744474.1	-58804
peak_7559	Distal Intergenic	2460972	2461371	400	7	2475137	2476383	1247	-	gene-GRIFIN	rna-NM_001291784.1	15012
peak_7568	Promoter (<=1kb)	3300646	3301045	400	7	3301252	4269000	967749	+	gene-SDK1	rna-NM_152744.4	-207
peak_7574	Promoter (<=1kb)	4775529	4775928	400	7	4775623	4794397	18775	+	gene-AP5Z1	rna-NM_001364858.1	0
peak_7576	Intron (rna-NM_018059.5/gene-RADIL, intron 5 of 14)	4824134	4824533	400	7	4837388	4837450	63	-	gene-SNORD165	rna-NR_145804.1	12917
peak_7602	5' UTR	6706438	6706837	400	7	6688433	6706947	18515	-	gene-ZNF12	rna-NM_006956.3	110
peak_7622	Intron (rna-NM_001204144.3/gene-HDAC9, intron 2 of 12)	18458388	18458787	400	7	18495710	18668843	173134	+	gene-HDAC9	rna-NM_001204146.2	-36923
peak_7624	Intron (rna-NM_001204144.3/gene-HDAC9, intron 4 of 12)	18534611	18535010	400	7	18509270	18668843	159574	+	gene-HDAC9	rna-NM_001204148.3	25341
peak_7626	Promoter (<=1kb)	19708730	19709129	400	7	19695461	19709037	13577	-	gene-TWISTNB	rna-NM_001002926.2	0
peak_7628	Intron (rna-NR_126381.1/gene-LINC01162, intron 2 of 5)	21003145	21003544	400	7	20835431	21023148	187718	+	gene-LINC01162	rna-NR_126381.1	167714
peak_7644	Promoter (<=1kb)	24757464	24757863	400	7	24698355	24757464	59110	-	gene-GSDME	rna-NM_001127453.2	0
peak_7674	Promoter (<=1kb)	30771361	30771760	400	7	30771417	30892387	120971	+	gene-MINDY4	rna-NM_032222.3	0
peak_7690	Intron (rna-NM_001011553.3/gene-SEPTIN7, intron 1 of 13)	35829647	35830046	400	7	35846692	35847426	735	-	gene-LOC107986783	gene-LOC107986783	17380
peak_7698	Intron (rna-NM_001166018.2/gene-POU6F2, intron 7 of 10)	39414357	39414756	400	7	39404598	39406346	1749	-	gene-POU6F2-AS1	rna-NR_046711.1	-8011
peak_7712	Intron (rna-XM_017011890.1/gene-HECW1, intron 1 of 23)	43198395	43198794	400	7	43194422	43194482	61	+	gene-RNU7-35P	gene-RNU7-35P	3973
peak_7728	Distal Intergenic	44367658	44368057	400	7	44219345	44326167	106823	-	gene-CAMK2B	rna-XM_024446946.1	-41491
peak_7738	5' UTR	44847615	44848014	400	7	44831978	44848087	16110	-	gene-H2AZ2	rna-NM_012412.5	73
peak_7750	Distal Intergenic	47254084	47254483	400	7	47275154	47381748	106595	-	gene-TNS3	rna-XM_011515484.3	127265
peak_7759	Promoter (2-3kb)	47758668	47759067	400	7	47761476	47766772	5297	+	gene-LINC00525	rna-NR_038407.1	-2409
peak_7769	Intron (rna-XM_011515470.3/gene-FIGNL1, intron 1 of 3)	50449888	50450287	400	7	50437320	50450336	13017	-	gene-FIGNL1	rna-XM_011515470.3	49
peak_7772	Distal Intergenic	51366979	51367378	400	7	51382245	51384089	1845	+	gene-CICP17	gene-CICP17	-14867
peak_7773	Distal Intergenic	54664408	54664807	400	7	54656315	54656775	461	+	gene-RPL31P35	gene-RPL31P35	8093
peak_7796	Promoter (<=1kb)	64562812	64563211	400	7	64500253	64563088	62836	-	gene-ZNF680	rna-XR_428175.4	0
peak_7799	Promoter (<=1kb)	64903145	64903544	400	7	64903242	64931577	28336	+	gene-ZNF273	rna-NM_021148.2	0
peak_7838	Distal Intergenic	73887493	73887892	400	7	73861550	73865892	4343	+	gene-TMEM270	rna-XM_011515785.2	25943
peak_7846	Intron (rna-NM_181471.3/gene-RFC2, intron 1 of 10)	74253256	74253655	400	7	74231663	74254364	22702	-	gene-RFC2	rna-XM_017012493.1	709
peak_7847	Intron (rna-NM_003388.5/gene-CLIP2, intron 1 of 16)	74302407	74302806	400	7	74289437	74405943	116507	+	gene-CLIP2	rna-XR_001744871.1	12970
peak_7891	Distal Intergenic	84637509	84637908	400	7	84532476	84584318	51843	+	gene-LOC101927378	rna-NR_110080.1	105033
peak_7894	Distal Intergenic	84748855	84749254	400	7	84876554	84877734	1181	+	gene-HMGN2P11	gene-HMGN2P11	-127300
peak_7895	Distal Intergenic	84780489	84780888	400	7	84876554	84877734	1181	+	gene-HMGN2P11	gene-HMGN2P11	-95666
peak_7897	Promoter (<=1kb)	85186678	85187077	400	7	84995192	85186855	191664	-	gene-SEMA3D	rna-XM_011515960.1	0
peak_7906	5' UTR	90245395	90245794	400	7	90245195	90320964	75770	+	gene-CFAP69	rna-XM_017012632.1	200
peak_7930	Intron (rna-NM_001135556.1/gene-DYNC1I1, intron 14 of 16)	96075650	96076049	400	7	96219722	96219741	20	-	gene-MIR591	rna-MIR591	143692
peak_7933	Promoter (<=1kb)	97024526	97024925	400	7	97020396	97024831	4436	-	gene-DLX5	rna-NM_005221.6	0
peak_7936	Promoter (<=1kb)	97928399	97928798	400	7	97851677	97928441	76765	-	gene-ASNS	rna-NM_001352496.2	0
peak_7960	3' UTR	100154826	100155225	400	7	100156611	100156633	23	-	gene-MIR4658	rna-MIR4658	1408
peak_7965	5' UTR	100477817	100478216	400	7	100466519	100479214	12696	-	gene-TSC22D4	rna-NM_001303043.2	998
peak_7986	Promoter (<=1kb)	101814707	101815106	400	7	101815991	102258233	442243	+	gene-CUX1	rna-XM_011515825.2	-885
peak_7995	3' UTR	102473690	102474089	400	7	102471472	102471493	22	+	gene-MIR4467	rna-MIR4467	2218
peak_8013	Distal Intergenic	106153726	106154125	400	7	106125319	106127889	2571	+	gene-DCAF13P1	gene-DCAF13P1	28407
peak_8029	Promoter (<=1kb)	112789806	112790205	400	7	112765728	112790149	24422	-	gene-TMEM168	rna-XM_017012523.2	0
peak_8035	Promoter (<=1kb)	116499530	116499929	400	7	116499738	116508541	8804	+	gene-CAV2	rna-NM_001206747.2	0
peak_8038	Promoter (<=1kb)	116671821	116672220	400	7	116672196	116769910	97715	+	gene-MET	rna-NM_001324401.2	0
peak_8049	Promoter (<=1kb)	123557715	123558114	400	7	123536997	123557771	20775	-	gene-NDUFA5	rna-NM_001282420.2	0
peak_8070	Promoter (<=1kb)	129502403	129502802	400	7	129502531	129512918	10388	+	gene-SMKR1	rna-NM_001195243.2	0
peak_8071	Intron (rna-NM_001293163.2/gene-NRF1, intron 2 of 11)	129664648	129665047	400	7	129630078	129757082	127005	+	gene-NRF1	rna-NM_001040110.1	34570
peak_8102	Promoter (<=1kb)	134986468	134986867	400	7	134986508	134988364	1857	+	gene-AGBL3	rna-NR_160299.1	0
peak_8103	Promoter (<=1kb)	135147970	135148369	400	7	135148072	135166215	18144	+	gene-TMEM140	rna-NM_018295.5	0
peak_8127	Downstream (<1kb)	140517957	140518356	400	7	140456183	140479569	23387	-	gene-MKRN1	rna-NM_001291663.1	-38388
peak_8129	Intron (rna-XM_011516053.2/gene-DENND2A, intron 1 of 18)	140638802	140639201	400	7	140518419	140640298	121880	-	gene-DENND2A	rna-NM_001362678.1	1097
peak_8162	Promoter (<=1kb)	151341707	151342106	400	7	151341761	151378461	36701	+	gene-NUB1	rna-NM_001243351.1	0
peak_8164	Intron (rna-XM_024446854.1/gene-RHEB, intron 1 of 8)	151518158	151518557	400	7	151466012	151519305	53294	-	gene-RHEB	rna-XM_024446854.1	748
peak_8186	Distal Intergenic	155936289	155936688	400	7	155961219	155968391	7173	+	gene-LOC389602	rna-NR_144629.1	-24531
peak_8189	Intron (rna-XR_928249.3/gene-LOC105375602, intron 2 of 2)	156156504	156156903	400	7	156146063	156158167	12105	+	gene-LOC105375602	rna-XR_928249.3	10441
peak_8234	Promoter (<=1kb)	23541049	23541448	400	8	23541753	23572202	30450	+	gene-SLC25A37	rna-XM_011544554.2	-305
peak_8241	3' UTR	26741565	26741964	400	8	26748150	26865655	117506	-	gene-ADRA1A	rna-NM_001322503.1	123691
peak_8243	Intron (rna-NM_173174.3/gene-PTK2B, intron 6 of 35)	27361866	27362265	400	8	27380662	27459390	78729	+	gene-PTK2B	rna-XM_005273447.4	-18397
peak_8246	Intron (rna-NM_001278945.2/gene-PBK, intron 1 of 7)	27837003	27837402	400	8	27809624	27837817	28194	-	gene-PBK	rna-NM_001278945.2	415
peak_8259	Intron (rna-XM_011544676.3/gene-FUT10, intron 6 of 6)	33334554	33334953	400	8	33436068	33436781	714	-	gene-LOC100507379	gene-LOC100507379	101828
peak_8279	Promoter (<=1kb)	41767538	41767937	400	8	41653225	41767496	114272	-	gene-ANK1	rna-XM_017013321.1	-42
peak_8290	Intron (rna-NM_001257181.1/gene-SLC20A2, intron 1 of 10)	42474834	42475233	400	8	42416475	42501231	84757	-	gene-SLC20A2	rna-NM_001257180.2	25998
peak_8291	Promoter (<=1kb)	42541405	42541804	400	8	42416462	42541512	125051	-	gene-SLC20A2	rna-NM_001257181.1	0
peak_8292	Distal Intergenic	42673838	42674237	400	8	42697366	42737407	40042	+	gene-CHRNB3	rna-NM_000749.5	-23129
peak_8319	Promoter (<=1kb)	58659244	58659643	400	8	58583504	58659407	75904	-	gene-NSMAF	rna-NM_001144772.1	0
peak_8326	Promoter (2-3kb)	61887183	61887582	400	8	61889839	61894206	4368	+	gene-LINC02155	rna-NR_149085.1	-2257
peak_8333	5' UTR	66177320	66177719	400	8	66176376	66178464	2089	-	gene-CRH	rna-NM_000756.4	745
peak_8350	Promoter (<=1kb)	85176985	85177384	400	8	85177154	85214518	37365	+	gene-E2F5	rna-NM_001083588.2	0
peak_8363	Intron (rna-NM_001354514.1/gene-NDUFAF6, intron 4 of 11)	95026019	95026418	400	8	95024989	95118496	93508	+	gene-NDUFAF6	rna-NR_148914.2	1030
peak_8364	Intron (rna-NM_001354514.1/gene-NDUFAF6, intron 11 of 11)	95056898	95057297	400	8	95055215	95055314	100	+	gene-RNU6-1209P	gene-RNU6-1209P	1683
peak_8377	Distal Intergenic	100698961	100699360	400	8	100702968	100703024	57	-	gene-MIR7705	rna-NR_106992.1	3664
peak_8423	5' UTR	140624203	140624602	400	8	140620807	140625255	4449	-	gene-LOC107986982	rna-XM_017014159.1	653
peak_8433	Intron (rna-NR_026913.1/gene-LY6E-DT, intron 1 of 1)	142984901	142985300	400	8	142995828	142997663	1836	+	gene-CDC42P3	rna-NR_102426.1	-10528
peak_8438	Promoter (<=1kb)	143829477	143829876	400	8	143816344	143829315	12972	-	gene-PUF60	rna-NM_078480.3	-162
peak_8457	Promoter (<=1kb)	4679529	4679928	400	9	4679569	4708399	28831	+	gene-CDC37L1	rna-NM_017913.4	0
peak_8464	Distal Intergenic	6681637	6682036	400	9	6675215	6675662	448	+	gene-RPL35AP20	gene-RPL35AP20	6422
peak_8475	Promoter (<=1kb)	15553025	15553424	400	9	15553043	15974037	420995	+	gene-CCDC171	rna-NM_001348002.2	0
peak_8491	Exon (rna-NM_001184940.2/gene-FAM219A, exon 1 of 6)	34457827	34458226	400	9	34398184	34458570	60387	-	gene-FAM219A	rna-NM_001184940.2	344
peak_8494	Distal Intergenic	34701320	34701719	400	9	34709005	34710136	1132	-	gene-CCL21	rna-NM_002989.4	8417
peak_8495	3' UTR	34708930	34709329	400	9	34709005	34710136	1132	-	gene-CCL21	rna-NM_002989.4	807
peak_8499	Intron (rna-NM_001330740.2/gene-RUSC2, intron 1 of 10)	35490331	35490730	400	9	35490111	35561895	71785	+	gene-RUSC2	rna-NR_052015.4	220
peak_8509	Promoter (<=1kb)	37079855	37080254	400	9	37079896	37090401	10506	+	gene-EBLN3P	rna-NR_036592.1	0
peak_8523	Intron (rna-NM_001099666.2/gene-PTAR1, intron 1 of 7)	69759403	69759802	400	9	69718421	69760010	41590	-	gene-PTAR1	rna-XM_005251980.5	208
peak_8550	Promoter (<=1kb)	88388078	88388477	400	9	88388444	88478694	90251	+	gene-SPIN1	rna-NM_006717.3	0
peak_8558	Intron (rna-NR_135306.1/gene-LINC00484, intron 2 of 2)	91179312	91179711	400	9	91104957	91165753	60797	-	gene-LOC100507103	rna-XR_930119.3	-13559
peak_8562	Intron (rna-XM_017014715.2/gene-CENPP, intron 3 of 4)	92339288	92339687	400	9	92326325	92615046	288722	+	gene-CENPP	rna-XM_024447543.1	12963
peak_8565	Promoter (<=1kb)	92765292	92765691	400	9	92711363	92764841	53479	-	gene-BICD2	rna-XM_017014551.1	-451
peak_8566	Distal Intergenic	92790451	92790850	400	9	92805385	92808087	2703	-	gene-LOC101929748	rna-NR_136301.1	17237
peak_8574	Exon (rna-NM_005392.4/gene-PHF2, exon 4 of 22)	93645553	93645952	400	9	93594874	93594894	21	+	gene-MIR548AU	rna-MIR548AU-2	50679
peak_8577	Distal Intergenic	94166315	94166714	400	9	94175957	94176036	80	+	gene-MIRLET7A1	rna-NR_029476.1	-9243
peak_8579	Intron (rna-NR_160773.1/gene-LINC02603, intron 1 of 2)	94214044	94214443	400	9	94176569	94204566	27998	-	gene-LINC02603	rna-NR_046165.1	-9478
peak_8589	Promoter (<=1kb)	96566994	96567393	400	9	96500111	96567015	66905	-	gene-CDC14B	rna-XM_017015241.2	0
peak_8597	Intron (rna-NR_147055.1/gene-PTCSC2, intron 9 of 10)	97710322	97710721	400	9	97698872	97700793	1922	+	gene-KRT18P13	gene-KRT18P13	11450
peak_8602	Promoter (<=1kb)	98192309	98192708	400	9	98120975	98192637	71663	-	gene-CORO2A	rna-NM_052820.4	0
peak_8629	Distal Intergenic	105782732	105783131	400	9	105758081	105761805	3725	+	gene-DEPDC1P2	gene-DEPDC1P2	24651
peak_8632	Promoter (<=1kb)	108934340	108934739	400	9	108934397	108950745	16349	+	gene-ABITRAM	rna-XM_011518816.2	0
peak_8647	Promoter (<=1kb)	113340117	113340516	400	9	113313222	113340275	27054	-	gene-WDR31	rna-NM_001006615.3	0
peak_8659	Promoter (<=1kb)	114611680	114612079	400	9	114611737	114646422	34686	+	gene-TMEM268	rna-XM_017014429.2	0
peak_8673	Intron (rna-NM_001270526.2/gene-STOM, intron 1 of 6)	121369695	121370094	400	9	121338987	121370250	31264	-	gene-STOM	rna-NM_001270526.2	156
peak_8682	Intron (rna-NM_198469.4/gene-MORN5, intron 4 of 4)	122191037	122191436	400	9	122202577	122221740	19164	-	gene-LHX6	rna-NM_001242335.1	30304
peak_8694	Intron (rna-NM_001278546.2/gene-NR6A1, intron 2 of 9)	124711905	124712304	400	9	124693763	124693782	20	+	gene-MIR181B2	rna-MIR181B2-2	18142
peak_8708	Exon (rna-XR_001746936.2/gene-LOC107987129, exon 3 of 3)	126722453	126722852	400	9	126717833	126725053	7221	+	gene-LOC107987129	rna-XR_001746935.2	4620
peak_8722	Exon (rna-NM_001261.4/gene-CDK9, exon 2 of 7)	127786433	127786832	400	9	127786034	127790792	4759	+	gene-CDK9	rna-NM_001261.4	399
peak_8729	Intron (rna-NM_001035254.3/gene-FAM102A, intron 1 of 10)	127955381	127955780	400	9	127940582	127950714	10133	-	gene-FAM102A	rna-NM_203305.2	-4667
peak_8745	Exon (rna-XM_011519118.1/gene-MIGA2, exon 6 of 16)	129049827	129050226	400	9	129036934	129072082	35149	+	gene-MIGA2	rna-XR_929851.2	12893
peak_8749	Distal Intergenic	129193857	129194256	400	9	129203385	129210577	7193	+	gene-LOC105376289	rna-XR_930386.2	-9129
peak_8768	Intron (rna-XM_006716921.2/gene-LAMC3, intron 12 of 22)	131057706	131058105	400	9	131096476	131123152	26677	+	gene-AIF1L	rna-NM_001185095.1	-38371
peak_8795	Intron (rna-XM_017014302.1/gene-CAMSAP1, intron 7 of 16)	135848703	135849102	400	9	135808487	135882809	74323	-	gene-CAMSAP1	rna-XM_017014302.1	33707
peak_8798	Distal Intergenic	136152308	136152707	400	9	136119020	136124365	5346	+	gene-LOC107987142	rna-NR_165240.1	33288
peak_8822	Intron (rna-XM_017015136.2/gene-EHMT1, intron 1 of 25)	137695032	137695431	400	9	137710967	137784393	73427	+	gene-EHMT1	rna-XM_024447679.1	-15536
peak_8830	Promoter (<=1kb)	7147617	7148016	400	23	7147860	7147937	78	+	gene-MIR4767	rna-NR_039924.1	0
peak_8831	Promoter (<=1kb)	10156359	10156758	400	23	10156945	10237660	80716	+	gene-CLCN4	rna-NM_001256944.1	-187
peak_8834	Distal Intergenic	12950797	12951196	400	23	12902817	12943300	40484	-	gene-TLR8-AS1	rna-NR_030727.1	-7497
peak_8852	Promoter (<=1kb)	15854651	15855050	400	23	15825806	15854813	29008	-	gene-AP1S2	rna-NM_001272071.2	0
peak_8871	Intron (rna-NM_014271.4/gene-IL1RAPL1, intron 5 of 10)	29478463	29478862	400	23	29574278	29574358	81	+	gene-MIR4666B	rna-NR_049877.1	-95416
peak_8879	Promoter (<=1kb)	40735404	40735803	400	23	40648305	40735542	87238	-	gene-MED14	rna-NM_004229.4	0
peak_8883	Intron (rna-NM_176819.4/gene-DIPK2B, intron 2 of 4)	45187015	45187414	400	23	45148373	45200876	52504	-	gene-DIPK2B	rna-NM_176819.4	13462
peak_8887	Distal Intergenic	46117228	46117627	400	23	46058552	46059657	1106	-	gene-PCNAP3	gene-PCNAP3	-57571
peak_8894	5' UTR	46912674	46913073	400	23	46912421	47061242	148822	+	gene-JADE3	rna-NM_014735.5	253
peak_8906	Distal Intergenic	48021330	48021729	400	23	48007020	48009736	2717	+	gene-SPACA5	rna-XM_017029512.1	14310
peak_8951	Promoter (<=1kb)	70289939	70290338	400	23	70290104	70420886	130783	+	gene-KIF4A	rna-NM_012310.5	0
peak_8959	Intron (rna-XM_011530932.1/gene-NHSL2, intron 2 of 6)	72018691	72019090	400	23	72022628	72153286	130659	+	gene-NHSL2	rna-XM_011530934.2	-3538
peak_8970	Intron (rna-NM_138270.4/gene-ATRX, intron 29 of 33)	77527675	77528074	400	23	77447389	77457278	9890	+	gene-FGF16	rna-NM_003868.3	80286
peak_8973	Exon (rna-NM_153252.5/gene-BRWD3, exon 4 of 41)	80808143	80808542	400	23	80669506	80809736	140231	-	gene-BRWD3	rna-XM_005262113.3	1194
peak_8974	5' UTR	85003917	85004316	400	23	85003913	85087953	84041	+	gene-APOOL	rna-XM_011530859.2	4
peak_8983	Intron (rna-NR_146589.1/gene-LINC00630, intron 10 of 11)	102951127	102951526	400	23	102937272	102938300	1029	+	gene-RAB40AL	rna-NM_001031834.1	13855
peak_8984	Promoter (<=1kb)	103376103	103376502	400	23	103376323	103378164	1842	+	gene-BEX3	rna-NM_001282674.1	0
peak_9013	Distal Intergenic	130299646	130300045	400	23	130327690	130331069	3380	+	gene-LOC112268303	gene-LOC112268303	-27645
peak_9017	Intron (rna-XM_017029653.1/gene-MOSPD1, intron 1 of 6)	134914544	134914943	400	23	134887632	134915257	27626	-	gene-MOSPD1	rna-NM_001306188.2	314
peak_9040	Intron (rna-XM_005274648.1/gene-GAB3, intron 1 of 10)	154748841	154749240	400	23	154675249	154751050	75802	-	gene-GAB3	rna-XM_005274648.1	1810
peak_9046	Intron (rna-NR_138082.1-2/gene-ARMC4P1-2, intron 1 of 1)	62345	62744	400	267	19757	68996	49240	-	gene-LOC102724245-2	rna-XR_001756450.1	6252

## Sheet: oxa vs con Loss.DP-peanAnno
Annotation of the loss of differential peaks in PDAC cells between Oxamate and Control groups
Peak Name	Annotation	Start	End	Width	Gene Chr	Gene Start	Gene End	Gene Length	Gene Strand	Gene Name	Transcript ID	Distance To TSS
peak_5	Downstream (1-2kb)	1079860	1080259	400	1	1070967	1074306	3340	-	gene-RNF223	rna-NM_001205252.2	-5554
peak_7	5' UTR	1305884	1306283	400	1	1292384	1307245	14862	-	gene-ACAP3	rna-XM_011540607.1	962
peak_9	Downstream (1-2kb)	1371937	1372336	400	1	1373736	1375207	1472	-	gene-AURKAIP1	rna-NM_001127229.2	2871
peak_12	Intron (rna-XM_011542241.3/gene-ATAD3B, intron 4 of 14)	1479404	1479803	400	1	1477849	1497848	20000	+	gene-ATAD3B	rna-NM_001317238.2	1555
peak_17	Distal Intergenic	1908907	1909306	400	1	1913751	1917274	3524	+	gene-CALML6	rna-XM_005244729.3	-4445
peak_23	Intron (rna-XM_017001051.1/gene-ARHGEF16, intron 10 of 14)	3477254	3477653	400	1	3467331	3481115	13785	+	gene-ARHGEF16	rna-XM_024446455.1	9923
peak_27	Intron (rna-NM_015557.3/gene-CHD5, intron 38 of 41)	6108930	6109329	400	1	6113471	6114989	1519	-	gene-LOC112268285	gene-LOC112268285	5660
peak_29	Promoter (<=1kb)	6199378	6199777	400	1	6185020	6199595	14576	-	gene-RPL22	rna-NM_000983.4	0
peak_32	Intron (rna-NM_181866.3/gene-ACOT7, intron 2 of 8)	6343519	6343918	400	1	6264272	6358929	94658	-	gene-ACOT7	rna-NM_181866.3	15011
peak_37	Intron (rna-NM_001349608.2/gene-CAMTA1, intron 4 of 21)	7301413	7301812	400	1	7235640	7240139	4500	-	gene-LOC105376692	rna-XR_946934.3	-61274
peak_39	Intron (rna-NM_001349608.2/gene-CAMTA1, intron 5 of 21)	7526623	7527022	400	1	7503370	7508625	5256	+	gene-LOC105376691	rna-XR_001737887.1	23253
peak_49	Promoter (<=1kb)	8878809	8879208	400	1	8878835	8879885	1051	+	gene-ENO1-AS1	rna-NR_038351.1	0
peak_57	Promoter (<=1kb)	9910485	9910884	400	1	9850109	9910322	60214	-	gene-CTNNBIP1	rna-XM_017001853.2	-163
peak_59	3' UTR	10377322	10377721	400	1	10357983	10366610	8628	-	gene-LOC105376725	rna-XR_946953.2	-10712
peak_60	Promoter (<=1kb)	10398442	10398841	400	1	10399064	10420511	21448	+	gene-PGD	rna-NM_001304451.2	-223
peak_62	Distal Intergenic	10898161	10898560	400	1	10913618	10918697	5080	-	gene-LOC105376735	rna-XR_001737778.1	20137
peak_63	Promoter (<=1kb)	11012299	11012698	400	1	11012654	11025492	12839	+	gene-TARDBP	rna-NM_007375.4	0
peak_66	Promoter (<=1kb)	11262318	11262717	400	1	11106535	11262531	155997	-	gene-MTOR	rna-XM_005263438.2	0
peak_70	Promoter (<=1kb)	11805702	11806101	400	1	11806096	11843144	37049	+	gene-CLCN6	rna-NM_001256959.1	0
peak_75	Intron (rna-XM_017002211.1/gene-TNFRSF1B, intron 1 of 7)	12180504	12180903	400	1	12191713	12191735	23	+	gene-MIR4632	rna-MIR4632	-10810
peak_77	Intron (rna-XM_011540598.3/gene-FHAD1, intron 10 of 17)	15323602	15324001	400	1	15313057	15400283	87227	+	gene-FHAD1	rna-XM_011540596.2	10545
peak_82	Promoter (<=1kb)	15975742	15976141	400	1	15939933	15976077	36145	-	gene-ZBTB17	rna-XM_005245987.2	0
peak_87	Intron (rna-NM_001114600.3/gene-SZRD1, intron 1 of 3)	16367395	16367794	400	1	16367242	16398145	30904	+	gene-SZRD1	rna-NR_073503.2	153
peak_89	Exon (rna-NR_023386.1/gene-CROCCP3, exon 13 of 15)	16476257	16476656	400	1	16461807	16468481	6675	+	gene-LINC01772	rna-NR_147211.1	14450
peak_100	Promoter (<=1kb)	18956705	18957104	400	1	18904280	18956676	52397	-	gene-IFFO2	rna-NM_001136265.2	-29
peak_111	Intron (rna-NM_001785.3/gene-CDA, intron 2 of 3)	20612917	20613316	400	1	20633458	20651511	18054	+	gene-PINK1	rna-NM_032409.3	-20142
peak_112	Promoter (<=1kb)	20661341	20661740	400	1	20651777	20661369	9593	-	gene-DDOST	rna-NM_005216.5	0
peak_113	Promoter (<=1kb)	20733201	20733600	400	1	20719731	20732703	12973	-	gene-SH2D5	rna-NM_001103161.2	-498
peak_114	Promoter (<=1kb)	20787144	20787543	400	1	20740266	20787307	47042	-	gene-HP1BP3	rna-NM_001372052.1	0
peak_115	Promoter (<=1kb)	21176577	21176976	400	1	20806292	21176897	370606	-	gene-EIF4G3	rna-NM_001198801.2	0
peak_118	Exon (rna-NM_005747.5/gene-CELA3A, exon 3 of 8)	22005442	22005841	400	1	22001657	22012542	10886	+	gene-CELA3A	rna-NM_005747.5	3785
peak_123	Intron (rna-NM_001289974.2/gene-LACTBL1, intron 3 of 7)	22963719	22964118	400	1	22953043	22972866	19824	-	gene-LACTBL1	rna-NM_001289974.2	8748
peak_126	Intron (rna-XR_001737926.1/gene-LOC107984928, intron 2 of 2)	23580990	23581389	400	1	23576481	23602302	25822	-	gene-LOC107984928	rna-XR_001737926.1	20913
peak_129	Promoter (<=1kb)	23980008	23980407	400	1	23964347	23980327	15981	-	gene-SRSF10	rna-NM_001191005.3	0
peak_136	Promoter (<=1kb)	25430265	25430664	400	1	25360659	25430193	69535	-	gene-RHCE	rna-XM_011541891.3	-72
peak_139	Promoter (<=1kb)	25906296	25906695	400	1	25906550	25908243	1694	+	gene-LOC105376885	rna-XR_947102.1	0
peak_140	Distal Intergenic	25922632	25923031	400	1	25900116	25906877	6762	-	gene-STMN1	rna-NM_203399.1	-15755
peak_144	Intron (rna-NM_024869.3/gene-FAM110D, intron 1 of 1)	26159174	26159573	400	1	26159079	26163962	4884	+	gene-FAM110D	rna-NM_024869.3	95
peak_146	Promoter (<=1kb)	26233776	26234175	400	1	26234179	26274601	40423	+	gene-CEP85	rna-XM_017002105.2	-4
peak_147	3' UTR	26321509	26321908	400	1	26282282	26318265	35984	-	gene-UBXN11	rna-NM_145345.2	-3244
peak_152	Exon (rna-XM_011542021.3/gene-SLC9A1, exon 8 of 13)	27102691	27103090	400	1	27098809	27154046	55238	-	gene-SLC9A1	rna-XM_011542021.3	50956
peak_156	Promoter (<=1kb)	27490237	27490636	400	1	27404230	27490167	85938	-	gene-WASF2	rna-NM_006990.5	-70
peak_160	Promoter (<=1kb)	27773117	27773516	400	1	27773219	27824443	51225	+	gene-STX12	rna-NM_177424.3	0
peak_166	5' UTR	28668806	28669205	400	1	28668788	28715171	46384	+	gene-GMEB1	rna-XM_011540522.3	18
peak_168	Exon (rna-XM_011541951.3/gene-SRSF4, exon 1 of 5)	29181327	29181726	400	1	29147743	29181898	34156	-	gene-SRSF4	rna-XM_011541951.3	172
peak_169	Promoter (<=1kb)	30718189	30718588	400	1	30718772	30726746	7975	+	gene-MATN1-AS1	rna-NR_034182.1	-184
peak_170	Promoter (<=1kb)	30782894	30783293	400	1	30775079	30782351	7273	-	gene-LOC105378621	rna-XR_947134.2	-543
peak_171	Promoter (<=1kb)	30824207	30824606	400	1	30824652	30834284	9633	+	gene-LINC01778	rna-NR_146732.1	-46
peak_178	Exon (rna-NM_001281987.1/gene-SPOCD1, exon 2 of 16)	31814327	31814726	400	1	31790423	31815372	24950	-	gene-SPOCD1	rna-XM_017002779.1	646
peak_179	Intron (rna-NM_001271878.2/gene-KHDRBS1, intron 1 of 7)	32014549	32014948	400	1	32013868	32060850	46983	+	gene-KHDRBS1	rna-NR_073499.2	681
peak_181	Promoter (<=1kb)	32291839	32292238	400	1	32292083	32333626	41544	+	gene-HDAC1	rna-NM_004964.3	0
peak_186	Intron (rna-NM_001161708.2/gene-SYNC, intron 1 of 3)	32701733	32702132	400	1	32680358	32702766	22409	-	gene-SYNC	rna-XM_024450010.1	634
peak_193	Promoter (<=1kb)	33255544	33255943	400	1	33256307	33300719	44413	+	gene-ZNF362	rna-XM_005270507.2	-364
peak_195	Promoter (<=1kb)	33349735	33350134	400	1	33323626	33349899	26274	-	gene-PHC2	rna-NM_004427.4	0
peak_200	Promoter (<=1kb)	35557380	35557779	400	1	35433490	35557390	123901	-	gene-KIAA0319L	rna-XM_006710907.1	0
peak_203	Promoter (<=1kb)	35769669	35770068	400	1	35720213	35769978	49766	-	gene-CLSPN	rna-NM_001330490.2	0
peak_209	Promoter (<=1kb)	36385530	36385929	400	1	36339628	36385924	46297	-	gene-STK40	rna-NM_001282546.2	0
peak_211	Promoter (<=1kb)	36450341	36450740	400	1	36417906	36450448	32543	-	gene-OSCP1	rna-XM_011540681.3	0
peak_212	Promoter (<=1kb)	36464084	36464483	400	1	36455718	36464384	8667	-	gene-MRPS15	rna-NM_031280.4	0
peak_217	Intron (rna-NM_001320830.2/gene-SF3A3, intron 10 of 14)	37975951	37976350	400	1	37956975	37990022	33048	-	gene-SF3A3	rna-NM_001320830.2	13672
peak_218	Promoter (<=1kb)	38859913	38860312	400	1	38838198	38859772	21575	-	gene-RRAGC	rna-NM_022157.4	-141
peak_220	Promoter (<=1kb)	39026319	39026718	400	1	39026350	39034615	8266	+	gene-NDUFS5	rna-NM_004552.3	0
peak_225	Promoter (<=1kb)	40040188	40040587	400	1	40040240	40072648	32409	+	gene-CAP1	rna-XM_011540510.1	0
peak_229	Promoter (<=1kb)	40257972	40258371	400	1	40258078	40294010	35933	+	gene-ZMPSTE24	rna-XR_001736906.2	0
peak_230	Distal Intergenic	40338860	40339259	400	1	40333042	40333598	557	-	gene-RPL21P20	gene-RPL21P20	-5262
peak_231	Promoter (<=1kb)	40374272	40374671	400	1	40374633	40423326	48694	+	gene-SMAP2	rna-NM_001198978.1	0
peak_233	Intron (rna-XM_005270809.4/gene-ZFP69, intron 1 of 5)	40478138	40478537	400	1	40477290	40496343	19054	+	gene-ZFP69	rna-NM_198494.3	848
peak_238	Distal Intergenic	40774099	40774498	400	1	40783787	40840452	56666	+	gene-KCNQ4	rna-NM_004700.4	-9289
peak_245	Promoter (<=1kb)	42334792	42335191	400	1	42176548	42334955	158408	-	gene-FOXJ3	rna-NM_001198851.2	0
peak_247	Promoter (<=1kb)	42766740	42767139	400	1	42746335	42767084	20750	-	gene-P3H1	rna-NM_001146289.1	0
peak_249	Promoter (<=1kb)	43147472	43147871	400	1	43147904	43156396	8493	+	gene-FAM183A	rna-NM_001101376.3	-33
peak_251	Intron (rna-XM_017001320.1/gene-MPL, intron 9 of 10)	43349454	43349853	400	1	43354684	43358615	3932	-	gene-LOC105378687	rna-XR_001738025.2	8762
peak_254	Promoter (<=1kb)	43649893	43650292	400	1	43650149	43705518	55370	+	gene-KDM4A	rna-NM_014663.3	0
peak_257	Promoter (<=1kb)	44674123	44674522	400	1	44653247	44674263	21017	-	gene-TMEM53	rna-XM_011542138.2	0
peak_260	3' UTR	44820536	44820935	400	1	44819122	44821994	2873	+	gene-LOC107984952	rna-XR_001738036.2	1414
peak_261	Promoter (<=1kb)	44986417	44986816	400	1	44850522	44986595	136074	-	gene-EIF2B3	rna-NM_020365.5	0
peak_263	Promoter (<=1kb)	45303797	45304196	400	1	45303910	45305619	1710	+	gene-LINC01144	rna-NR_024270.1	0
peak_271	Promoter (<=1kb)	45686467	45686866	400	1	45627304	45686533	59230	-	gene-GPBP1L1	rna-NM_021639.5	0
peak_276	Distal Intergenic	46223524	46223923	400	1	46188681	46220305	31625	-	gene-POMGNT1	rna-NM_001243766.1	-3219
peak_280	Intron (rna-NR_045483.1/gene-FAAHP1, intron 7 of 8)	46442414	46442813	400	1	46446673	46449704	3032	-	gene-LINC01398	rna-NR_121680.1	6891
peak_282	Distal Intergenic	46747850	46748249	400	1	46765056	46772172	7117	+	gene-LOC105378699	rna-XR_947299.2	-16807
peak_294	Promoter (<=1kb)	51878674	51879073	400	1	51789192	51878937	89746	-	gene-NRDC	rna-NM_002525.2	0
peak_297	Promoter (<=1kb)	52366087	52366486	400	1	52348437	52366291	17855	-	gene-CC2D1B	rna-XM_005270590.2	0
peak_298	Promoter (<=1kb)	52404239	52404638	400	1	52372829	52404363	31535	-	gene-ORC1	rna-XM_011541527.3	0
peak_303	Exon (rna-NR_038953.1/gene-LOC100507564, exon 1 of 3)	53238650	53239049	400	1	53238610	53242783	4174	+	gene-LOC100507564	rna-NR_038953.1	40
peak_305	Distal Intergenic	53485759	53486158	400	1	53459399	53467488	8090	+	gene-DMRTB1	rna-NM_033067.3	26360
peak_306	Intron (rna-NM_147193.2/gene-GLIS1, intron 9 of 9)	53508207	53508606	400	1	53459399	53467488	8090	+	gene-DMRTB1	rna-NM_033067.3	48808
peak_307	Promoter (<=1kb)	53739233	53739632	400	1	53577214	53739171	161958	-	gene-GLIS1	rna-XM_017000412.1	-62
peak_308	Promoter (<=1kb)	53837980	53838379	400	1	53765478	53838296	72819	-	gene-NDC1	rna-NM_001168551.2	0
peak_310	3' UTR	54028249	54028648	400	1	54007298	54018186	10889	-	gene-LDLRAD1	rna-NM_001276395.2	-10063
peak_311	Promoter (<=1kb)	54052848	54053247	400	1	54026681	54053204	26524	-	gene-TMEM59	rna-NM_001305043.2	0
peak_312	Promoter (<=1kb)	54200099	54200498	400	1	54190551	54200101	9551	-	gene-CYB5RL	rna-NM_001353356.1	0
peak_315	Promoter (<=1kb)	54715477	54715876	400	1	54715822	54742657	26836	+	gene-TTC4	rna-NM_001291333.1	0
peak_317	Promoter (<=1kb)	54887360	54887759	400	1	54887524	54890272	2749	+	gene-DHCR24-DT	rna-XR_001738059.2	0
peak_318	Distal Intergenic	55021850	55022249	400	1	55039548	55064852	25305	+	gene-PCSK9	rna-NM_174936.4	-17299
peak_321	Promoter (<=1kb)	58546482	58546881	400	1	58480719	58546726	66008	-	gene-OMA1	rna-NM_145243.5	0
peak_322	Intron (rna-XR_002958555.1/gene-LOC112268263, intron 5 of 8)	58727671	58728070	400	1	58713077	58760197	47121	+	gene-LOC112268263	rna-XR_002958555.1	14594
peak_324	Exon (rna-XR_947408.2/gene-LINC02777, exon 1 of 4)	58903673	58904072	400	1	58882878	58905497	22620	-	gene-LINC02777	rna-XR_947408.2	1425
peak_325	Promoter (<=1kb)	59296947	59297346	400	1	59296969	59762730	465762	+	gene-FGGY	rna-XM_017001669.2	0
peak_338	Distal Intergenic	64343258	64343657	400	1	64369685	64383595	13911	+	gene-LOC105378774	rna-XR_947460.3	-26028
peak_339	Exon (rna-NM_001366165.1/gene-RAVER2, exon 1 of 12)	64745290	64745689	400	1	64745075	64833232	88158	+	gene-RAVER2	rna-NM_018211.4	215
peak_342	Promoter (<=1kb)	66930008	66930407	400	1	66930250	66988031	57782	+	gene-MIER1	rna-XM_017001930.1	0
peak_345	Exon (rna-NM_001199741.2/gene-GADD45A, exon 2 of 3)	67686040	67686439	400	1	67685201	67688334	3134	+	gene-GADD45A	rna-NM_001924.4	839
peak_346	Promoter (<=1kb)	68497002	68497401	400	1	68474152	68497082	22931	-	gene-DEPDC1	rna-NM_001114120.3	0
peak_347	Promoter (<=1kb)	70205600	70205999	400	1	70144805	70205676	60872	-	gene-LRRC40	rna-XM_011541763.1	0
peak_348	5' UTR	70221522	70221921	400	1	70221481	70252020	30540	+	gene-SRSF11	rna-XM_024450925.1	41
peak_349	Promoter (<=1kb)	70354567	70354966	400	1	70258999	70354722	95724	-	gene-ANKRD13C	rna-NM_030816.5	0
peak_352	Promoter (<=1kb)	74732906	74733305	400	1	74705482	74733046	27565	-	gene-CRYZ	rna-XM_005270491.4	0
peak_356	Exon (rna-NM_174858.3/gene-AK5, exon 13 of 14)	77535563	77535962	400	1	77420326	77420384	59	+	gene-RNU7-8P	gene-RNU7-8P	115237
peak_361	Promoter (<=1kb)	77979183	77979582	400	1	77944055	77979205	35151	-	gene-FUBP1	rna-XR_001737521.1	0
peak_364	Exon (rna-NM_025065.7/gene-RPF1, exon 1 of 9)	84479453	84479852	400	1	84479266	84498352	19087	+	gene-RPF1	rna-NM_025065.7	187
peak_365	Promoter (<=1kb)	84506217	84506616	400	1	84498325	84506581	8257	-	gene-GNG5	rna-NM_005274.3	0
peak_367	Promoter (<=1kb)	84690144	84690543	400	1	84643706	84690461	46756	-	gene-SSX2IP	rna-NM_001166293.2	0
peak_368	Intron (rna-XM_011541187.2/gene-MCOLN2, intron 7 of 13)	84944746	84945145	400	1	84925583	84968183	42601	-	gene-MCOLN2	rna-XM_011541187.2	23038
peak_372	Promoter (<=1kb)	85259403	85259802	400	1	85249953	85259662	9710	-	gene-C1orf52	rna-NM_198077.4	0
peak_373	Promoter (<=1kb)	85276746	85277145	400	1	85265776	85276632	10857	-	gene-BCL10	rna-NM_003921.5	-114
peak_375	Promoter (<=1kb)	85464683	85465082	400	1	85318485	85464645	146161	-	gene-DDAH1	rna-XM_017000889.1	-38
peak_377	Promoter (<=1kb)	86396100	86396499	400	1	86346824	86396342	49519	-	gene-ODF2L	rna-NM_001184765.1	0
peak_379	Promoter (<=1kb)	86914076	86914475	400	1	86862445	86914126	51682	-	gene-SELENOF	rna-NM_004261.5	0
peak_381	Intron (rna-NM_001320707.1/gene-PKN2, intron 1 of 20)	88736751	88737150	400	1	88779402	88835922	56521	+	gene-PKN2	rna-XM_011541772.2	-42252
peak_382	Promoter (<=1kb)	88892764	88893163	400	1	88852932	88891944	39013	-	gene-GTF2B	rna-XM_011541299.1	-820
peak_383	Intron (rna-NR_146183.1/gene-KYAT3, intron 13 of 14)	88936753	88937152	400	1	88852932	88891944	39013	-	gene-GTF2B	rna-XM_011541299.1	-44809
peak_386	Exon (rna-XR_001738138.1/gene-LOC101927952, exon 1 of 3)	89762785	89763184	400	1	89744143	89764529	20387	-	gene-LOC101927952	rna-XR_001738138.1	1345
peak_390	Promoter (<=1kb)	90851308	90851707	400	1	90782984	90851638	68655	-	gene-LINC02609	rna-NR_135038.1	0
peak_393	Intron (rna-XR_001738150.2/gene-LOC102723436, intron 5 of 5)	91530310	91530709	400	1	91531954	91535875	3922	-	gene-WDR82P2	gene-WDR82P2	5166
peak_394	Intron (rna-NM_001195683.2/gene-TGFBR3, intron 4 of 16)	91736997	91737396	400	1	91642518	91644341	1824	+	gene-HSP90B3P	gene-HSP90B3P	94479
peak_396	Exon (rna-NM_001376131.1/gene-BTBD8, exon 1 of 18)	92080636	92081035	400	1	92080345	92184723	104379	+	gene-BTBD8	rna-NM_001376131.1	291
peak_399	Promoter (<=1kb)	92784998	92785397	400	1	92508696	92785108	276413	-	gene-EVI5	rna-NM_001350197.2	0
peak_403	Promoter (<=1kb)	93681023	93681422	400	1	93561786	93681370	119585	-	gene-BCAR3	rna-NM_001261409.1	0
peak_406	5' UTR	93846074	93846473	400	1	93561789	93846627	284839	-	gene-BCAR3	rna-XM_017002480.1	154
peak_408	Promoter (<=1kb)	94417904	94418303	400	1	94418086	94518663	100578	+	gene-ABCD3	rna-XM_006710802.2	0
peak_413	Promoter (<=1kb)	96721723	96722122	400	1	96721766	96814881	93116	+	gene-PTBP2	rna-XM_011541876.2	0
peak_415	Distal Intergenic	98053913	98054312	400	1	97988000	98049693	61694	-	gene-MIR137HG	rna-NR_046105.1	-4220
peak_417	Distal Intergenic	98110719	98111118	400	1	97988000	98049693	61694	-	gene-MIR137HG	rna-NR_046105.1	-61026
peak_421	Promoter (<=1kb)	99969929	99970328	400	1	99969996	100035634	65639	+	gene-SLC35A3	rna-NM_001271684.2	0
peak_423	Promoter (<=1kb)	100249858	100250257	400	1	100193920	100249864	55945	-	gene-DBT	rna-XM_005270545.4	0
peak_425	Promoter (<=1kb)	100351362	100351761	400	1	100351724	100500600	148877	+	gene-CDC14A	rna-XR_002957887.1	0
peak_430	5' UTR	108692595	108692994	400	1	108692310	108702928	10619	+	gene-PRPF38B	rna-NM_018061.4	285
peak_431	Promoter (<=1kb)	108746596	108746995	400	1	108746674	108809523	62850	+	gene-STXBP3	rna-NM_007269.4	0
peak_433	Promoter (<=1kb)	108963400	108963799	400	1	108929505	108963484	33980	-	gene-CLCC1	rna-NM_001048210.3	0
peak_434	Promoter (<=1kb)	109041778	109042177	400	1	108970211	109042113	71903	-	gene-WDR47	rna-XM_006710460.4	0
peak_438	Distal Intergenic	109532450	109532849	400	1	109539872	109545848	5977	+	gene-GPR61	rna-NM_031936.5	-7023
peak_439	Exon (rna-NM_006496.4/gene-GNAI3, exon 1 of 9)	109548775	109549174	400	1	109548615	109600195	51581	+	gene-GNAI3	rna-NM_006496.4	160
peak_446	Promoter (<=1kb)	110338927	110339326	400	1	110339323	110346681	7359	+	gene-RBM15	rna-NM_001201545.1	0
peak_447	Promoter (<=1kb)	110963726	110964125	400	1	110877252	110963962	86711	-	gene-LRIF1	rna-XM_017001769.2	0
peak_449	Promoter (<=1kb)	111448970	111449369	400	1	111439890	111449256	9367	-	gene-WDR77	rna-NM_001317063.2	0
peak_451	Promoter (<=1kb)	111619567	111619966	400	1	111619783	111716695	96913	+	gene-RAP1A	rna-NM_001010935.2	0
peak_454	Promoter (2-3kb)	112251625	112252024	400	1	112229673	112249500	19828	-	gene-LINC02884	rna-XR_947711.2	-2125
peak_457	Promoter (<=1kb)	112396031	112396430	400	1	112396214	112461164	64951	+	gene-CTTNBP2NL	rna-NM_018704.3	0
peak_459	5' UTR	112704849	112705248	400	1	112701127	112707056	5930	-	gene-RHOC	rna-NM_001042679.1	1808
peak_465	Promoter (<=1kb)	113904759	113905158	400	1	113894194	113904799	10606	-	gene-AP4B1	rna-NM_001253852.3	0
peak_466	Promoter (<=1kb)	113929724	113930123	400	1	113929804	113977801	47998	+	gene-HIPK1	rna-XM_024453908.1	0
peak_467	Promoter (<=1kb)	114511048	114511447	400	1	114392787	114511192	118406	-	gene-TRIM33	rna-XM_005270936.4	0
peak_468	Promoter (<=1kb)	114669811	114670210	400	1	114582850	114670049	87200	-	gene-DENND2C	rna-NM_001256404.2	0
peak_469	Intron (rna-NM_002524.5/gene-NRAS, intron 1 of 6)	114716211	114716610	400	1	114704469	114716771	12303	-	gene-NRAS	rna-NM_002524.5	161
peak_470	Promoter (<=1kb)	114780359	114780758	400	1	114769479	114780685	11207	-	gene-SIKE1	rna-NM_001102396.2	0
peak_475	Promoter (<=1kb)	116570744	116571143	400	1	116500390	116571037	70648	-	gene-CD58	rna-XM_017002869.2	0
peak_481	Distal Intergenic	119674873	119675272	400	1	119619377	119648266	28890	-	gene-ZNF697	rna-NM_001080470.2	-26607
peak_484	Promoter (<=1kb)	145858962	145859361	400	1	145848522	145859081	10560	-	gene-PIAS3	rna-NM_006099.3	0
peak_489	Distal Intergenic	145979221	145979620	400	1	145964690	145978848	14159	+	gene-POLR3GL	rna-NM_032305.3	14531
peak_492	Exon (rna-XR_159169.4/gene-LOC100996756, exon 1 of 2)	146387166	146387565	400	1	146387144	146388091	948	+	gene-LOC100996756	rna-XR_159169.4	22
peak_494	Promoter (<=1kb)	147242891	147243290	400	1	147243142	147295766	52625	+	gene-CHD1L	rna-NM_001348452.1	0
peak_496	Promoter (<=1kb)	147599629	147600028	400	1	147600159	147626217	26059	+	gene-BCL9	rna-XM_005272971.4	-131
peak_500	Distal Intergenic	148345292	148345691	400	1	148334479	148334554	76	-	gene-MIR5087	rna-NR_049810.1	-10738
peak_501	Promoter (<=1kb)	149927627	149928026	400	1	149923317	149927803	4487	-	gene-SF3B4	rna-NM_005850.5	0
peak_503	Promoter (<=1kb)	150066996	150067395	400	1	150020509	150067296	46788	-	gene-LOC105371427	rna-XR_001738225.2	0
peak_506	Promoter (<=1kb)	150515537	150515936	400	1	150515757	150518032	2276	+	gene-FALEC	rna-NR_051960.1	0
peak_507	Exon (rna-NR_104133.1/gene-ADAMTSL4-AS1, exon 4 of 4)	150561108	150561507	400	1	150552739	150556700	3962	-	gene-ADAMTSL4-AS2	rna-XR_001738228.1	-4408
peak_508	Promoter (<=1kb)	150579432	150579831	400	1	150579816	150604289	24474	+	gene-LOC107985203	rna-XR_001738230.2	0
peak_510	Promoter (<=1kb)	150697270	150697669	400	1	150646230	150697154	50925	-	gene-GOLPH3L	rna-NM_018178.6	-116
peak_511	Exon (rna-XM_017001289.1/gene-ARNT, exon 22 of 23)	150813084	150813483	400	1	150796208	150808260	12053	-	gene-CTSK	rna-NM_000396.4	-4824
peak_514	Downstream (<1kb)	150979325	150979724	400	1	150979793	150981661	1869	-	gene-LOC105371438	rna-XR_922135.2	1937
peak_519	Promoter (<=1kb)	151146651	151147050	400	1	151132056	151146664	14609	-	gene-SEMA6C	rna-XM_005244835.3	0
peak_520	5' UTR	151166238	151166637	400	1	151166144	151170296	4153	+	gene-SCNM1	rna-NR_037937.2	94
peak_523	Promoter (<=1kb)	151282043	151282442	400	1	151282126	151291905	9780	+	gene-ZNF687	rna-XM_011509812.2	0
peak_531	Exon (rna-XR_922146.2/gene-LOC101927949, exon 2 of 4)	152048020	152048419	400	1	152047289	152048965	1677	-	gene-LOC101927949	rna-XR_922146.2	546
peak_535	Exon (rna-NR_125947.1/gene-LOC101928034, exon 2 of 3)	153548512	153548911	400	1	153547329	153549258	1930	-	gene-S100A3	rna-NM_002960.2	347
peak_537	Intron (rna-NM_020699.4/gene-GATAD2B, intron 1 of 10)	153865796	153866195	400	1	153851622	153853451	1830	-	gene-LOC645965	gene-LOC645965	-12345
peak_540	Promoter (<=1kb)	153986361	153986760	400	1	153981650	153986339	4690	-	gene-RAB13	rna-NM_002870.5	-22
peak_541	Promoter (<=1kb)	154183237	154183636	400	1	154155304	154183249	27946	-	gene-TPM3	rna-NM_001278190.1	0
peak_548	Promoter (<=1kb)	154970719	154971118	400	1	154962298	154970747	8450	-	gene-SHC1	rna-NM_001130040.2	0
peak_550	Exon (rna-NR_040772.1/gene-DCST1-AS1, exon 4 of 4)	155045001	155045400	400	1	155045191	155051165	5975	-	gene-DCST1-AS1	rna-NR_040772.1	5765
peak_551	Intron (rna-NM_001261466.2/gene-ADAM15, intron 1 of 14)	155051813	155052212	400	1	155051316	155062775	11460	+	gene-ADAM15	rna-NR_048579.2	497
peak_554	5' UTR	155172901	155173300	400	1	155169408	155173304	3897	-	gene-KRTCAP2	rna-NM_173852.4	4
peak_555	Promoter (<=1kb)	155193538	155193937	400	1	155185824	155192915	7092	-	gene-MUC1	rna-NM_001204295.1	-623
peak_556	Promoter (<=1kb)	155208490	155208889	400	1	155208699	155213839	5141	+	gene-MTX1	rna-NM_002455.4	0
peak_558	5' UTR	155324551	155324950	400	1	155324507	155331114	6608	+	gene-RUSC1	rna-NR_103478.2	44
peak_564	Promoter (<=1kb)	156003381	156003780	400	1	155996323	156002672	6350	-	gene-LOC107985208	rna-XR_001738245.2	-709
peak_568	Promoter (<=1kb)	156193718	156194117	400	1	156194089	156212796	18708	+	gene-SLC25A44	rna-XM_011510180.1	0
peak_571	Promoter (<=1kb)	156291577	156291976	400	1	156249224	156291498	42275	-	gene-SMG5	rna-NM_001323617.1	-79
peak_573	Promoter (<=1kb)	156456810	156457209	400	1	156404256	156456649	52394	-	gene-C1orf61	rna-XM_017000066.1	-161
peak_574	Promoter (<=1kb)	156501065	156501464	400	1	156463727	156500840	37114	-	gene-MEF2D	rna-XM_006711332.3	-225
peak_580	Intron (rna-XM_011509134.2/gene-FCRL1, intron 1 of 9)	157812632	157813031	400	1	157792249	157809348	17100	-	gene-FCRL1	rna-XM_017000227.1	-3284
peak_581	Intron (rna-NM_001286349.1/gene-KIRREL1, intron 1 of 12)	157994837	157995236	400	1	157993645	158100262	106618	+	gene-KIRREL1	rna-NM_018240.7	1192
peak_582	Promoter (<=1kb)	159925711	159926110	400	1	159918111	159925507	7397	-	gene-TAGLN2	rna-NM_003564.3	-204
peak_583	5' UTR	160031392	160031791	400	1	160024953	160031990	7038	-	gene-PIGM	rna-NM_145167.3	199
peak_585	Promoter (<=1kb)	160262134	160262533	400	1	160239222	160262487	23266	-	gene-DCAF8	rna-NR_028106.1	0
peak_587	Exon (rna-NM_001098398.2/gene-COPA, exon 30 of 33)	160291482	160291881	400	1	160276809	160285151	8343	-	gene-PEX19	rna-NR_036493.1	-6331
peak_591	Promoter (<=1kb)	161097846	161098245	400	1	161098361	161100346	1986	+	gene-KLHDC9	rna-NM_001007255.3	-116
peak_593	Promoter (<=1kb)	161132824	161133223	400	1	161120977	161132783	11807	-	gene-DEDD	rna-XM_005245600.3	-41
peak_598	Exon (rna-NM_001377298.1/gene-NDUFS2, exon 7 of 15)	161209688	161210087	400	1	161215295	161219245	3951	+	gene-FCER1G	rna-NM_004106.2	-5208
peak_602	Downstream (<1kb)	161399251	161399650	400	1	161399700	161399772	73	-	gene-TRV-CAC1-1	rna-TRV-CAC1-1	122
peak_603	Promoter (<=1kb)	161611808	161612207	400	1	161611946	161612029	84	-	gene-TRL-CAA6-1	rna-TRL-CAA6-1	0
peak_607	Distal Intergenic	162055340	162055739	400	1	162069691	162370475	300785	+	gene-NOS1AP	rna-NM_001164757.2	-13952
peak_608	Intron (rna-NM_001164757.2/gene-NOS1AP, intron 1 of 9)	162145544	162145943	400	1	162157107	162157182	76	+	gene-MIR4654	rna-NR_039798.1	-11164
peak_609	Intron (rna-NM_001164757.2/gene-NOS1AP, intron 4 of 9)	162308421	162308820	400	1	162342546	162342640	95	+	gene-MIR556	rna-NR_030283.1	-33726
peak_610	Promoter (<=1kb)	162445366	162445765	400	1	162445534	162445904	371	+	gene-SLAMF6P1	gene-SLAMF6P1	0
peak_611	5' UTR	162497881	162498280	400	1	162497818	162529631	31814	+	gene-UHMK1	rna-NM_175866.5	63
peak_612	Promoter (<=1kb)	162561678	162562077	400	1	162561719	162599837	38119	+	gene-UAP1	rna-XM_011509913.2	0
peak_620	Promoter (<=1kb)	165768873	165769272	400	1	165724291	165768922	44632	-	gene-TMCO1	rna-NM_001256164.1	0
peak_621	Promoter (<=1kb)	166839415	166839814	400	1	166839447	166854471	15025	+	gene-POGK	rna-XM_005245370.4	0
peak_623	Promoter (<=1kb)	167220847	167221246	400	1	167220878	167427340	206463	+	gene-POU2F1	rna-XM_024447727.1	0
peak_625	Downstream (<1kb)	167714853	167715252	400	1	167714725	167714796	72	+	gene-TRP-CGG1-1	rna-TRP-CGG1-1	128
peak_628	Intron (rna-XM_006711253.2/gene-GPR161, intron 3 of 5)	168092560	168092959	400	1	168079542	168110238	30697	-	gene-GPR161	rna-XM_006711253.2	17279
peak_629	5' UTR	168135760	168136159	400	1	168079542	168136436	56895	-	gene-GPR161	rna-NM_001267612.1	277
peak_630	5' UTR	168179029	168179428	400	1	168178962	168202109	23148	+	gene-TIPRL	rna-NM_152902.5	67
peak_632	Promoter (<=1kb)	169367953	169368352	400	1	169368195	169388305	20111	+	gene-BLZF1	rna-NM_001320973.2	0
peak_638	5' UTR	171485612	171486011	400	1	171485530	171593511	107982	+	gene-PRRC2C	rna-NM_015172.4	82
peak_639	Intron (rna-XM_005245015.2/gene-PRRC2C, intron 28 of 34)	171582812	171583211	400	1	171619763	171626888	7126	+	gene-MYOCOS	rna-NM_001368164.1	-36552
peak_641	Promoter (<=1kb)	171741915	171742314	400	1	171700160	171742065	41906	-	gene-VAMP4	rna-NM_001185127.2	0
peak_642	Promoter (<=1kb)	171781201	171781600	400	1	171781660	171797716	16057	+	gene-EEF1AKNMT	rna-NM_001007239.2	-60
peak_644	Promoter (<=1kb)	173476803	173477202	400	1	173235060	173477155	242096	-	gene-LOC100506023	rna-NR_037845.1	0
peak_646	Promoter (<=1kb)	173824547	173824946	400	1	173799550	173824639	25090	-	gene-CENPL	rna-NM_001127181.2	0
peak_648	Intron (rna-NM_172071.4/gene-RC3H1, intron 1 of 19)	174021389	174021788	400	1	173931084	174022357	91274	-	gene-RC3H1	rna-NM_172071.4	569
peak_649	5' UTR	174159622	174160021	400	1	174159544	174993020	833477	+	gene-RABGAP1L	rna-XM_011510223.2	78
peak_650	Promoter (<=1kb)	174999346	174999745	400	1	174999435	175012027	12593	+	gene-CACYBP	rna-NM_001007214.1	0
peak_654	Promoter (<=1kb)	179081968	179082367	400	1	179082070	179095996	13927	+	gene-TOR3A	rna-NM_022371.4	0
peak_657	Exon (rna-NM_001267578.1/gene-TOR1AIP1, exon 1 of 10)	179882578	179882977	400	1	179882042	179920077	38036	+	gene-TOR1AIP1	rna-NM_015602.3	536
peak_663	Intron (rna-NM_001357.5/gene-DHX9, intron 14 of 27)	182869251	182869650	400	1	182833672	182839591	5920	-	gene-LOC647070	rna-NR_148933.1	-29660
peak_665	Exon (rna-XM_017001273.2/gene-LAMC2, exon 11 of 15)	183228108	183228507	400	1	183186264	183245127	58864	+	gene-LAMC2	rna-NM_005562.3	41844
peak_668	Promoter (<=1kb)	183471593	183471992	400	1	183460874	183471982	11109	-	gene-SMG7-AS1	rna-NR_040063.1	0
peak_673	Intron (rna-XM_005244843.3/gene-IVNS1ABP, intron 1 of 15)	185316491	185316890	400	1	185296388	185317243	20856	-	gene-IVNS1ABP	rna-NM_006469.5	353
peak_674	Promoter (<=1kb)	185733981	185734380	400	1	185734391	186190949	456559	+	gene-HMCN1	rna-NM_031935.3	-11
peak_675	Promoter (<=1kb)	186375265	186375664	400	1	186311652	186375253	63602	-	gene-TPR	rna-NM_003292.3	-12
peak_676	Distal Intergenic	188027408	188027807	400	1	187714199	187715322	1124	-	gene-LOC100129274	gene-LOC100129274	-312086
peak_677	Distal Intergenic	189628245	189628644	400	1	189775469	189814918	39450	+	gene-LINC01701	rna-XR_001737811.1	-146825
peak_679	Distal Intergenic	189708694	189709093	400	1	189775469	189814918	39450	+	gene-LINC01701	rna-XR_001737811.1	-66376
peak_682	Exon (rna-XM_006711495.4/gene-RO60, exon 3 of 10)	193070446	193070845	400	1	193061998	193091777	29780	+	gene-RO60	rna-XM_024449332.1	8448
peak_684	Promoter (<=1kb)	193121697	193122096	400	1	193122031	193254815	132785	+	gene-CDC73	rna-NM_024529.5	0
peak_685	Intron (rna-XR_001737134.2/gene-CFH, intron 12 of 22)	196723447	196723846	400	1	196774800	196794073	19274	+	gene-CFHR3	rna-NM_001166624.1	-50954
peak_686	Intron (rna-NM_194314.3/gene-ZBTB41, intron 6 of 10)	197179899	197180298	400	1	197153682	197201293	47612	-	gene-ZBTB41	rna-NM_194314.3	20995
peak_691	Intron (rna-NM_133494.3/gene-NEK7, intron 1 of 9)	198158823	198159222	400	1	198157005	198322420	165416	+	gene-NEK7	rna-XM_017000345.1	1818
peak_700	Intron (rna-XM_006711618.3/gene-IGFN1, intron 19 of 20)	201222325	201222724	400	1	201192721	201228952	36232	+	gene-IGFN1	rna-XM_011510121.3	29604
peak_707	Promoter (<=1kb)	201888551	201888950	400	1	201888669	201892587	3919	+	gene-SHISA4	rna-NR_030775.1	0
peak_711	Distal Intergenic	202056884	202057283	400	1	202010587	202017183	6597	+	gene-ELF3	rna-NM_004433.5	46297
peak_722	Promoter (<=1kb)	203007192	203007591	400	1	202986452	203007265	20814	-	gene-MGAT4FP	rna-NR_036557.1	0
peak_723	Intron (rna-NM_001304331.2/gene-PPFIA4, intron 2 of 29)	203039684	203040083	400	1	203048700	203078736	30037	+	gene-PPFIA4	rna-XM_011510070.2	-8617
peak_725	5' UTR	203305574	203305973	400	1	203305519	203309602	4084	+	gene-BTG2	rna-NM_006763.3	55
peak_729	Intron (rna-NM_001001396.2/gene-ATP2B4, intron 2 of 21)	203693119	203693518	400	1	203657225	203657860	636	-	gene-NSA2P1	gene-NSA2P1	-35259
peak_731	5' UTR	204150649	204151048	400	1	204131062	204151428	20367	-	gene-ETNK2	rna-XM_024448127.1	380
peak_733	5' UTR	204494031	204494430	400	1	204422633	204494805	72173	-	gene-PIK3C2B	rna-NM_001377334.1	375
peak_735	Distal Intergenic	204807058	204807457	400	1	204828652	204977146	148495	+	gene-NFASC	rna-NM_001005389.2	-21195
peak_738	Downstream (<1kb)	205141490	205141889	400	1	205086144	205122015	35872	-	gene-RBBP5	rna-XM_011509833.3	-19475
peak_743	3' UTR	205658885	205659284	400	1	205680415	205690320	9906	+	gene-LOC105371701	rna-XR_922470.2	-21131
peak_748	Intron (rna-XM_005273356.2/gene-IKBKE, intron 16 of 21)	206490171	206490570	400	1	206474844	206474864	21	+	gene-MIR6769B	rna-MIR6769B-2	15327
peak_750	Intron (rna-NM_182663.4/gene-RASSF5, intron 2 of 5)	206544636	206545035	400	1	206557164	206589448	32285	+	gene-RASSF5	rna-NM_182665.4	-12129
peak_755	Promoter (<=1kb)	207321303	207321702	400	1	207321674	207347251	25578	+	gene-CD55	rna-XM_017000467.2	0
peak_757	5' UTR	207963240	207963639	400	1	207962873	207968142	5270	+	gene-LINC02767	rna-XM_011510293.2	367
peak_759	Promoter (<=1kb)	209827552	209827951	400	1	209827972	209857565	29594	+	gene-UTP25	rna-NM_014388.7	-21
peak_761	Promoter (<=1kb)	211259796	211260195	400	1	211259947	211316385	56439	+	gene-RCOR3	rna-NM_018254.4	0
peak_762	Exon (rna-NR_026761.2/gene-LINC00467, exon 1 of 6)	211382825	211383224	400	1	211382755	211432535	49781	+	gene-LINC00467	rna-NR_026761.2	70
peak_767	Distal Intergenic	211698552	211698951	400	1	211713185	211715994	2810	-	gene-LOC105372904	rna-XR_922555.2	17043
peak_768	Promoter (<=1kb)	212035327	212035726	400	1	212035553	212105006	69454	+	gene-DTL	rna-NM_001286229.1	0
peak_769	Promoter (<=1kb)	212284804	212285203	400	1	212225278	212285021	59744	-	gene-LINC02608	rna-NR_125984.1	0
peak_775	Intron (rna-NM_001042549.2/gene-NSL1, intron 5 of 6)	212759674	212760073	400	1	212726153	212791777	65625	-	gene-NSL1	rna-NM_001042549.2	31704
peak_785	Promoter (<=1kb)	214551608	214552007	400	1	214353400	214551677	198278	-	gene-PTPN14	rna-XM_017001941.1	0
peak_792	Intron (rna-NM_004446.3/gene-EPRS1, intron 1 of 31)	220045870	220046269	400	1	219968600	220046505	77906	-	gene-EPRS1	rna-NM_004446.3	236
peak_799	5' UTR	222618207	222618606	400	1	222618102	222668012	49911	+	gene-MIA3	rna-NM_001324064.1	105
peak_800	Intron (rna-NM_198551.4/gene-MIA3, intron 6 of 27)	222634126	222634525	400	1	222641270	222644105	2836	-	gene-LOC107985098	gene-LOC107985098	9580
peak_802	Promoter (<=1kb)	222712453	222712852	400	1	222668013	222712491	44479	-	gene-AIDA	rna-NM_022831.4	0
peak_805	Intron (rna-XM_005273241.4/gene-TLR5, intron 1 of 5)	223142542	223142941	400	1	223109404	223143248	33845	-	gene-TLR5	rna-NM_003268.6	307
peak_817	Distal Intergenic	224851252	224851651	400	1	224803957	224821241	17285	-	gene-LOC105373108	rna-XR_001737827.2	-30011
peak_820	Intron (rna-XM_011544071.2/gene-DNAH14, intron 8 of 82)	224979950	224980349	400	1	224929675	225399286	469612	+	gene-DNAH14	rna-NM_001367479.1	50275
peak_826	Promoter (<=1kb)	225882342	225882741	400	1	225840556	225882382	41827	-	gene-TMEM63A	rna-XR_949163.3	0
peak_830	Promoter (<=1kb)	226308997	226309396	400	1	226231157	226309164	78008	-	gene-LIN9	rna-NM_001366245.2	0
peak_832	Promoter (<=1kb)	226939754	226940153	400	1	226940294	226987544	47251	+	gene-COQ8A	rna-NM_020247.5	-141
peak_834	Promoter (2-3kb)	228004338	228004737	400	1	228006998	228061271	54274	+	gene-WNT3A	rna-NM_033131.4	-2261
peak_835	Intron (rna-NM_033131.4/gene-WNT3A, intron 1 of 3)	228010243	228010642	400	1	228007022	228067113	60092	+	gene-WNT3A	rna-XM_011544319.3	3221
peak_838	Distal Intergenic	228131058	228131457	400	1	228140084	228148955	8872	+	gene-GUK1	rna-NM_001242839.1	-8627
peak_849	Promoter (<=1kb)	230642427	230642826	400	1	230642481	230693982	51502	+	gene-COG2	rna-NM_001145036.2	0
peak_850	Promoter (<=1kb)	230978885	230979284	400	1	230979082	231000595	21514	+	gene-ARV1	rna-XM_024449202.1	0
peak_856	Intron (rna-NM_173508.4/gene-SLC35F3, intron 2 of 7)	234214653	234215052	400	1	234214211	234324518	110308	+	gene-SLC35F3	rna-NM_001300845.1	442
peak_863	Distal Intergenic	234699905	234700304	400	1	234678530	234688832	10303	-	gene-LOC105373208	rna-XR_949287.3	-11073
peak_867	Distal Intergenic	235083829	235084228	400	1	235073154	235076363	3210	-	gene-LOC107985746	rna-XR_001738536.1	-7466
peak_868	Promoter (<=1kb)	235128681	235129080	400	1	235109341	235128837	19497	-	gene-TOMM20	rna-NM_014765.3	0
peak_871	Promoter (<=1kb)	235866923	235867322	400	1	235661039	235866927	205889	-	gene-LYST	rna-XM_011544031.1	0
peak_874	Promoter (<=1kb)	236523942	236524341	400	1	236523982	236552981	29000	+	gene-LGALS8	rna-NM_201544.4	0
peak_875	Promoter (<=1kb)	236604511	236604910	400	1	236549005	236604516	55512	-	gene-HEATR1	rna-NM_018072.6	0
peak_880	Promoter (<=1kb)	244451994	244452393	400	1	244408492	244452060	43569	-	gene-ADSS2	rna-NM_001365073.1	0
peak_882	Intron (rna-XM_011544142.3/gene-CATSPERE, intron 8 of 22)	244512925	244513324	400	1	244462664	244640360	177697	+	gene-CATSPERE	rna-XM_024446278.1	50261
peak_883	Promoter (<=1kb)	244652748	244653147	400	1	244652760	244709033	56274	+	gene-DESI2	rna-XM_011544203.3	0
peak_894	Promoter (<=1kb)	247210571	247210970	400	1	247198062	247210871	12810	-	gene-LOC112268259	rna-XR_002958497.1	0
peak_904	Promoter (<=1kb)	1049142	1049541	400	10	1039419	1049366	9948	-	gene-IDI1	rna-NM_004508.3	0
peak_907	Promoter (<=1kb)	3482309	3482708	400	10	3483547	3491642	8096	+	gene-LOC107984192	rna-XR_001747329.1	-839
peak_910	Exon (rna-XR_930595.1/gene-LOC105376373, exon 1 of 3)	4671434	4671833	400	10	4669904	4689309	19406	+	gene-LOC105376373	rna-XR_001747338.1	1530
peak_912	Distal Intergenic	4800788	4801187	400	10	4824554	4844108	19555	+	gene-AKR1E2	rna-XM_017016743.1	-23367
peak_913	Distal Intergenic	5283537	5283936	400	10	5265989	5271236	5248	-	gene-LINC02561	rna-NR_149060.1	-12301
peak_924	Promoter (<=1kb)	7787766	7788165	400	10	7788104	7807801	19698	+	gene-ATP5F1C	rna-NM_001320886.1	0
peak_927	Distal Intergenic	11730312	11730711	400	10	11742382	11764070	21689	+	gene-ECHDC3	rna-NM_024693.5	-11671
peak_932	Promoter (<=1kb)	12195813	12196212	400	10	12196188	12250589	54402	+	gene-CDC123	rna-NM_006023.3	0
peak_937	Intron (rna-NM_152751.3/gene-BEND7, intron 6 of 8)	13455991	13456390	400	10	13413301	13423758	10458	+	gene-LOC105376420	rna-XR_930672.2	42690
peak_939	Promoter (<=1kb)	14878283	14878682	400	10	14878783	14904315	25533	+	gene-SUV39H2	rna-NM_001193426.1	-101
peak_941	5' UTR	14959509	14959908	400	10	14959388	14988050	28663	+	gene-MEIG1	rna-NR_147060.2	121
peak_942	Downstream (<1kb)	15013908	15014307	400	10	15032224	15073848	41625	+	gene-OLAH	rna-XM_024448060.1	-17917
peak_945	Promoter (<=1kb)	15168883	15169282	400	10	15105770	15168693	62924	-	gene-NMT2	rna-NM_004808.3	-190
peak_946	5' UTR	15859996	15860395	400	10	15778169	15860507	82339	-	gene-MINDY3	rna-XM_005252600.2	112
peak_948	Intron (rna-NM_001081.4/gene-CUBN, intron 29 of 66)	16985567	16985966	400	10	16824416	17004677	180262	-	gene-CUBN	rna-XM_011519711.3	18711
peak_949	Intron (rna-NM_001081.4/gene-CUBN, intron 22 of 66)	17062903	17063302	400	10	16824416	17025764	201349	-	gene-CUBN	rna-XM_011519710.2	-37139
peak_960	Promoter (<=1kb)	21173921	21174320	400	10	20779973	21174091	394119	-	gene-NEBL	rna-NM_001173484.2	0
peak_962	Distal Intergenic	21315409	21315808	400	10	21321961	21322066	106	+	gene-RNU6-15P	gene-RNU6-15P	-6153
peak_967	Exon (rna-TRN-GTT2-3/gene-TRN-GTT2-3, exon 1 of 1)	22229145	22229544	400	10	22229509	22229582	74	-	gene-TRN-GTT2-3	rna-TRN-GTT2-3	38
peak_969	Exon (rna-NM_001204062.1/gene-COMMD3-BMI1, exon 1 of 14)	22316544	22316943	400	10	22316388	22320306	3919	+	gene-COMMD3	rna-NM_012071.4	156
peak_970	Promoter (<=1kb)	24951494	24951893	400	10	24952319	25026664	74346	+	gene-THNSL1	rna-XM_017016665.1	-426
peak_972	Intron (rna-XM_024447922.1/gene-PDSS1, intron 1 of 10)	26698214	26698613	400	10	26697701	26746798	49098	+	gene-PDSS1	rna-NM_014317.5	513
peak_975	Promoter (<=1kb)	27155334	27155733	400	10	27155352	27187953	32602	+	gene-MASTL	rna-NM_001172303.3	0
peak_977	Promoter (<=1kb)	27504182	27504581	400	10	27504304	27542239	37936	+	gene-RAB18	rna-NM_001256410.2	0
peak_981	Intron (rna-XM_011519634.1/gene-SVIL, intron 2 of 41)	29659018	29659417	400	10	29457338	29635659	178322	-	gene-SVIL	rna-XM_011519635.2	-23359
peak_985	Promoter (<=1kb)	30433809	30434208	400	10	30434021	30461833	27813	+	gene-MAP3K8	rna-NM_001244134.1	0
peak_987	Promoter (<=1kb)	31318477	31318876	400	10	31318818	31529804	210987	+	gene-ZEB1	rna-NM_001323641.2	0
peak_995	Promoter (<=1kb)	37857897	37858296	400	10	37758452	37858073	99622	-	gene-ZNF248	rna-XR_002956993.1	0
peak_998	Promoter (<=1kb)	42367674	42368073	400	10	42331866	42368045	36180	-	gene-LOC441666	rna-NR_024380.1	0
peak_999	Promoter (<=1kb)	42638250	42638649	400	10	42574169	42638570	64402	-	gene-ZNF33B	rna-NR_130951.2	0
peak_1001	Distal Intergenic	43046051	43046450	400	10	43077027	43127614	50588	+	gene-RET	rna-NM_020630.5	-30577
peak_1005	Distal Intergenic	43420553	43420952	400	10	43417250	43417440	191	-	gene-SNORD3J	rna-NR_145740.1	-3113
peak_1009	Promoter (<=1kb)	44959405	44959804	400	10	44959753	44994714	34962	+	gene-RASSF4	rna-XM_011540255.2	0
peak_1012	Promoter (<=1kb)	46023291	46023690	400	10	46005088	46023458	18371	-	gene-NCOA4	rna-NM_005437.3	0
peak_1018	Distal Intergenic	47340348	47340747	400	10	47348363	47357881	9519	+	gene-RBP3	rna-NM_002900.3	-7616
peak_1022	Promoter (<=1kb)	48656053	48656452	400	10	48446036	48656083	210048	-	gene-ARHGAP22	rna-XM_011540003.1	0
peak_1025	Promoter (<=1kb)	49538962	49539361	400	10	49454470	49539121	84652	-	gene-ERCC6	rna-NM_000124.4	0
peak_1030	Promoter (<=1kb)	58384968	58385367	400	10	58385143	58399230	14088	+	gene-TFAM	rna-NM_001270782.1	0
peak_1034	5' UTR	63133420	63133819	400	10	63133328	63155024	21697	+	gene-NRBF2	rna-NM_030759.5	92
peak_1046	Promoter (<=1kb)	68600151	68600550	400	10	68600268	68700794	100527	+	gene-TET1	rna-XM_017016688.1	0
peak_1051	Promoter (<=1kb)	69056424	69056823	400	10	69057533	69104811	47279	+	gene-SRGN	rna-XM_017016392.2	-710
peak_1054	Promoter (<=1kb)	69318163	69318562	400	10	69318181	69401882	83702	+	gene-HK1	rna-NM_001322366.1	0
peak_1067	Promoter (<=1kb)	70233399	70233798	400	10	70202831	70233427	30597	-	gene-PPA1	rna-XR_002956985.1	0
peak_1069	5' UTR	70404312	70404711	400	10	70404145	70428618	24474	+	gene-EIF4EBP2	rna-NM_004096.5	167
peak_1074	Promoter (<=1kb)	71851238	71851637	400	10	71816298	71851251	34954	-	gene-PSAP	rna-NM_001042465.3	0
peak_1075	Distal Intergenic	71860295	71860694	400	10	71816298	71851251	34954	-	gene-PSAP	rna-NM_002778.4	-9044
peak_1080	Intron (rna-NM_001369088.1/gene-ASCC1, intron 7 of 11)	72145889	72146288	400	10	72189898	72190713	816	+	gene-RPL15P14	gene-RPL15P14	-43610
peak_1082	Distal Intergenic	72260205	72260604	400	10	72273924	72276036	2113	+	gene-DDIT4	rna-NM_019058.4	-13320
peak_1083	Promoter (<=1kb)	72273299	72273698	400	10	72273924	72276036	2113	+	gene-DDIT4	rna-NM_019058.4	-226
peak_1091	Distal Intergenic	72981302	72981701	400	10	73005793	73006613	821	-	gene-RPL17P50	gene-RPL17P50	24912
peak_1093	Intron (rna-NM_001283016.1/gene-NUDT13, intron 1 of 9)	73111000	73111399	400	10	73110456	73131827	21372	+	gene-NUDT13	rna-XR_001747079.2	544
peak_1096	Promoter (<=1kb)	73413930	73414329	400	10	73375101	73414058	38958	-	gene-ANXA7	rna-NM_001156.5	0
peak_1097	Promoter (<=1kb)	73495787	73496186	400	10	73436428	73496024	59597	-	gene-PPP3CB	rna-NM_001142353.2	0
peak_1109	Distal Intergenic	78203219	78203618	400	10	78179030	78193108	14079	+	gene-LOC105378375	rna-XR_946096.2	24189
peak_1110	Intron (rna-NR_015429.1/gene-ZMIZ1-AS1, intron 3 of 7)	78972398	78972797	400	10	79017463	79020957	3495	-	gene-LOC112268062	rna-XR_002957086.1	48160
peak_1112	Promoter (<=1kb)	79445833	79446232	400	10	79382325	79445624	63300	-	gene-ZCCHC24	rna-NM_153367.4	-209
peak_1113	Exon (rna-NR_027428.1/gene-TMEM254-AS1, exon 6 of 6)	80047047	80047446	400	10	80040264	80041098	835	-	gene-C1DP4	gene-C1DP4	-5949
peak_1115	Intron (rna-NR_138551.2/gene-PLAC9, intron 1 of 3)	80132948	80133347	400	10	80132730	80145359	12630	+	gene-PLAC9	rna-NM_001331125.2	218
peak_1116	Exon (rna-NR_138551.2/gene-PLAC9, exon 3 of 4)	80144023	80144422	400	10	80132730	80145359	12630	+	gene-PLAC9	rna-NM_001331125.2	11293
peak_1119	Intron (rna-NM_001128309.2/gene-TSPAN14, intron 2 of 5)	80505442	80505841	400	10	80529597	80535942	6346	-	gene-LOC101929574	rna-NR_120661.1	30101
peak_1121	Intron (rna-XM_005269811.3/gene-C10orf99, intron 2 of 2)	84177342	84177741	400	10	84173801	84185294	11494	+	gene-C10orf99	rna-NM_207373.3	3541
peak_1122	Promoter (<=1kb)	84328277	84328676	400	10	84328552	84474684	146133	+	gene-CCSER2	rna-XM_011539871.3	0
peak_1126	Promoter (<=1kb)	86668127	86668526	400	10	86668511	86700050	31540	+	gene-LDB3	rna-NM_001080115.2	0
peak_1128	Intron (rna-NM_133447.2/gene-AGAP11, intron 1 of 11)	86980306	86980705	400	10	86935540	86970480	34941	-	gene-MMRN2	rna-XM_006717970.4	-9826
peak_1133	Promoter (<=1kb)	88990491	88990890	400	10	88990798	89017059	26262	+	gene-FAS	rna-NM_000043.6	0
peak_1134	Intron (rna-XR_001747539.2/gene-LOC105378419, intron 1 of 2)	89297372	89297771	400	10	89291207	89301896	10690	-	gene-LOC105378419	rna-XR_001747539.2	4125
peak_1137	Promoter (<=1kb)	89643951	89644350	400	10	89579495	89643916	64422	-	gene-PANK1	rna-NM_148978.3	-35
peak_1141	Promoter (<=1kb)	91220567	91220966	400	10	91220570	91284264	63695	+	gene-PCGF5	rna-XM_011540272.2	0
peak_1142	Promoter (<=1kb)	91409731	91410130	400	10	91410285	91463664	53380	+	gene-HECTD2	rna-NM_173497.3	-155
peak_1152	Intron (rna-NM_006204.4/gene-PDE6C, intron 8 of 21)	93630682	93631081	400	10	93612537	93666010	53474	+	gene-PDE6C	rna-NM_006204.4	18145
peak_1153	5' UTR	93702098	93702497	400	10	93667883	93702572	34690	-	gene-FRA10AC1	rna-NM_001347712.1	75
peak_1161	Exon (rna-NR_038444.1/gene-ENTPD1-AS1, exon 1 of 6)	96089619	96090018	400	10	95753206	96090235	337030	-	gene-ENTPD1-AS1	rna-NR_038444.1	217
peak_1162	Promoter (<=1kb)	96130116	96130515	400	10	96130129	96165512	35384	+	gene-ZNF518A	rna-XM_017016986.1	0
peak_1163	Promoter (<=1kb)	96513695	96514094	400	10	96364608	96513926	149319	-	gene-TLL2	rna-NM_012465.4	0
peak_1166	Intron (rna-NM_001170765.2/gene-LCOR, intron 2 of 7)	96833538	96833937	400	10	96832945	96964436	131492	+	gene-LCOR	rna-NM_032440.4	593
peak_1167	Promoter (<=1kb)	97292267	97292666	400	10	97222179	97292637	70459	-	gene-ARHGAP19	rna-NM_032900.6	0
peak_1169	Exon (rna-NM_001284337.2/gene-RRP12, exon 2 of 31)	97400331	97400730	400	10	97356357	97401340	44984	-	gene-RRP12	rna-NM_001284337.2	610
peak_1171	Promoter (<=1kb)	97445909	97446308	400	10	97435909	97446006	10098	-	gene-EXOSC1	rna-NM_016046.5	0
peak_1172	Exon (rna-XM_017016533.2/gene-MMS19, exon 16 of 28)	97463659	97464058	400	10	97458324	97480992	22669	-	gene-MMS19	rna-XM_017016533.2	16934
peak_1175	Intron (rna-NM_024954.5/gene-UBTD1, intron 1 of 2)	97542523	97542922	400	10	97572441	97583884	11444	+	gene-ANKRD2	rna-NM_001291218.1	-29519
peak_1177	Intron (rna-NM_001134670.1/gene-HOGA1, intron 1 of 2)	97596041	97596440	400	10	97589721	97590934	1214	+	gene-C10orf62	rna-NM_001009997.3	6320
peak_1181	Promoter (<=1kb)	97686893	97687292	400	10	97677424	97687241	9818	-	gene-AVPI1	rna-NM_021732.3	0
peak_1184	Intron (rna-XM_011539917.1/gene-CRTAC1, intron 5 of 14)	97914271	97914670	400	10	97875813	97875897	85	-	gene-MIR3085	rna-NR_162124.1	-38374
peak_1186	Promoter (<=1kb)	98446424	98446823	400	10	98417013	98446736	29724	-	gene-HPS1	rna-XM_005269757.4	0
peak_1187	Intron (rna-XM_017016497.1/gene-HPSE2, intron 10 of 10)	98467548	98467947	400	10	98429144	98446963	17820	-	gene-HPS1	rna-NM_182639.3	-20585
peak_1189	Promoter (<=1kb)	99329191	99329590	400	10	99329356	99394330	64975	+	gene-CNNM1	rna-NM_020348.3	0
peak_1200	Promoter (1-2kb)	100482296	100482695	400	10	100463787	100480788	17002	-	gene-LOC105378452	rna-XR_946246.2	-1508
peak_1202	Distal Intergenic	100637515	100637914	400	10	100735396	100747437	12042	+	gene-PAX2	rna-NM_001374303.1	-97482
peak_1204	Distal Intergenic	100878569	100878968	400	10	100909416	100965134	55719	+	gene-SLF2	rna-XM_011539944.3	-30448
peak_1205	5' UTR	100912983	100913382	400	10	100912963	100965134	52172	+	gene-SLF2	rna-XM_005269965.3	20
peak_1209	Promoter (<=1kb)	101061103	101061502	400	10	101061240	101064616	3377	+	gene-KAZALD1	rna-XM_005270194.4	0
peak_1210	Distal Intergenic	101214150	101214549	400	10	101226976	101228960	1985	-	gene-LBX1	rna-NM_006562.4	14411
peak_1217	Intron (rna-XM_011540313.2/gene-GBF1, intron 31 of 36)	102375710	102376109	400	10	102359273	102382899	23627	+	gene-GBF1	rna-XM_011540314.2	16437
peak_1219	Intron (rna-NM_005736.4/gene-ACTR1A, intron 1 of 10)	102502186	102502585	400	10	102479229	102502712	23484	-	gene-ACTR1A	rna-NM_005736.4	127
peak_1221	Exon (rna-NM_001350989.1/gene-SFXN2, exon 6 of 13)	102729098	102729497	400	10	102726621	102735909	9289	+	gene-SFXN2	rna-XR_945599.3	2477
peak_1224	Promoter (<=1kb)	102918078	102918477	400	10	102918293	102921115	2823	+	gene-CNNM2	rna-XR_001747120.1	0
peak_1231	Promoter (<=1kb)	104232118	104232517	400	10	104129888	104232363	102476	-	gene-CFAP43	rna-XM_005270171.2	0
peak_1232	Promoter (<=1kb)	104254703	104255102	400	10	104254710	104267464	12755	+	gene-GSTO1	rna-NM_001191002.1	0
peak_1234	Promoter (<=1kb)	110007854	110008253	400	10	110007975	110135565	127591	+	gene-ADD3	rna-XM_024447809.1	0
peak_1240	Promoter (<=1kb)	110918913	110919312	400	10	110898730	110918936	20207	-	gene-BBIP1	rna-NM_001195306.1	0
peak_1242	Promoter (<=1kb)	112447011	112447410	400	10	112447215	112737798	290584	+	gene-VTI1A	rna-NM_001365710.2	0
peak_1243	Intron (rna-NM_001146274.2/gene-TCF7L2, intron 5 of 13)	113073957	113074356	400	10	113045355	113045576	222	+	gene-SNORA87	rna-NR_132769.1	28602
peak_1246	Intron (rna-XM_011539769.3/gene-NHLRC2, intron 1 of 10)	113855371	113855770	400	10	113854661	113917194	62534	+	gene-NHLRC2	rna-NM_198514.4	710
peak_1248	Promoter (<=1kb)	114174321	114174720	400	10	114174442	114232669	58228	+	gene-TDRD1	rna-XM_011539962.1	0
peak_1249	Promoter (<=1kb)	114526753	114527152	400	10	114431112	114526823	95712	-	gene-ABLIM1	rna-XM_006717847.1	0
peak_1255	Intron (rna-NM_173791.5/gene-PDZD8, intron 1 of 4)	117373745	117374144	400	10	117277274	117375440	98167	-	gene-PDZD8	rna-NM_173791.5	1296
peak_1256	Promoter (<=1kb)	118046498	118046897	400	10	118046821	118100136	53316	+	gene-CASC2	rna-NR_026941.1	0
peak_1262	Promoter (<=1kb)	119178507	119178906	400	10	119167720	119178812	11093	-	gene-PRDX3	rna-NM_001302272.2	0
peak_1263	Intron (rna-NM_005308.3/gene-GRK5, intron 1 of 15)	119253361	119253760	400	10	119207983	119212704	4722	+	gene-GRK5-IT1	rna-XR_246196.4	45378
peak_1265	Intron (rna-NM_001005339.2/gene-RGS10, intron 3 of 4)	119523521	119523920	400	10	119499827	119536533	36707	-	gene-RGS10	rna-NM_002925.3	12613
peak_1266	Promoter (<=1kb)	119596838	119597237	400	10	119573465	119597029	23565	-	gene-TIAL1	rna-NM_001033925.1	0
peak_1269	Promoter (<=1kb)	119725418	119725817	400	10	119726047	119792208	66162	+	gene-INPP5F	rna-NM_001243195.1	-230
peak_1270	Intron (rna-XM_011539524.3/gene-INPP5F, intron 1 of 19)	119750455	119750854	400	10	119768256	119768542	287	+	gene-RN7SL846P	gene-RN7SL846P	-17402
peak_1279	Promoter (2-3kb)	122267616	122268015	400	10	122270745	122338160	67416	+	gene-BTBD16	rna-XM_011539239.2	-2730
peak_1280	Promoter (<=1kb)	122374187	122374586	400	10	122374675	122432351	57677	+	gene-PLEKHA1	rna-XM_011540021.1	-89
peak_1283	Promoter (<=1kb)	123008685	123009084	400	10	123009006	123058290	49285	+	gene-ACADSB	rna-NM_001609.4	0
peak_1292	Intron (rna-NM_001290215.3/gene-CTBP2, intron 1 of 10)	125135988	125136387	400	10	124988316	125124659	136344	-	gene-CTBP2	rna-XM_017015757.2	-11329
peak_1294	Promoter (<=1kb)	125719191	125719590	400	10	125719515	125764143	44629	+	gene-EDRF1	rna-NM_015608.2	0
peak_1295	Promoter (<=1kb)	125823322	125823721	400	10	125823546	125836551	13006	+	gene-BCCIP	rna-NM_078468.3	0
peak_1297	Intron (rna-NM_001377561.1/gene-DOCK1, intron 1 of 29)	126906053	126906452	400	10	126905428	127452516	547089	+	gene-DOCK1	rna-NM_001380.5	625
peak_1303	Promoter (<=1kb)	129467183	129467582	400	10	129467241	129770983	303743	+	gene-MGMT	rna-NM_002412.5	0
peak_1307	Promoter (<=1kb)	132308041	132308440	400	10	132207492	132307950	100459	-	gene-STK32C	rna-NM_173575.4	-91
peak_1308	Distal Intergenic	132420252	132420651	400	10	132430673	132442409	11737	-	gene-LOC105378568	rna-XR_001747670.1	21758
peak_1310	Intron (rna-NR_149317.1/gene-LINC02870, intron 2 of 2)	132446598	132446997	400	10	132445189	132448306	3118	+	gene-LINC02870	rna-NR_149317.1	1409
peak_1313	Exon (rna-NM_001200049.3/gene-CFAP46, exon 35 of 58)	132865790	132866189	400	10	132851283	132857537	6255	+	gene-LOC105378571	rna-XR_946497.3	14507
peak_1315	Intron (rna-NM_152643.8/gene-KNDC1, intron 26 of 29)	133214621	133215020	400	10	133215625	133218824	3200	-	gene-LOC105378573	rna-XR_946505.2	3804
peak_1319	Distal Intergenic	133476192	133476591	400	10	133462356	133464560	2205	-	gene-LOC105378576	rna-XR_946513.3	-11632
peak_1321	Distal Intergenic	133590747	133591146	400	10	133566934	133569958	3025	-	gene-SPRNP1	rna-NR_033789.2	-20789
peak_1331	Downstream (<1kb)	2128080	2128479	400	11	2134142	2134162	21	-	gene-MIR483	rna-MIR483	5683
peak_1332	Promoter (1-2kb)	2379730	2380129	400	11	2328749	2377992	49244	-	gene-CD81-AS1	rna-NR_108080.1	-1738
peak_1335	Promoter (<=1kb)	3422750	3423149	400	11	3408224	3422552	14329	-	gene-FAM86GP	gene-FAM86GP	-198
peak_1337	Promoter (<=1kb)	3797647	3798046	400	11	3797724	3826371	28648	+	gene-PGAP2	rna-NM_001256235.1	0
peak_1341	Intron (rna-NR_047550.1/gene-LINC02749, intron 1 of 1)	4187356	4187755	400	11	4187152	4202653	15502	+	gene-LINC02749	rna-NR_047550.1	204
peak_1343	Promoter (<=1kb)	5684700	5685099	400	11	5590906	5685084	94179	-	gene-TRIM5	rna-XR_001748015.2	0
peak_1347	5' UTR	6498072	6498471	400	11	6497280	6572020	74741	+	gene-DNHD1	rna-NM_144666.3	792
peak_1350	Distal Intergenic	6812495	6812894	400	11	6794525	6795908	1384	-	gene-OR6A2	rna-NM_003696.2	-16587
peak_1353	Distal Intergenic	8192657	8193056	400	11	8169167	8180605	11439	+	gene-RIC3-DT	rna-XR_931009.2	23490
peak_1354	Distal Intergenic	8328613	8329012	400	11	8224309	8268787	44479	-	gene-LMO1	rna-NM_001270428.2	-59826
peak_1355	Promoter (<=1kb)	8682329	8682728	400	11	8612040	8682658	70619	-	gene-TRIM66	rna-XM_006718397.2	0
peak_1359	Promoter (<=1kb)	9314406	9314805	400	11	9280654	9314593	33940	-	gene-TMEM41B	rna-NM_015012.4	0
peak_1364	Promoter (<=1kb)	9664042	9664441	400	11	9664077	9752993	88917	+	gene-SWAP70	rna-NM_001297714.2	0
peak_1365	Promoter (<=1kb)	10294756	10295155	400	11	9839761	10294207	454447	-	gene-SBF2	rna-XM_017018377.2	-549
peak_1366	Promoter (<=1kb)	10307845	10308244	400	11	10308313	10430673	122361	+	gene-CAND1.11	rna-NR_103765.1	-69
peak_1368	Intron (rna-NM_001172431.1/gene-AMPD3, intron 5 of 13)	10488717	10489116	400	11	10508277	10508296	20	-	gene-MIR4485	rna-MIR4485	19180
peak_1369	Promoter (<=1kb)	10540818	10541217	400	11	10511673	10541187	29515	-	gene-RNF141	rna-NM_016422.4	0
peak_1370	Distal Intergenic	10701638	10702037	400	11	10573091	10693988	120898	-	gene-MRVI1	rna-NM_130385.3	-7650
peak_1378	Promoter (<=1kb)	11841316	11841715	400	11	11841972	11961887	119916	+	gene-USP47	rna-NM_001282659.2	-257
peak_1386	Distal Intergenic	13118346	13118745	400	11	13111503	13112981	1479	-	gene-LOC105376558	rna-XR_931043.1	-5365
peak_1391	Intron (rna-XR_002957148.1/gene-ARNTL, intron 2 of 15)	13315810	13316209	400	11	13348040	13387266	39227	+	gene-ARNTL	rna-XM_017017748.1	-31831
peak_1393	Promoter (<=1kb)	13668413	13668812	400	11	13668666	13732346	63681	+	gene-FAR1	rna-XM_011520400.2	0
peak_1395	Intron (rna-NR_149108.1/gene-LINC02548, intron 3 of 3)	13826680	13827079	400	11	13784386	13848002	63617	+	gene-LINC02548	rna-NR_149108.1	42294
peak_1396	Intron (rna-NR_135052.1/gene-LINC02683, intron 1 of 1)	13923223	13923622	400	11	13921447	13924863	3417	-	gene-LINC02683	rna-NR_135052.1	1241
peak_1397	Promoter (<=1kb)	14359145	14359544	400	11	14277922	14359183	81262	-	gene-RRAS2	rna-NM_012250.6	0
peak_1400	Distal Intergenic	14907384	14907783	400	11	14878005	14898915	20911	-	gene-CYP2R1	rna-XM_011519898.3	-8469
peak_1403	Distal Intergenic	17063501	17063900	400	11	17074653	17074744	92	-	gene-SNORD14A	rna-NR_000022.1	10844
peak_1416	Promoter (<=1kb)	19712317	19712716	400	11	19712837	20121601	408765	+	gene-NAV2	rna-NM_001244963.2	-121
peak_1417	Promoter (<=1kb)	20387338	20387737	400	11	20387530	20509333	121804	+	gene-PRMT3	rna-NM_001145166.1	0
peak_1420	Promoter (<=1kb)	27506661	27507060	400	11	27506852	27677805	170954	+	gene-BDNF-AS	rna-NR_002832.2	0
peak_1421	Promoter (<=1kb)	28108232	28108631	400	11	28108251	28333508	225258	+	gene-METTL15	rna-XM_011519941.2	0
peak_1426	Promoter (<=1kb)	32583590	32583989	400	11	32583816	32602473	18658	+	gene-EIF3M	rna-XM_011519840.3	0
peak_1427	Promoter (<=1kb)	33039271	33039670	400	11	33039499	33079454	39956	+	gene-TCP11L1	rna-XM_017017989.2	0
peak_1429	Promoter (<=1kb)	33161249	33161648	400	11	33084584	33161480	76897	-	gene-CSTF3	rna-NM_001326.3	0
peak_1430	Promoter (<=1kb)	33736450	33736849	400	11	33703010	33736479	33470	-	gene-CD59	rna-NM_203329.2	0
peak_1434	Promoter (<=1kb)	34052918	34053317	400	11	34044870	34052509	7640	-	gene-LOC101929918	rna-XR_931177.2	-409
peak_1447	Promoter (<=1kb)	35617643	35618042	400	11	35618460	35620865	2406	+	gene-FJX1	rna-NM_014344.4	-418
peak_1448	Distal Intergenic	35821948	35822347	400	11	35860185	35861590	1406	-	gene-KRT18P14	gene-KRT18P14	39243
peak_1455	Distal Intergenic	43504572	43504971	400	11	43521874	43523560	1687	+	gene-CTBP2P6	gene-CTBP2P6	-16903
peak_1456	Promoter (<=1kb)	43680400	43680799	400	11	43680738	43856615	175878	+	gene-HSD17B12	rna-NM_016142.3	0
peak_1462	3' UTR	45233311	45233710	400	11	45212476	45214744	2269	+	gene-LOC101060179	rna-XM_003959932.5	20835
peak_1463	Exon (rna-NR_027134.1/gene-LINC02716, exon 1 of 2)	45771450	45771849	400	11	45771432	45772358	927	+	gene-LINC02716	rna-NR_027134.1	18
peak_1474	Promoter (<=1kb)	46845980	46846379	400	11	46743048	46846280	103233	-	gene-CKAP5	rna-NM_001008938.4	0
peak_1475	3' UTR	47161175	47161574	400	11	47164301	47176861	12561	-	gene-ARFGAP2	rna-XM_017018414.2	15287
peak_1476	Promoter (<=1kb)	47177419	47177818	400	11	47164298	47177125	12828	-	gene-ARFGAP2	rna-NM_001242832.1	-294
peak_1477	Intron (rna-NM_001300734.1/gene-DDB2, intron 3 of 5)	47233997	47234396	400	11	47248300	47269033	20734	+	gene-NR1H3	rna-NM_001251934.1	-13904
peak_1482	Promoter (<=1kb)	47553151	47553550	400	11	47465937	47553132	87196	-	gene-CELF1	rna-NM_006560.4	-19
peak_1485	Promoter (<=1kb)	57322537	57322936	400	11	57299631	57322352	22722	-	gene-TNKS1BP1	rna-XM_006718725.3	-185
peak_1487	Promoter (2-3kb)	57638002	57638401	400	11	57641198	57641286	89	+	gene-MIR130A	rna-NR_029673.1	-2797
peak_1495	Promoter (<=1kb)	59615932	59616331	400	11	59616089	59635536	19448	+	gene-LOC101927226	rna-XR_001748237.1	0
peak_1496	Promoter (<=1kb)	59669225	59669624	400	11	59636716	59669037	32322	-	gene-PATL1	rna-NM_152716.3	-188
peak_1498	Promoter (<=1kb)	59810441	59810840	400	11	59806140	59810778	4639	-	gene-MRPL16	rna-NM_017840.4	0
peak_1507	Promoter (<=1kb)	61792731	61793130	400	11	61792911	61797238	4328	+	gene-FEN1	rna-NM_004111.6	0
peak_1509	Promoter (2-3kb)	61962367	61962766	400	11	61957234	61959927	2694	-	gene-LOC107984334	rna-XR_001748245.1	-2440
peak_1510	Distal Intergenic	62025720	62026119	400	11	62011721	62012648	928	-	gene-RPS2P37	gene-RPS2P37	-13072
peak_1517	Promoter (<=1kb)	62612971	62613370	400	11	62613257	62615116	1860	+	gene-ROM1	rna-NM_000327.4	0
peak_1520	Promoter (<=1kb)	62727482	62727881	400	11	62712630	62727457	14828	-	gene-HNRNPUL2	rna-NM_001079559.3	-25
peak_1525	Intron (rna-NM_004074.3/gene-COX8A, intron 1 of 1)	63975096	63975495	400	11	63974620	63976543	1924	+	gene-COX8A	rna-NM_004074.3	476
peak_1526	Promoter (<=1kb)	64185799	64186198	400	11	64186171	64204543	18373	+	gene-STIP1	rna-NM_001282653.2	0
peak_1527	Promoter (<=1kb)	64241085	64241484	400	11	64241095	64244132	3038	+	gene-FKBP2	rna-NM_001370367.1	0
peak_1530	Promoter (1-2kb)	64357471	64357870	400	11	64359162	64372215	13054	+	gene-RPS6KA4	rna-NM_001006944.2	-1292
peak_1531	Promoter (<=1kb)	64448507	64448906	400	11	64449057	64451657	2601	+	gene-LINC02724	rna-NR_073177.1	-151
peak_1532	Promoter (<=1kb)	64743203	64743602	400	11	64726911	64742808	15898	-	gene-RASGRP2	rna-XM_011544725.2	-395
peak_1533	Promoter (<=1kb)	64778657	64779056	400	11	64764604	64778844	14241	-	gene-SF1	rna-NM_201995.2	0
peak_1536	Promoter (<=1kb)	64924039	64924438	400	11	64924689	64934475	9787	+	gene-PPP2R5B	rna-NM_006244.4	-251
peak_1541	Exon (rna-NM_013265.4/gene-VPS51, exon 1 of 10)	65096390	65096789	400	11	65096214	65111862	15649	+	gene-VPS51	rna-NR_073519.2	176
peak_1542	Promoter (<=1kb)	65110909	65111308	400	11	65111854	65116235	4382	+	gene-TM7SF2	rna-NM_001277233.1	-546
peak_1544	Intron (rna-NR_033396.1/gene-SLC22A20P, intron 6 of 9)	65225107	65225506	400	11	65213840	65242757	28918	+	gene-SLC22A20P	rna-NR_033396.1	11267
peak_1557	Promoter (<=1kb)	65615342	65615741	400	11	65616312	65637439	21128	+	gene-PCNX3	rna-NM_032223.3	-571
peak_1566	Downstream (1-2kb)	66312679	66313078	400	11	66314494	66317044	2551	-	gene-CD248	rna-NM_020404.3	3966
peak_1571	Exon (rna-NM_001256670.2/gene-DPP3, exon 4 of 17)	66487317	66487716	400	11	66480434	66509657	29224	+	gene-DPP3	rna-NM_130443.4	6883
peak_1574	Promoter (<=1kb)	66638217	66638616	400	11	66638617	66646473	7857	+	gene-RBM4	rna-NM_001198843.1	-1
peak_1578	Promoter (<=1kb)	66958276	66958675	400	11	66848420	66958383	109964	-	gene-PC	rna-NM_000920.4	0
peak_1582	Intron (rna-XR_002957256.1/gene-LOC112268076, intron 2 of 4)	67943675	67944074	400	11	67935079	67936497	1419	+	gene-LOC105369359	gene-LOC105369359	8596
peak_1583	Promoter (<=1kb)	68010080	68010479	400	11	68010327	68029276	18950	+	gene-ALDH3B1	rna-NM_000694.4	0
peak_1584	Intron (rna-NM_001161473.3/gene-ALDH3B1, intron 1 of 9)	68014490	68014889	400	11	68010327	68029276	18950	+	gene-ALDH3B1	rna-NM_001290059.2	4163
peak_1587	Promoter (<=1kb)	68271614	68272013	400	11	68261338	68271973	10636	-	gene-C11orf24	rna-NM_001300913.2	0
peak_1593	Promoter (<=1kb)	68839917	68840316	400	11	68754885	68839684	84800	-	gene-CPT1A	rna-XM_005273762.3	-233
peak_1595	Distal Intergenic	69044081	69044480	400	11	69048932	69090597	41666	+	gene-TPCN2	rna-NM_139075.4	-4452
peak_1602	Promoter (1-2kb)	69820655	69821054	400	11	69809968	69819416	9449	-	gene-FGF3	rna-NM_005247.4	-1239
peak_1603	Distal Intergenic	69949533	69949932	400	11	69985907	70189530	203624	+	gene-ANO1	rna-NM_001378092.1	-35975
peak_1606	Distal Intergenic	71299221	71299620	400	11	70468159	71252724	784566	-	gene-SHANK2	rna-XM_017017389.1	-46497
peak_1607	Promoter (<=1kb)	71448189	71448588	400	11	71434411	71448387	13977	-	gene-DHCR7	rna-XM_011544777.2	0
peak_1608	5' UTR	71453215	71453614	400	11	71453203	71501816	48614	+	gene-NADSYN1	rna-NM_018161.5	12
peak_1610	Intron (gene-UNC93B6/gene-UNC93B6, intron 1 of 2)	71604098	71604497	400	11	71603260	71608044	4785	+	gene-UNC93B6	gene-UNC93B6	838
peak_1611	Promoter (<=1kb)	71786757	71787156	400	11	71775897	71786674	10778	-	gene-LOC105379409	rna-XR_950280.2	-83
peak_1618	Intron (rna-NM_001258392.3/gene-CLPB, intron 2 of 15)	72414118	72414517	400	11	72285495	72434531	149037	-	gene-CLPB	rna-NM_001258392.3	20014
peak_1620	Distal Intergenic	72482205	72482604	400	11	72292425	72434684	142260	-	gene-CLPB	rna-NM_001258394.2	-47521
peak_1630	Distal Intergenic	73779535	73779934	400	11	73787874	73865133	77260	+	gene-MRPL48	rna-NM_001318498.2	-7940
peak_1631	5' UTR	73787954	73788353	400	11	73787904	73864605	76702	+	gene-MRPL48	rna-XM_017017919.1	50
peak_1633	Promoter (<=1kb)	73964162	73964561	400	11	73965045	73970287	5243	+	gene-DNAJB13	rna-XM_011545015.2	-484
peak_1636	Promoter (<=1kb)	74398452	74398851	400	11	74330316	74398751	68436	-	gene-PGM2L1	rna-XM_011544953.3	0
peak_1639	Promoter (<=1kb)	74748486	74748885	400	11	74748849	74842413	93565	+	gene-RNF169	rna-NM_001098638.2	0
peak_1645	Distal Intergenic	75678798	75679197	400	11	75634500	75668724	34225	-	gene-MAP6	rna-XR_949932.3	-10074
peak_1648	Promoter (<=1kb)	75814873	75815272	400	11	75815189	76066447	251259	+	gene-UVRAG	rna-XM_011545228.3	0
peak_1650	Promoter (<=1kb)	76721832	76722231	400	11	76680166	76721789	41624	-	gene-GUCY2EP	rna-NR_024042.1	-43
peak_1652	Promoter (<=1kb)	76920081	76920480	400	11	76920113	77026797	106685	+	gene-ACER3	rna-XM_011545152.2	0
peak_1653	Promoter (<=1kb)	77047029	77047428	400	11	77047866	77048740	875	+	gene-LOC105369399	rna-XR_950340.1	-438
peak_1657	Intron (rna-XM_005274051.2/gene-RSF1, intron 1 of 15)	77789537	77789936	400	11	77813283	77813796	514	-	gene-RPS20P27	gene-RPS20P27	23860
peak_1658	Promoter (<=1kb)	77820845	77821244	400	11	77821114	77872352	51239	+	gene-AAMDC	rna-NM_001316960.1	0
peak_1666	Promoter (<=1kb)	82900277	82900676	400	11	82822936	82900430	77495	-	gene-PRCP	rna-NM_005040.4	0
peak_1672	Promoter (<=1kb)	85628009	85628408	400	11	83455012	85628373	2173362	-	gene-DLG2	rna-NM_001351274.2	0
peak_1675	Promoter (<=1kb)	85854730	85855129	400	11	85855066	85920017	64952	+	gene-CCDC83	rna-XM_011544839.2	0
peak_1676	Exon (rna-NM_001008660.3/gene-PICALM, exon 1 of 20)	86068318	86068717	400	11	85957579	86069039	111461	-	gene-PICALM	rna-XM_005274322.3	322
peak_1677	Promoter (<=1kb)	86244516	86244915	400	11	86244753	86277911	33159	+	gene-EED	rna-XM_011545331.2	0
peak_1682	Distal Intergenic	87352730	87353129	400	11	87358803	87367927	9125	+	gene-LOC107984361	rna-XR_001748317.1	-5674
peak_1683	Promoter (<=1kb)	93197440	93197839	400	11	93147280	93197825	50546	-	gene-SLC36A4	rna-XM_024448343.1	0
peak_1684	Promoter (<=1kb)	93661537	93661936	400	11	93661682	93730358	68677	+	gene-CEP295	rna-NM_033395.2	0
peak_1687	Promoter (<=1kb)	94493795	94494194	400	11	94493984	94499578	5595	+	gene-ANKRD49	rna-NM_017704.3	0
peak_1688	Promoter (<=1kb)	94741077	94741476	400	11	94573772	94740355	166584	-	gene-LOC105369438	rna-NR_135096.1	-722
peak_1691	Promoter (<=1kb)	95789399	95789798	400	11	95768953	95789406	20454	-	gene-FAM76B	rna-XM_011542610.2	0
peak_1695	Promoter (<=1kb)	96389867	96390266	400	11	96352765	96389894	37130	-	gene-CCDC82	rna-XM_024448690.1	0
peak_1696	Promoter (<=1kb)	102111839	102112238	400	11	102112445	102232739	120295	+	gene-YAP1	rna-XM_011542555.2	-207
peak_1697	Promoter (<=1kb)	102346781	102347180	400	11	102347182	102378670	31489	+	gene-BIRC2	rna-NM_001166.4	-2
peak_1704	Promoter (<=1kb)	106022054	106022453	400	11	106007899	106022240	14342	-	gene-MSANTD4	rna-NM_032424.3	0
peak_1707	Promoter (<=1kb)	107590841	107591240	400	11	107591009	107666779	75771	+	gene-ELMOD1	rna-XM_017017994.2	0
peak_1711	Promoter (<=1kb)	108222849	108223248	400	11	108222859	108366077	143219	+	gene-ATM	rna-XM_011542844.3	0
peak_1713	Exon (rna-XM_011542621.2/gene-POGLUT3, exon 1 of 8)	108497468	108497867	400	11	108472123	108498041	25919	-	gene-POGLUT3	rna-XM_011542621.2	174
peak_1715	Distal Intergenic	108648173	108648572	400	11	108665069	108940927	275859	+	gene-DDX10	rna-NM_004398.4	-16497
peak_1717	Promoter (<=1kb)	111299288	111299687	400	11	111299309	111308735	9427	+	gene-COLCA2	rna-NM_001370484.1	0
peak_1718	Promoter (<=1kb)	111602017	111602416	400	11	111602449	111730855	128407	+	gene-SIK2	rna-NM_015191.3	-33
peak_1722	Promoter (<=1kb)	111927122	111927521	400	11	111927144	111975995	48852	+	gene-DIXDC1	rna-NM_001278542.1	0
peak_1725	Promoter (<=1kb)	112086737	112087136	400	11	112086873	112095794	8922	+	gene-SDHD	rna-NM_001276503.2	0
peak_1726	Promoter (<=1kb)	112226095	112226494	400	11	112226428	112233973	7546	+	gene-PTS	rna-NM_000317.3	0
peak_1727	Promoter (<=1kb)	113773547	113773946	400	11	113733183	113773699	40517	-	gene-ZW10	rna-XM_017018558.2	0
peak_1728	Promoter (<=1kb)	114400119	114400518	400	11	114391443	114400511	9069	-	gene-C11orf71	rna-NM_019021.4	0
peak_1733	Promoter (<=1kb)	117144490	117144889	400	11	117144682	117171045	26364	+	gene-PAFAH1B2	rna-XM_017017840.1	0
peak_1736	Promoter (<=1kb)	117327771	117328170	400	11	117327854	117413266	85413	+	gene-CEP164	rna-NM_014956.5	0
peak_1739	Promoter (<=1kb)	118145446	118145845	400	11	118133377	118145433	12057	-	gene-SCN4B	rna-NR_024527.2	-13
peak_1745	Intron (rna-NM_001257191.2/gene-DDX6, intron 1 of 13)	118790351	118790750	400	11	118747763	118790948	43186	-	gene-DDX6	rna-NM_001257191.2	198
peak_1749	Promoter (<=1kb)	119121547	119121946	400	11	119121577	119135055	13479	+	gene-HINFP	rna-XM_024448430.1	0
peak_1751	Promoter (<=1kb)	119729244	119729643	400	11	119729583	119739623	10041	+	gene-LOC102724301	rna-NR_120587.1	0
peak_1752	Promoter (<=1kb)	121024063	121024462	400	11	121024102	121090776	66675	+	gene-TBCEL	rna-NM_001130047.3	0
peak_1755	Promoter (<=1kb)	123062224	123062623	400	11	123057492	123062366	4875	-	gene-HSPA8	rna-XM_011542798.1	0
peak_1757	Intron (rna-XM_017018039.1/gene-GRAMD1B, intron 2 of 18)	123510859	123511258	400	11	123509916	123627789	117874	+	gene-GRAMD1B	rna-NM_001330396.2	943
peak_1762	3' UTR	124746711	124747110	400	11	124747474	124752255	4782	-	gene-VSIG2	rna-NM_014312.5	5145
peak_1764	Promoter (<=1kb)	124876087	124876486	400	11	124876182	124881471	5290	+	gene-ROBO3	rna-NM_001370356.1	0
peak_1767	Promoter (<=1kb)	125111474	125111873	400	11	125094389	125111626	17238	-	gene-TMEM218	rna-NM_001080546.3	0
peak_1769	Promoter (<=1kb)	125569281	125569680	400	11	125569458	125584263	14806	+	gene-EI24	rna-XM_011543069.2	0
peak_1770	Promoter (<=1kb)	125592435	125592834	400	11	125568108	125592568	24461	-	gene-STT3A-AS1	rna-NR_132372.1	0
peak_1774	Distal Intergenic	126115939	126116338	400	11	126102840	126103441	602	+	gene-LOC107984407	rna-XR_001748432.1	13099
peak_1775	Promoter (<=1kb)	126211296	126211695	400	11	126211414	126262986	51573	+	gene-FAM118B	rna-XM_017018286.1	0
peak_1776	Promoter (<=1kb)	126303995	126304394	400	11	126304060	126350005	45946	+	gene-DCPS	rna-NM_001350236.2	0
peak_1777	Intron (rna-NM_001350236.2/gene-DCPS, intron 2 of 5)	126310450	126310849	400	11	126304060	126350005	45946	+	gene-DCPS	rna-NM_014026.6	6390
peak_1783	Promoter (<=1kb)	130002672	130003071	400	11	129899711	130002835	103125	-	gene-PRDM10	rna-NM_001367890.1	0
peak_1785	Promoter (<=1kb)	130916145	130916544	400	11	130866260	130916273	50014	-	gene-SNX19	rna-XM_011542824.2	0
peak_1799	Distal Intergenic	1518677	1519076	400	12	1529856	1647213	117358	+	gene-WNT5B	rna-XM_024449207.1	-10780
peak_1801	Intron (rna-XM_024449207.1/gene-WNT5B, intron 1 of 4)	1605522	1605921	400	12	1565993	1594581	28589	-	gene-FBXL14	rna-NM_152441.3	-10941
peak_1804	Promoter (<=1kb)	2812945	2813344	400	12	2805131	2812924	7794	-	gene-ITFG2-AS1	rna-NR_146318.1	-21
peak_1805	Exon (rna-XR_002957360.1/gene-ITFG2, exon 6 of 18)	2820763	2821162	400	12	2805131	2812924	7794	-	gene-ITFG2-AS1	rna-NR_146318.1	-7839
peak_1809	Distal Intergenic	3060819	3061218	400	12	3071246	3072170	925	-	gene-RPL13AP24	gene-RPL13AP24	10952
peak_1810	Promoter (<=1kb)	3076784	3077183	400	12	3077355	3286564	209210	+	gene-TSPAN9	rna-NM_001168320.1	-172
peak_1811	Intron (rna-NM_001168320.1/gene-TSPAN9, intron 1 of 7)	3168384	3168783	400	12	3200896	3278509	77614	+	gene-TSPAN9	rna-XR_001748559.1	-32113
peak_1812	Promoter (<=1kb)	3300165	3300564	400	12	3300329	3327103	26775	+	gene-LINC02827	rna-XR_001748962.2	0
peak_1819	Intron (rna-NM_000552.5/gene-VWF, intron 18 of 51)	6037950	6038349	400	12	6040037	6040183	147	-	gene-SNORA120	rna-NR_145989.1	1834
peak_1824	Promoter (<=1kb)	6383365	6383764	400	12	6384099	6388484	4386	+	gene-LTBR	rna-XM_006718983.3	-335
peak_1836	Promoter (<=1kb)	6852042	6852441	400	12	6844798	6852079	7282	-	gene-CDCA3	rna-XR_001748879.2	0
peak_1838	Promoter (<=1kb)	6904654	6905053	400	12	6904822	6914229	9408	+	gene-LRRC23	rna-NM_001135217.2	0
peak_1842	Exon (rna-XR_931601.2/gene-LOC105369634, exon 2 of 2)	6961763	6962162	400	12	6961632	6963099	1468	-	gene-LOC105369634	rna-XR_931601.2	937
peak_1851	Promoter (<=1kb)	8243033	8243432	400	12	8231049	8242946	11898	-	gene-FAM86FP	rna-NR_024254.1	-87
peak_1852	5' UTR	8697227	8697626	400	12	8697183	8777191	80009	+	gene-RIMKLB	rna-NM_001352268.1	44
peak_1853	Promoter (<=1kb)	8949572	8949971	400	12	8940361	8949645	9285	-	gene-M6PR	rna-NM_002355.4	0
peak_1854	Intron (rna-NR_120479.1/gene-LINC02367, intron 2 of 3)	9378610	9379009	400	12	9371782	9381422	9641	-	gene-LOC101928030	rna-NR_120481.1	2413
peak_1855	Intron (rna-XR_001748990.2/gene-LOC107987172, intron 1 of 2)	9412615	9413014	400	12	9408856	9413655	4800	-	gene-LOC107987172	rna-XR_001748990.2	641
peak_1865	Intron (rna-XM_011520607.2/gene-ETV6, intron 5 of 7)	11877550	11877949	400	12	11846979	11895386	48408	+	gene-ETV6	rna-XM_011520612.2	30571
peak_1873	Intron (rna-NM_003979.4/gene-GPRC5A, intron 1 of 3)	12900427	12900826	400	12	12891562	12917937	26376	+	gene-GPRC5A	rna-NM_003979.4	8865
peak_1877	Intron (rna-XM_024448877.1/gene-EMP1, intron 1 of 3)	13203465	13203864	400	12	13196726	13219941	23216	+	gene-EMP1	rna-NM_001423.3	6739
peak_1879	Intron (rna-XM_017019219.2/gene-GRIN2B, intron 3 of 13)	13847742	13848141	400	12	13834264	13838128	3865	+	gene-LOC105369667	rna-XR_001749014.2	13478
peak_1880	Distal Intergenic	14185887	14186286	400	12	14254914	14255486	573	+	gene-GNAI2P1	gene-GNAI2P1	-68628
peak_1882	Distal Intergenic	14258334	14258733	400	12	14254914	14255486	573	+	gene-GNAI2P1	gene-GNAI2P1	3420
peak_1891	Intron (rna-XR_001748773.1/gene-PLEKHA5, intron 2 of 4)	19130214	19130613	400	12	19129763	19207816	78054	+	gene-PLEKHA5	rna-XR_002957340.1	451
peak_1904	Distal Intergenic	26114111	26114510	400	12	26121951	26234777	112827	+	gene-SSPN	rna-XM_011520853.3	-7441
peak_1906	Intron (rna-XM_011520853.3/gene-SSPN, intron 1 of 2)	26158687	26159086	400	12	26134986	26234777	99792	+	gene-SSPN	rna-XM_011520855.2	23701
peak_1915	Promoter (<=1kb)	26938081	26938480	400	12	26938372	26960748	22377	+	gene-FGFR1OP2	rna-NM_001171888.1	0
peak_1916	5' UTR	27013936	27014335	400	12	26971579	27014384	42806	-	gene-TM7SF3	rna-NM_016551.3	49
peak_1918	Promoter (<=1kb)	27244280	27244679	400	12	27244286	27325959	81674	+	gene-STK38L	rna-NM_015000.4	0
peak_1924	Exon (rna-NM_020782.2/gene-KLHL42, exon 1 of 3)	27780745	27781144	400	12	27780237	27803040	22804	+	gene-KLHL42	rna-XR_931314.3	508
peak_1932	Promoter (<=1kb)	30795161	30795560	400	12	30795681	30802711	7031	+	gene-LINC00941	rna-NR_040245.1	-121
peak_1933	Distal Intergenic	30822946	30823345	400	12	30795681	30802711	7031	+	gene-LINC00941	rna-NR_040245.1	27265
peak_1935	Intron (rna-NM_001257144.2/gene-DDX11, intron 1 of 26)	31074604	31075003	400	12	31074334	31104799	30466	+	gene-DDX11	rna-XM_017018925.1	270
peak_1936	Intron (rna-NM_001308339.1/gene-DENND5B, intron 1 of 22)	31535298	31535697	400	12	31382730	31500531	117802	-	gene-DENND5B	rna-XM_017018899.1	-34767
peak_1943	5' UTR	32107329	32107728	400	12	32106847	32383633	276787	+	gene-BICD1	rna-NR_148725.2	482
peak_1948	Distal Intergenic	34218435	34218834	400	12	34230379	34250265	19887	+	gene-AK6P1	gene-AK6P1	-11545
peak_1949	Intron (rna-XR_944501.3/gene-CPNE8, intron 1 of 20)	38905015	38905414	400	12	38652200	38905591	253392	-	gene-CPNE8	rna-XR_944501.3	177
peak_1950	5' UTR	39442679	39443078	400	12	39293228	39443120	149893	-	gene-KIF21A	rna-NM_001173463.2	42
peak_1956	Intron (rna-XM_011538831.3/gene-TMEM117, intron 3 of 7)	44000332	44000731	400	12	44007985	44010533	2549	-	gene-ZNF75BP	gene-ZNF75BP	9802
peak_1958	Distal Intergenic	46983280	46983679	400	12	46970092	46972975	2884	+	gene-LOC107984466	rna-XR_001749082.1	13188
peak_1960	Promoter (<=1kb)	48106017	48106416	400	12	48106116	48146104	39989	+	gene-PFKM	rna-XM_005268974.1	0
peak_1963	Promoter (<=1kb)	48681909	48682308	400	12	48653211	48682238	29028	-	gene-KANSL2	rna-NM_017822.4	0
peak_1964	3' UTR	48965720	48966119	400	12	48965340	48969922	4583	-	gene-WNT10B	rna-XM_017019919.1	3803
peak_1965	Promoter (<=1kb)	49069666	49070065	400	12	49064676	49069979	5304	-	gene-RHEBL1	rna-NM_001303126.2	0
peak_1969	Distal Intergenic	49609202	49609601	400	12	49582875	49605709	22835	-	gene-FAM186B	rna-XM_017020008.2	-3493
peak_1970	Promoter (<=1kb)	49741451	49741850	400	12	49741557	49764934	23378	+	gene-TMBIM6	rna-NM_003217.3	0
peak_1971	Exon (rna-NM_181708.3/gene-BCDIN3D, exon 1 of 2)	49842626	49843025	400	12	49836043	49843106	7064	-	gene-BCDIN3D	rna-NM_181708.3	81
peak_1972	Exon (rna-XR_944953.2/gene-LOC105369764, exon 1 of 3)	49967175	49967574	400	12	49964687	49970555	5869	-	gene-LOC105369764	rna-XR_944953.2	2981
peak_1978	Promoter (<=1kb)	50400773	50401172	400	12	50400809	50461489	60681	+	gene-LARP4	rna-NM_001170804.1	0
peak_1979	Promoter (<=1kb)	51025867	51026266	400	12	50981007	51026141	45135	-	gene-SLC11A2	rna-XM_017019355.2	0
peak_1980	Promoter (<=1kb)	51047918	51048317	400	12	51048220	51060424	12205	+	gene-LETMD1	rna-NR_147098.1	0
peak_1982	5' UTR	51172560	51172959	400	12	51093656	51173135	79480	-	gene-TFCP2	rna-NM_005653.5	176
peak_1983	Promoter (<=1kb)	51218317	51218716	400	12	51186936	51218131	31196	-	gene-POU6F1	rna-XM_017019529.1	-186
peak_1985	Intron (rna-NM_007210.4/gene-GALNT6, intron 4 of 11)	51372025	51372424	400	12	51351870	51391192	39323	-	gene-GALNT6	rna-XM_024448812.1	18768
peak_1986	Promoter (1-2kb)	52083317	52083716	400	12	52084746	52092285	7540	+	gene-OR7E47P	rna-NR_120438.1	-1030
peak_1987	Promoter (<=1kb)	52191746	52192145	400	12	52168996	52192014	23019	-	gene-KRT80	rna-NM_001081492.2	0
peak_1990	Promoter (<=1kb)	52926416	52926815	400	12	52897191	52926469	29279	-	gene-KRT8	rna-NM_001256282.2	0
peak_1991	Promoter (<=1kb)	53079120	53079519	400	12	53064316	53079390	15075	-	gene-SPRYD3	rna-NM_032840.3	0
peak_1993	Promoter (<=1kb)	53180223	53180622	400	12	53157663	53180551	22889	-	gene-CSAD	rna-XM_011538442.2	0
peak_1999	Promoter (<=1kb)	53441385	53441784	400	12	53441649	53446643	4995	+	gene-PRR13	rna-NM_001005354.2	0
peak_2000	Intron (rna-NM_001366559.1/gene-ATF7-NPFF, intron 3 of 12)	53543537	53543936	400	12	53513984	53517608	3625	+	gene-LOC100652999	rna-NR_046221.1	29553
peak_2001	Promoter (<=1kb)	53626046	53626445	400	12	53507856	53626382	118527	-	gene-ATF7	rna-NR_073163.2	0
peak_2006	Promoter (<=1kb)	54325083	54325482	400	12	54325109	54351850	26742	+	gene-COPZ1	rna-XR_002957300.1	0
peak_2007	Distal Intergenic	55738132	55738531	400	12	55743122	55757264	14143	+	gene-GDF11	rna-NM_005811.5	-4591
peak_2012	Promoter (<=1kb)	56079038	56079437	400	12	56080108	56085617	5510	+	gene-ERBB3	rna-NM_001005915.1	-671
peak_2014	Exon (rna-NM_004077.3/gene-CS, exon 1 of 11)	56299787	56300186	400	12	56271699	56300330	28632	-	gene-CS	rna-NM_004077.3	144
peak_2016	Promoter (<=1kb)	56449068	56449467	400	12	56416363	56449426	33064	-	gene-TIMELESS	rna-NM_001330295.2	0
peak_2018	Promoter (<=1kb)	57078502	57078901	400	12	57055643	57078768	23126	-	gene-NEMP1	rna-XM_017019079.1	0
peak_2020	Intron (rna-NM_005269.3/gene-GLI1, intron 1 of 11)	57462766	57463165	400	12	57460259	57472061	11803	+	gene-GLI1	rna-XM_011538189.2	2507
peak_2024	Promoter (<=1kb)	57693692	57694091	400	12	57693955	57721557	27603	+	gene-OS9	rna-NM_001017956.2	0
peak_2025	Promoter (<=1kb)	57772160	57772559	400	12	57769363	57772105	2743	-	gene-METTL1	rna-XM_017019305.2	-55
peak_2026	Distal Intergenic	57865472	57865871	400	12	57819927	57846729	26803	-	gene-CTDSP2	rna-NM_005730.4	-18743
peak_2027	Intron (rna-NR_148947.1/gene-LOC283387, intron 1 of 3)	57881064	57881463	400	12	57893264	57896832	3569	+	gene-LOC101927608	rna-XR_245991.4	-11801
peak_2031	Intron (rna-XM_024449097.1/gene-SRGAP1, intron 1 of 11)	63918529	63918928	400	12	63933220	64147863	214644	+	gene-SRGAP1	rna-XM_011538581.2	-14292
peak_2034	Promoter (<=1kb)	64222061	64222460	400	12	64186312	64222296	35985	-	gene-C12orf66	rna-NM_001300940.1	0
peak_2039	Intron (rna-NR_125724.1/gene-LLPH-DT, intron 1 of 1)	66130979	66131378	400	12	66130751	66134449	3699	+	gene-LLPH-DT	rna-NR_125724.1	228
peak_2041	Promoter (<=1kb)	67268734	67269133	400	12	67269358	67319953	50596	+	gene-CAND1	rna-NM_001329674.2	-225
peak_2045	Promoter (<=1kb)	69359527	69359926	400	12	69359705	69412404	52700	+	gene-YEATS4	rna-XR_001748876.1	0
peak_2047	Intron (rna-XM_017018717.1/gene-FRS2, intron 1 of 10)	69524455	69524854	400	12	69515440	69515593	154	+	gene-SNORA113	rna-NR_145803.1	9015
peak_2049	Promoter (<=1kb)	69689377	69689776	400	12	69683239	69689277	6039	-	gene-BEST3	rna-NR_104220.1	-100
peak_2053	Promoter (<=1kb)	71754626	71755025	400	12	71754863	71800286	45424	+	gene-RAB21	rna-NM_014999.4	0
peak_2055	Promoter (<=1kb)	75334434	75334833	400	12	75334670	75370560	35891	+	gene-GLIPR1L1	rna-NM_001304964.2	0
peak_2060	Promoter (<=1kb)	76764207	76764606	400	12	76764258	76853701	89444	+	gene-ZDHHC17	rna-NM_001359626.1	0
peak_2068	Promoter (<=1kb)	92146056	92146455	400	12	92146085	92167560	21476	+	gene-LOC101928617	rna-NR_135037.1	0
peak_2071	Promoter (<=1kb)	93377381	93377780	400	12	93003758	93377736	373979	-	gene-LOC643339	rna-NR_040096.1	0
peak_2077	Promoter (<=1kb)	95217409	95217808	400	12	95076749	95217467	140719	-	gene-FGD6	rna-NM_018351.4	0
peak_2078	Promoter (<=1kb)	95473896	95474295	400	12	95474152	95515839	41688	+	gene-METAP2	rna-NM_001317182.2	0
peak_2082	Promoter (<=1kb)	96400371	96400770	400	12	96278261	96400439	122179	-	gene-CDK17	rna-NM_001170464.3	0
peak_2086	Promoter (<=1kb)	98593256	98593655	400	12	98593625	98602000	8376	+	gene-SLC25A3	rna-NM_005888.3	0
peak_2087	Promoter (<=1kb)	98644865	98645264	400	12	98645141	98665244	20104	+	gene-APAF1	rna-XM_017019250.1	0
peak_2088	Intron (rna-XM_017019047.1/gene-UHRF1BP1L, intron 1 of 20)	100142130	100142529	400	12	100026251	100142824	116574	-	gene-UHRF1BP1L	rna-XM_017019047.1	295
peak_2089	Downstream (<1kb)	100155417	100155816	400	12	100153479	100154768	1290	+	gene-DNM1P19	gene-DNM1P19	1938
peak_2094	Exon (rna-NM_020244.3/gene-CHPT1, exon 1 of 9)	101697914	101698313	400	12	101697672	101752038	54367	+	gene-CHPT1	rna-XR_001748817.1	242
peak_2099	Promoter (<=1kb)	102119989	102120388	400	12	102073103	102120114	47012	-	gene-NUP37	rna-NM_024057.4	0
peak_2101	Intron (rna-XR_001749292.1/gene-LOC107984433, intron 1 of 1)	103841615	103842014	400	12	103841417	103848794	7378	+	gene-LOC107984433	rna-XR_001749292.1	198
peak_2105	Promoter (<=1kb)	103965764	103966163	400	12	103965804	103988878	23075	+	gene-TDG	rna-NM_001363612.1	0
peak_2106	5' UTR	104063628	104064027	400	12	103989263	104064156	74894	-	gene-GLT8D2	rna-XM_017019999.1	129
peak_2107	Promoter (<=1kb)	104137531	104137930	400	12	104117783	104137459	19677	-	gene-NFYB	rna-XM_005268909.4	-72
peak_2110	Distal Intergenic	104432349	104432748	400	12	104456948	104762014	305067	+	gene-CHST11	rna-NM_001173982.2	-24200
peak_2113	Promoter (<=1kb)	104986146	104986545	400	12	104986316	105017625	31310	+	gene-C12orf45	rna-NM_152318.3	0
peak_2118	Promoter (<=1kb)	106955417	106955816	400	12	106955722	106974037	18316	+	gene-TMEM263	rna-NM_001319661.1	0
peak_2120	Promoter (<=1kb)	107093235	107093634	400	12	106991364	107093274	101911	-	gene-CRY1	rna-XM_017018832.2	0
peak_2121	Intron (rna-XM_017018807.2/gene-BTBD11, intron 1 of 15)	107404909	107405308	400	12	107415698	107659642	243945	+	gene-BTBD11	rna-XM_011537909.2	-10390
peak_2122	Intron (rna-XM_017018807.2/gene-BTBD11, intron 4 of 15)	107607598	107607997	400	12	107580874	107659642	78769	+	gene-BTBD11	rna-NM_001017523.2	26724
peak_2128	5' UTR	108597593	108597992	400	12	108589851	108598084	8234	-	gene-TMEM119	rna-NM_181724.3	92
peak_2130	Promoter (<=1kb)	108731720	108732119	400	12	108645109	108731921	86813	-	gene-CORO1C	rna-XM_024448915.1	0
peak_2131	Intron (rna-NM_018984.4/gene-SSH1, intron 2 of 14)	108840334	108840733	400	12	108836908	108837006	99	-	gene-MIR619	rna-NR_030350.1	-3328
peak_2136	Intron (rna-NM_001317395.2/gene-KCTD10, intron 2 of 6)	109462977	109463376	400	12	109448655	109477300	28646	-	gene-KCTD10	rna-NM_001317395.2	13924
peak_2138	Promoter (<=1kb)	109573307	109573706	400	12	109553715	109573504	19790	-	gene-MMAB	rna-NM_052845.4	0
peak_2142	Promoter (<=1kb)	111024283	111024682	400	12	111012394	111023969	11576	-	gene-LOC105369981	rna-XR_945339.2	-314
peak_2145	Intron (rna-XM_011537720.3/gene-SH2B3, intron 2 of 8)	111424960	111425359	400	12	111433931	111451623	17693	+	gene-SH2B3	rna-XM_011537721.3	-8572
peak_2146	Intron (rna-NM_001372574.1/gene-ATXN2, intron 1 of 24)	111569838	111570237	400	12	111581332	111581945	614	+	gene-IFITM3P5	gene-IFITM3P5	-11095
peak_2148	Promoter (<=1kb)	112013051	112013450	400	12	112013340	112022990	9651	+	gene-ERP29	rna-XM_017018720.1	0
peak_2149	Intron (rna-NM_001109662.4/gene-HECTD4, intron 55 of 75)	112198218	112198617	400	12	112163258	112163321	64	-	gene-MIR6861	rna-NR_106921.1	-34897
peak_2151	Promoter (<=1kb)	112938268	112938667	400	12	112938463	112973251	34789	+	gene-OAS3	rna-XM_005253889.4	0
peak_2154	Promoter (<=1kb)	113358362	113358761	400	12	113358576	113391582	33007	+	gene-PLBD2	rna-XM_017018977.1	0
peak_2155	Promoter (<=1kb)	113422086	113422485	400	12	113422265	113438277	16013	+	gene-SDSL	rna-XM_011537846.2	0
peak_2156	Distal Intergenic	113671644	113672043	400	12	113653635	113656000	2366	+	gene-LOC105369991	rna-XR_945349.2	18009
peak_2158	Promoter (<=1kb)	113966191	113966590	400	12	113816740	113966325	149586	-	gene-RBM19	rna-NM_001146699.2	0
peak_2160	Downstream (1-2kb)	116426227	116426626	400	12	116428294	116428311	18	-	gene-MIR4472-2	rna-MIR4472-2	1685
peak_2165	Promoter (<=1kb)	118136068	118136467	400	12	118136124	118145584	9461	+	gene-PEBP1	rna-NM_002567.4	0
peak_2166	Promoter (<=1kb)	118372598	118372997	400	12	118149801	118372907	223107	-	gene-TAOK3	rna-NM_001346487.2	0
peak_2169	Promoter (<=1kb)	119988620	119989019	400	12	119989236	120094494	105259	+	gene-BICDL1	rna-NM_001367886.1	-217
peak_2179	Intron (rna-XR_945449.2/gene-LOC105370029, intron 1 of 2)	120686389	120686788	400	12	120676056	120686900	10845	-	gene-LOC105370029	rna-XR_945449.2	112
peak_2193	Intron (rna-XR_001749357.1/gene-LOC107984442, intron 1 of 2)	121789166	121789565	400	12	121787983	121793143	5161	+	gene-LOC107984442	rna-XR_001749357.1	1183
peak_2200	Promoter (<=1kb)	122225865	122226264	400	12	122207668	122226052	18385	-	gene-DIABLO	rna-NM_001371333.1	0
peak_2204	Distal Intergenic	122637911	122638310	400	12	122695964	122695985	22	-	gene-MIR9902-1	rna-MIR9902-1	57675
peak_2205	Intron (rna-XM_017020033.2/gene-CCDC62, intron 1 of 11)	122774898	122775297	400	12	122774572	122827528	52957	+	gene-CCDC62	rna-NM_201435.5	326
peak_2206	Promoter (<=1kb)	122974304	122974703	400	12	122928992	122974682	45691	-	gene-ABCB9	rna-XM_017019103.1	0
peak_2209	Promoter (<=1kb)	123232934	123233333	400	12	123152324	123233142	80819	-	gene-MPHOSPH9	rna-XM_011537740.2	0
peak_2210	Exon (rna-NR_157805.1/gene-SBNO1-AS1, exon 1 of 2)	123365096	123365495	400	12	123364948	123365804	857	+	gene-SBNO1-AS1	rna-NR_157806.1	148
peak_2214	5' UTR	123523274	123523673	400	12	123472200	123524607	52408	-	gene-RILPL1	rna-XM_011538282.2	934
peak_2219	Intron (rna-NM_001077261.4/gene-NCOR2, intron 5 of 47)	124479984	124480383	400	12	124511651	124516861	5211	+	gene-LOC105370047	rna-XR_945483.3	-31268
peak_2226	Promoter (<=1kb)	130839119	130839518	400	12	130789600	130839250	49651	-	gene-STX2	rna-NM_001351049.2	0
peak_2230	Distal Intergenic	131862126	131862525	400	12	131834395	131851771	17377	+	gene-MMP17	rna-XM_011538356.3	27731
peak_2237	Exon (rna-XR_002957339.1/gene-POLE, exon 41 of 49)	132638884	132639283	400	12	132618796	132623736	4941	+	gene-P2RX2	rna-XM_011534786.3	20088
peak_2242	Promoter (<=1kb)	133080413	133080812	400	12	133080419	133107526	27108	+	gene-ZNF140	rna-XM_011534840.2	0
peak_2251	Promoter (<=1kb)	21298045	21298444	400	13	21283510	21298091	14582	-	gene-LOC101928764	rna-NM_001365454.1	0
peak_2254	Promoter (2-3kb)	23466404	23466803	400	13	23469512	23487464	17953	+	gene-LINC00327	rna-NR_038995.1	-2709
peak_2255	Promoter (<=1kb)	23579240	23579639	400	13	23579360	23669271	89912	+	gene-TNFRSF19	rna-NM_018647.5	0
peak_2256	Promoter (<=1kb)	23888862	23889261	400	13	23888868	23892103	3236	+	gene-PCOTH	rna-NM_001014442.4	0
peak_2261	Promoter (<=1kb)	25287200	25287599	400	13	25246201	25287488	41288	-	gene-MTMR6	rna-NM_004685.4	0
peak_2264	Intron (rna-XR_941767.2/gene-LOC105370124, intron 1 of 1)	27054284	27054683	400	13	27046159	27056658	10500	-	gene-LOC105370124	rna-XR_941767.2	1975
peak_2265	Distal Intergenic	27362110	27362509	400	13	27368510	27372108	3599	-	gene-LOC105370126	rna-XR_001749961.1	9599
peak_2267	Promoter (<=1kb)	27450062	27450461	400	13	27435639	27450082	14444	-	gene-MTIF3	rna-XM_017020417.1	0
peak_2269	Promoter (<=1kb)	27620497	27620896	400	13	27545913	27620529	74617	-	gene-LNX2	rna-NM_153371.4	0
peak_2271	Promoter (<=1kb)	28718813	28719212	400	13	28700080	28718970	18891	-	gene-SLC46A3	rna-NM_001135919.2	0
peak_2274	Promoter (<=1kb)	30306779	30307178	400	13	30200026	30306869	106844	-	gene-KATNAL1	rna-XM_017020792.2	0
peak_2275	Promoter (<=1kb)	30444093	30444492	400	13	30445254	30448973	3720	+	gene-LOC107984577	rna-XR_001749803.1	-762
peak_2277	Promoter (<=1kb)	30617446	30617845	400	13	30456704	30617587	160884	-	gene-HMGB1	rna-NM_001370340.1	0
peak_2282	Promoter (<=1kb)	32538472	32538871	400	13	32432417	32538795	106379	-	gene-N4BP2L2	rna-NM_001320836.2	0
peak_2284	Promoter (<=1kb)	33818084	33818483	400	13	33818149	33837500	19352	+	gene-RFC3	rna-NM_002915.4	0
peak_2286	Intron (rna-NR_146542.1/gene-LINC02343, intron 1 of 3)	34357532	34357931	400	13	34348043	34616292	268250	+	gene-LINC02343	rna-NR_146542.1	9489
peak_2290	Distal Intergenic	39006393	39006792	400	13	38965925	38990859	24935	-	gene-STOML3	rna-NM_001144033.1	-15534
peak_2291	Promoter (<=1kb)	39037682	39038081	400	13	39009865	39038076	28212	-	gene-PROSER1	rna-NM_170719.3	0
peak_2292	Exon (rna-NR_026745.1/gene-COG6, exon 1 of 20)	39655834	39656233	400	13	39655677	39752628	96952	+	gene-COG6	rna-XM_011535168.1	157
peak_2294	Promoter (<=1kb)	41263202	41263601	400	13	41216369	41263560	47192	-	gene-MTRF1	rna-XM_017020856.1	0
peak_2302	Promoter (<=1kb)	45417923	45418322	400	13	45418162	45420371	2210	+	gene-SLC25A30-AS1	rna-NR_047031.1	0
peak_2310	Promoter (<=1kb)	49247768	49248167	400	13	49247875	49293486	45612	+	gene-CDADC1	rna-XM_011535253.1	0
peak_2311	Promoter (<=1kb)	49444258	49444657	400	13	49308650	49444346	135697	-	gene-CAB39L	rna-XM_017020785.2	0
peak_2314	Promoter (<=1kb)	49935975	49936374	400	13	49912702	49936340	23639	-	gene-SPRYD7	rna-NM_020456.4	0
peak_2316	Promoter (<=1kb)	50082152	50082551	400	13	50082169	50107218	25050	+	gene-DLEU1	rna-NR_002605.2	0
peak_2317	Intron (rna-NR_109974.1/gene-DLEU1, intron 2 of 6)	50124023	50124422	400	13	49982549	50125541	142993	-	gene-DLEU2	rna-NR_152566.1	1119
peak_2320	Promoter (<=1kb)	51803651	51804050	400	13	51767993	51803735	35743	-	gene-DHRS12	rna-NM_001377932.1	0
peak_2326	Promoter (<=1kb)	60396605	60397004	400	13	60397005	60573877	176873	+	gene-TDRD3	rna-XM_017020777.1	-1
peak_2327	Intron (rna-NR_126409.1/gene-LINC00376, intron 6 of 6)	63189802	63190201	400	13	63183101	63328094	144994	-	gene-LINC00376	rna-NR_126409.1	137893
peak_2331	Promoter (<=1kb)	75482232	75482631	400	13	75283503	75482169	198667	-	gene-TBC1D4	rna-NM_014832.5	-63
peak_2333	Promoter (<=1kb)	75549373	75549772	400	13	75525219	75549439	24221	-	gene-COMMD6	rna-NM_001287394.1	0
peak_2336	Promoter (<=1kb)	79481126	79481525	400	13	79477364	79481231	3868	-	gene-NDFIP2-AS1	rna-NR_046685.1	0
peak_2338	Distal Intergenic	79988329	79988728	400	13	80011077	80026663	15587	+	gene-LINC01080	rna-NR_104138.1	-22349
peak_2342	Promoter (<=1kb)	94549435	94549834	400	13	94549650	94549722	73	-	gene-TRF-GAA1-5	rna-TRF-GAA1-5	0
peak_2346	Promoter (<=1kb)	96053181	96053580	400	13	95801580	96053401	251822	-	gene-UGGT2	rna-NM_020121.4	0
peak_2348	Promoter (<=1kb)	97433252	97433651	400	13	97434169	97469128	34960	+	gene-RAP2A	rna-NM_021033.7	-518
peak_2349	Intron (rna-NM_001130048.2/gene-DOCK9, intron 38 of 56)	98840120	98840519	400	13	98832084	98834629	2546	+	gene-DOCK9-AS1	rna-NR_046663.1	8036
peak_2351	Promoter (<=1kb)	99501363	99501762	400	13	99501472	99564048	62577	+	gene-TM9SF2	rna-NM_004800.3	0
peak_2357	Intron (rna-XM_011521062.1/gene-MYO16, intron 16 of 34)	108916204	108916603	400	13	109146900	109159788	12889	-	gene-LOC105370356	rna-XR_001750007.1	243185
peak_2362	Promoter (<=1kb)	111153580	111153979	400	13	111153614	111305734	152121	+	gene-ARHGEF7	rna-XM_017020822.1	0
peak_2364	Intron (rna-XM_011537482.1/gene-MCF2L, intron 2 of 32)	112943248	112943647	400	13	112968353	113090050	121698	+	gene-MCF2L	rna-XM_017020499.2	-24706
peak_2371	Intron (rna-NM_182849.2/gene-CCNB1IP1, intron 1 of 5)	20332788	20333187	400	14	20311370	20333279	21910	-	gene-CCNB1IP1	rna-NM_021178.5	92
peak_2372	Promoter (<=1kb)	20343029	20343428	400	14	20343041	20357904	14864	+	gene-PARP2	rna-XM_017020912.1	0
peak_2375	Promoter (<=1kb)	20461541	20461940	400	14	20457853	20461612	3760	-	gene-PIP4P1	rna-NM_001100814.2	0
peak_2381	Promoter (<=1kb)	20989826	20990225	400	14	20989980	20997030	7051	+	gene-METTL17	rna-XM_006720236.3	0
peak_2383	Promoter (<=1kb)	21070872	21071271	400	14	21016763	21070872	54110	-	gene-NDRG2	rna-NM_001282211.1	0
peak_2386	Promoter (<=1kb)	21269436	21269835	400	14	21209136	21269479	60344	-	gene-HNRNPC	rna-NM_001077442.1	0
peak_2387	Intron (rna-NM_020366.3/gene-RPGRIP1, intron 6 of 23)	21308618	21309017	400	14	21317553	21351301	33749	+	gene-RPGRIP1	rna-NM_001377523.1	-8536
peak_2391	Promoter (<=1kb)	21476754	21477153	400	14	21459020	21476959	17940	-	gene-RAB2B	rna-NM_032846.4	0
peak_2399	Promoter (<=1kb)	22956800	22957199	400	14	22946228	22957090	10863	-	gene-HAUS4	rna-NM_001166270.2	0
peak_2402	Exon (rna-XM_005267415.4/gene-ACIN1, exon 8 of 19)	23078041	23078440	400	14	23058564	23071569	13006	-	gene-ACIN1	rna-NM_001164817.2	-6472
peak_2403	Promoter (<=1kb)	23094919	23095318	400	14	23095071	23104923	9853	+	gene-LOC107984665	rna-XR_001750649.2	0
peak_2404	Downstream (1-2kb)	23115098	23115497	400	14	23117306	23119611	2306	-	gene-CEBPE	rna-NM_001805.3	4114
peak_2410	Promoter (<=1kb)	31026064	31026463	400	14	30893804	31026379	132576	-	gene-STRN3	rna-NM_001083893.2	0
peak_2416	Distal Intergenic	31950600	31950999	400	14	31944853	31950294	5442	+	gene-LINC02313	rna-NR_146544.1	5747
peak_2421	Intron (rna-XM_024449754.1/gene-AKAP6, intron 1 of 16)	32230452	32230851	400	14	32241334	32243293	1960	-	gene-LOC100533787	gene-LOC100533787	12442
peak_2426	Promoter (<=1kb)	34873393	34873792	400	14	34874191	34876463	2273	+	gene-LOC112268124	rna-NR_160776.1	-399
peak_2427	Promoter (<=1kb)	34982344	34982743	400	14	34916480	34982566	66087	-	gene-SRP54-AS1	rna-NR_151701.1	0
peak_2439	Promoter (<=1kb)	39103098	39103497	400	14	39031919	39103235	71317	-	gene-SEC23A	rna-NM_006364.4	0
peak_2441	Promoter (<=1kb)	39174665	39175064	400	14	39175254	39183220	7967	+	gene-PNN	rna-NM_002687.4	-190
peak_2447	Promoter (<=1kb)	45083949	45084348	400	14	45082427	45083991	1565	-	gene-LOC105370474	rna-XR_943816.1	0
peak_2459	Promoter (<=1kb)	50532570	50532969	400	14	50418475	50532569	114095	-	gene-MAP4K5	rna-NM_198794.3	-1
peak_2468	Promoter (<=1kb)	51651446	51651845	400	14	51649516	51651744	2229	-	gene-FRMD6-AS1	rna-NR_037676.1	0
peak_2472	5' UTR	52730174	52730573	400	14	52730166	52774989	44824	+	gene-STYX	rna-NM_145251.4	8
peak_2477	Promoter (<=1kb)	54488801	54489200	400	14	54474485	54488980	14496	-	gene-GMFB	rna-NM_004124.3	0
peak_2480	Intron (rna-XM_024449515.1/gene-SAMD4A, intron 2 of 13)	54691356	54691755	400	14	54687994	54793312	105319	+	gene-SAMD4A	rna-XM_024449519.1	3362
peak_2482	Intron (rna-NM_001024024.1/gene-GCH1, intron 1 of 6)	54870419	54870818	400	14	54878123	54878140	18	-	gene-MIR4308	rna-MIR4308	7322
peak_2483	Promoter (<=1kb)	54902874	54903273	400	14	54842017	54902826	60810	-	gene-GCH1	rna-NM_001024071.2	-48
peak_2484	Promoter (<=1kb)	55027074	55027473	400	14	55027131	55049489	22359	+	gene-SOCS4	rna-XM_011536425.1	0
peak_2485	Promoter (<=1kb)	55051488	55051887	400	14	55051647	55070194	18548	+	gene-MAPK1IP1L	rna-NM_144578.4	0
peak_2489	Promoter (<=1kb)	55191450	55191849	400	14	55148135	55191585	43451	-	gene-DLGAP5	rna-NM_001146015.2	0
peak_2491	Exon (rna-XR_001750769.1/gene-LOC107984664, exon 3 of 3)	55438295	55438694	400	14	55414210	55440545	26336	-	gene-TBPL2	rna-NM_199047.2	1851
peak_2493	Promoter (<=1kb)	56579446	56579845	400	14	56579792	56625530	45739	+	gene-TMEM260	rna-XR_001750384.2	0
peak_2496	Intron (rna-XR_943398.3/gene-ARMH4, intron 5 of 8)	58072424	58072823	400	14	58141240	58141760	521	+	gene-UBA52P3	gene-UBA52P3	-68417
peak_2499	Intron (rna-XM_005267964.2/gene-ARID4A, intron 19 of 23)	58362541	58362940	400	14	58351545	58373733	22189	+	gene-ARID4A	rna-XM_024449683.1	10996
peak_2500	Promoter (<=1kb)	58427518	58427917	400	14	58427672	58548829	121158	+	gene-KIAA0586	rna-XM_024449780.1	0
peak_2501	Promoter (<=1kb)	59188515	59188914	400	14	59188657	59371405	182749	+	gene-DAAM1	rna-XM_005267431.1	0
peak_2502	Promoter (<=1kb)	59484001	59484400	400	14	59472611	59484355	11745	-	gene-L3HYPDH	rna-XR_943383.2	0
peak_2515	Distal Intergenic	61103845	61104244	400	14	61031227	61049403	18177	-	gene-LOC101927756	rna-XR_943921.2	-54442
peak_2517	Intron (rna-XM_024449661.1/gene-PRKCH, intron 1 of 13)	61252349	61252748	400	14	61280953	61550980	270028	+	gene-PRKCH	rna-XM_017021458.1	-28205
peak_2518	Intron (rna-XM_024449661.1/gene-PRKCH, intron 10 of 13)	61526366	61526765	400	14	61534251	61546566	12316	-	gene-LOC105370525	rna-XR_001750985.1	19801
peak_2523	Promoter (<=1kb)	63641466	63641865	400	14	63597039	63641833	44795	-	gene-WDR89	rna-XM_011536385.3	0
peak_2530	Promoter (<=1kb)	64914214	64914613	400	14	64914361	64935368	21008	+	gene-CHURC1	rna-NM_001204063.1	0
peak_2536	3' UTR	66495732	66496131	400	14	66486751	66498553	11803	+	gene-CCDC196	rna-XM_024449612.1	8981
peak_2537	Promoter (<=1kb)	66507745	66508144	400	14	66507934	67181804	673871	+	gene-GPHN	rna-XM_017020921.1	0
peak_2538	Promoter (<=1kb)	67241149	67241548	400	14	67241395	67335819	94425	+	gene-MPP5	rna-XM_011537086.2	0
peak_2541	Promoter (<=1kb)	67619410	67619809	400	14	67619920	67651708	31789	+	gene-ARG2	rna-NM_001172.4	-111
peak_2542	5' UTR	67674187	67674586	400	14	67647085	67674632	27548	-	gene-VTI1B	rna-NM_006370.3	46
peak_2543	Intron (rna-NM_001252650.2/gene-RDH11, intron 1 of 5)	67694931	67695330	400	14	67676800	67695764	18965	-	gene-RDH11	rna-NM_001252650.2	434
peak_2545	Intron (rna-NM_001321819.1/gene-RAD51B, intron 7 of 10)	67999100	67999499	400	14	68115560	68116114	555	+	gene-LOC100420174	gene-LOC100420174	-116061
peak_2546	Intron (rna-NM_001321819.1/gene-RAD51B, intron 7 of 10)	68239616	68240015	400	14	68128959	68167672	38714	-	gene-LOC105370546	rna-XR_943977.2	-71944
peak_2553	Promoter (<=1kb)	68979056	68979455	400	14	68874123	68979292	105170	-	gene-ACTN1	rna-XM_017021722.2	0
peak_2555	Promoter (<=1kb)	69191519	69191918	400	14	69191766	69244020	52255	+	gene-EXD2	rna-NM_001193362.1	0
peak_2563	Promoter (<=1kb)	70809847	70810246	400	14	70809900	70816048	6149	+	gene-LOC100506411	rna-XR_002957590.1	0
peak_2565	Distal Intergenic	71231572	71231971	400	14	71190251	71228231	37981	-	gene-LOC105370706	rna-XM_011537452.2	-3341
peak_2570	Exon (rna-XM_011537292.3/gene-PAPLN, exon 19 of 27)	73261961	73262360	400	14	73246772	73246879	108	-	gene-RNU6-419P	gene-RNU6-419P	-15082
peak_2574	5' UTR	73569187	73569586	400	14	73569059	73575658	6600	+	gene-ACOT2	rna-NM_006821.5	128
peak_2585	Promoter (<=1kb)	74493266	74493665	400	14	74479935	74493512	13578	-	gene-NPC2	rna-NM_001363688.1	0
peak_2591	Promoter (<=1kb)	75051179	75051578	400	14	75013764	75051479	37716	-	gene-MLH3	rna-XR_001750229.2	0
peak_2594	Promoter (<=1kb)	75176328	75176727	400	14	75131469	75176612	45144	-	gene-TMED10	rna-NM_006827.6	0
peak_2602	Promoter (<=1kb)	77098066	77098465	400	14	77098258	77117287	19030	+	gene-CIPC	rna-NM_033426.3	0
peak_2609	Promoter (<=1kb)	77760547	77760946	400	14	77760768	77769742	8975	+	gene-C14orf178	rna-NR_161323.1	0
peak_2611	Intron (rna-XM_011536491.2/gene-CEP128, intron 8 of 26)	80877781	80878180	400	14	80489879	80830175	340297	-	gene-CEP128	rna-XM_017021043.1	-47606
peak_2612	Promoter (<=1kb)	80941383	80941782	400	14	80478321	80941761	463441	-	gene-CEP128	rna-XM_011536491.2	0
peak_2621	Promoter (<=1kb)	89955646	89956045	400	14	89955878	90044759	88882	+	gene-TDP1	rna-XM_017021439.2	0
peak_2623	5' UTR	90256637	90257036	400	14	90256592	90272625	16034	+	gene-PSMC1	rna-XM_017021470.1	45
peak_2625	Distal Intergenic	90383004	90383403	400	14	90396502	90408275	11774	+	gene-CALM1	rna-NM_001363669.1	-13099
peak_2627	Intron (rna-NM_001010854.2/gene-TTC7B, intron 3 of 19)	90760218	90760617	400	14	90766495	90767028	534	+	gene-RPS18P2	gene-RPS18P2	-5878
peak_2629	5' UTR	91114144	91114543	400	14	91114073	91167723	53651	+	gene-DGLUCY	rna-NM_001286473.2	71
peak_2630	Promoter (<=1kb)	91510214	91510613	400	14	91457137	91510310	53174	-	gene-PPP4R3A	rna-NR_158976.1	0
peak_2635	Promoter (<=1kb)	92794170	92794569	400	14	92794305	92839947	45643	+	gene-GOLGA5	rna-NM_005113.4	0
peak_2640	Distal Intergenic	95374291	95374690	400	14	95361346	95362280	935	-	gene-LOC105370638	rna-XR_944172.1	-12011
peak_2642	Intron (rna-NM_001363692.1/gene-SYNE3, intron 10 of 16)	95442635	95443034	400	14	95407266	95475835	68570	-	gene-SYNE3	rna-NM_001363692.1	32801
peak_2643	Promoter (<=1kb)	95534710	95535109	400	14	95535050	95544714	9665	+	gene-GLRX5	rna-NM_016417.3	0
peak_2644	Intron (rna-NM_018036.7/gene-ATG2B, intron 1 of 41)	96362324	96362723	400	14	96279195	96363341	84147	-	gene-ATG2B	rna-NM_018036.7	618
peak_2645	Promoter (<=1kb)	96391756	96392155	400	14	96392111	96489427	97317	+	gene-AK7	rna-XM_006720021.2	0
peak_2649	Intron (rna-NM_001144995.2/gene-CCDC85C, intron 1 of 5)	99589951	99590350	400	14	99512035	99604034	92000	-	gene-CCDC85C	rna-XM_011536705.2	13684
peak_2651	Distal Intergenic	100193233	100193632	400	14	100146419	100166886	20468	-	gene-DEGS2	rna-XM_006720043.3	-26347
peak_2655	Intron (rna-NM_001161476.2/gene-WDR25, intron 2 of 6)	100383813	100384212	400	14	100376485	100530303	153819	+	gene-WDR25	rna-NM_024515.6	7328
peak_2656	Intron (rna-NM_001161476.2/gene-WDR25, intron 2 of 6)	100417167	100417566	400	14	100405399	100408399	3001	+	gene-LOC105370664	rna-XR_944204.2	11768
peak_2657	Intron (rna-NM_001161476.2/gene-WDR25, intron 2 of 6)	100425052	100425451	400	14	100405399	100408399	3001	+	gene-LOC105370664	rna-XR_944204.2	19653
peak_2658	Distal Intergenic	100693155	100693554	400	14	100686934	100692372	5439	+	gene-LOC105370668	rna-XR_944209.2	6221
peak_2659	3' UTR	100738214	100738613	400	14	100726892	100738224	11333	+	gene-DLK1	rna-NM_003836.7	11322
peak_2660	Intron (rna-NR_146000.1/gene-MEG8, intron 5 of 50)	100901490	100901889	400	14	100893387	100903878	10492	-	gene-LOC107987208	rna-XR_001750888.1	1989
peak_2663	Distal Intergenic	101948185	101948584	400	14	101964573	102056443	91871	+	gene-DYNC1H1	rna-NM_001376.5	-15989
peak_2666	Intron (rna-NR_148553.2/gene-MOK, intron 6 of 9)	102250269	102250668	400	14	102228831	102246882	18052	-	gene-MOK	rna-XM_011537053.3	-3387
peak_2670	Exon (rna-XR_944238.2/gene-LOC105370680, exon 1 of 3)	102524648	102525047	400	14	102523962	102531291	7330	+	gene-LOC105370680	rna-XR_944238.2	686
peak_2672	Promoter (1-2kb)	102590766	102591165	400	14	102592593	102730572	137980	+	gene-RCOR1	rna-XR_943406.3	-1428
peak_2675	Promoter (<=1kb)	102825654	102826053	400	14	102826482	102911500	85019	+	gene-TRAF3	rna-XM_017021619.1	-429
peak_2678	Intron (rna-XM_011537114.2/gene-TNFAIP2, intron 4 of 12)	103128368	103128767	400	14	103123465	103137439	13975	+	gene-TNFAIP2	rna-XM_017021616.1	4903
peak_2679	Promoter (<=1kb)	103333598	103333997	400	14	103334237	103345025	10789	+	gene-EIF5	rna-NM_001969.5	-240
peak_2681	Promoter (<=1kb)	103384945	103385344	400	14	103385364	103503831	118468	+	gene-MARK3	rna-NM_001128919.2	-20
peak_2683	Promoter (<=1kb)	103562526	103562925	400	14	103556544	103562814	6271	-	gene-BAG5	rna-NM_001015048.2	0
peak_2700	Downstream (1-2kb)	105138625	105139024	400	14	105150778	105150798	21	-	gene-MIR6765	rna-MIR6765	11774
peak_2702	Promoter (2-3kb)	105171613	105172012	400	14	105140995	105168776	27782	-	gene-JAG2	rna-NM_145159.3	-2837
peak_2707	Promoter (<=1kb)	34224975	34225374	400	15	34225016	34230156	5141	+	gene-EMC4	rna-NM_001286420.2	0
peak_2708	Promoter (<=1kb)	34318595	34318994	400	15	34229996	34318820	88825	-	gene-SLC12A6	rna-NM_005135.2	0
peak_2709	Promoter (<=1kb)	34337737	34338136	400	15	34229784	34337781	107998	-	gene-SLC12A6	rna-NM_001042494.2	0
peak_2710	Distal Intergenic	34722133	34722532	400	15	34751746	34754955	3210	-	gene-GJD2	rna-XM_017022438.1	32423
peak_2713	Promoter (<=1kb)	35545973	35546372	400	15	35217356	35546193	328838	-	gene-DPH6	rna-XM_017022708.2	0
peak_2714	Promoter (<=1kb)	36579573	36579972	400	15	36579611	36808410	228800	+	gene-C15orf41	rna-XR_931921.1	0
peak_2715	Promoter (<=1kb)	38072689	38073088	400	15	38068812	38072990	4179	-	gene-LINC01852	rna-NR_147201.1	0
peak_2716	Distal Intergenic	38440348	38440747	400	15	38454127	38487710	33584	+	gene-FAM98B	rna-NM_173611.4	-13380
peak_2718	Promoter (<=1kb)	39782501	39782900	400	15	39597281	39782830	185550	-	gene-FSIP1	rna-XM_011521305.3	0
peak_2719	Promoter (<=1kb)	39934102	39934501	400	15	39934115	40035591	101477	+	gene-EIF2AK4	rna-NM_001013703.4	0
peak_2721	Promoter (<=1kb)	40160844	40161243	400	15	40161069	40221123	60055	+	gene-BUB1B	rna-NM_001211.6	0
peak_2722	Exon (rna-NM_001142761.1/gene-KNSTRN, exon 1 of 9)	40382937	40383336	400	15	40382721	40394288	11568	+	gene-KNSTRN	rna-NM_033286.3	216
peak_2723	Promoter (<=1kb)	40405322	40405721	400	15	40405787	40435948	30162	+	gene-IVD	rna-XM_017022149.1	-66
peak_2726	Promoter (<=1kb)	40754874	40755273	400	15	40735887	40755254	19368	-	gene-RMDN3	rna-NM_018145.3	0
peak_2728	5' UTR	40873806	40874205	400	15	40872214	40874234	2021	-	gene-RHOV	rna-NM_133639.4	29
peak_2731	Promoter (<=1kb)	41283921	41284320	400	15	41283990	41306534	22545	+	gene-OIP5-AS1	rna-NR_026757.2	0
peak_2733	Promoter (<=1kb)	41416716	41417115	400	15	41417104	41483563	66460	+	gene-RTF1	rna-NM_015138.4	0
peak_2739	Promoter (<=1kb)	42208004	42208403	400	15	42208358	42224642	16285	+	gene-LOC105370795	rna-XR_932179.2	0
peak_2745	Promoter (<=1kb)	42920534	42920933	400	15	42738730	42920778	182049	-	gene-TTBK2	rna-NM_173500.4	0
peak_2747	Promoter (<=1kb)	43133493	43133892	400	15	43133503	43154665	21163	+	gene-TMEM62	rna-XM_024450072.1	0
peak_2748	Promoter (<=1kb)	43185073	43185472	400	15	43185118	43195193	10076	+	gene-CCNDBP1	rna-XR_429445.2	0
peak_2752	Promoter (<=1kb)	43510492	43510891	400	15	43403061	43510640	107580	-	gene-TP53BP1	rna-NM_005657.4	0
peak_2755	Promoter (<=1kb)	44427321	44427720	400	15	44427329	44527774	100446	+	gene-CTDSPL2	rna-XM_011521665.2	0
peak_2758	Intron (rna-NM_017434.5/gene-DUOX1, intron 32 of 34)	45163130	45163529	400	15	45167214	45181207	13994	-	gene-SHF	rna-NM_001301171.1	17678
peak_2759	Promoter (<=1kb)	45198949	45199348	400	15	45198606	45198677	72	-	gene-TRH-GTG1-7	rna-TRH-GTG1-7	-272
peak_2760	Promoter (<=1kb)	45279185	45279584	400	15	45251581	45279222	27642	-	gene-LOC101928414	rna-NR_120335.1	0
peak_2768	Promoter (<=1kb)	49621011	49621410	400	15	49621022	49645136	24115	+	gene-DTWD1	rna-XM_017022427.1	0
peak_2769	Promoter (<=1kb)	50424037	50424436	400	15	50424359	50499783	75425	+	gene-USP8	rna-XM_006720762.3	0
peak_2773	Intron (rna-NM_181789.4/gene-GLDN, intron 9 of 9)	51403130	51403529	400	15	51377246	51408000	30755	+	gene-GLDN	rna-NM_001330297.1	25884
peak_2776	Promoter (<=1kb)	52093912	52094311	400	15	52095272	52095794	523	+	gene-RPS13P8	gene-RPS13P8	-961
peak_2777	Promoter (<=1kb)	52568783	52569182	400	15	52547045	52568832	21788	-	gene-ARPP19	rna-NM_001330309.1	0
peak_2779	Promoter (<=1kb)	55196962	55197361	400	15	55180806	55196941	16136	-	gene-RSL24D1	rna-NM_016304.3	-21
peak_2780	5' UTR	55407745	55408144	400	15	55355223	55408359	53137	-	gene-CCPG1	rna-NM_004748.5	215
peak_2783	Distal Intergenic	58369212	58369611	400	15	58410457	58568874	158418	+	gene-LIPC	rna-XM_024449916.1	-40846
peak_2786	Promoter (<=1kb)	58933749	58934148	400	15	58879050	58933679	54630	-	gene-SLTM	rna-NR_135043.2	-70
peak_2787	5' UTR	59105158	59105557	400	15	59105146	59125045	19900	+	gene-CCNB2	rna-NM_004701.4	12
peak_2790	Promoter (<=1kb)	62060492	62060891	400	15	62060503	62062434	1932	+	gene-LOC101928907	rna-NR_135690.1	0
peak_2791	Distal Intergenic	63093433	63093832	400	15	63113811	63121767	7957	-	gene-LOC107984798	rna-XR_001751584.1	27935
peak_2796	5' UTR	63599961	63600360	400	15	63587710	63600827	13118	-	gene-USP3-AS1	rna-NR_034080.1	467
peak_2801	Promoter (<=1kb)	64355844	64356243	400	15	64165525	64356173	190649	-	gene-CSNK1G1	rna-NM_001329605.2	0
peak_2802	Promoter (<=1kb)	64381177	64381576	400	15	64364304	64381441	17138	-	gene-PCLAF	rna-NM_001029989.3	0
peak_2805	Promoter (<=1kb)	65286728	65287127	400	15	65231691	65286745	55055	-	gene-PARP16	rna-XR_001751341.2	0
peak_2812	Promoter (<=1kb)	66387288	66387687	400	15	66336191	66387273	51083	-	gene-TIPIN	rna-XM_005254521.3	-15
peak_2814	Intron (rna-NM_005902.4/gene-SMAD3, intron 1 of 8)	67149057	67149456	400	15	67138021	67195195	57175	+	gene-SMAD3	rna-NM_001145103.1	11036
peak_2820	Distal Intergenic	69073975	69074374	400	15	69080850	69095824	14975	+	gene-EWSAT1	rna-NR_026949.1	-6476
peak_2822	Promoter (<=1kb)	69414024	69414423	400	15	69414325	69448425	34101	+	gene-KIF23	rna-XM_011522238.2	0
peak_2824	Intron (rna-NR_146562.1/gene-LINC02205, intron 1 of 1)	70504249	70504648	400	15	70503907	70505928	2022	-	gene-LINC02205	rna-NR_146562.1	1280
peak_2826	Distal Intergenic	70811938	70812337	400	15	70796517	70797146	630	-	gene-RPL29P30	gene-RPL29P30	-14792
peak_2828	Promoter (<=1kb)	72117900	72118299	400	15	71822291	72118099	295809	-	gene-MYO9A	rna-XM_006720539.3	0
peak_2829	Exon (rna-XR_001751799.1/gene-LOC107984715, exon 1 of 2)	72156157	72156556	400	15	72156079	72160352	4274	+	gene-LOC107984715	rna-XR_001751799.1	78
peak_2830	Promoter (<=1kb)	72376023	72376422	400	15	72376113	72378788	2676	+	gene-HEXA-AS1	rna-NR_027262.1	0
peak_2832	Promoter (<=1kb)	72784027	72784426	400	15	72752825	72783776	30952	-	gene-ADPGK	rna-XM_011522104.3	-251
peak_2842	Intron (rna-NM_001145358.2/gene-SIN3A, intron 1 of 20)	75450598	75450997	400	15	75369379	75451690	82312	-	gene-SIN3A	rna-NM_001145358.2	693
peak_2844	Promoter (<=1kb)	75640256	75640655	400	15	75639085	75640323	1239	-	gene-IMP3	rna-NM_018285.3	0
peak_2847	Promoter (<=1kb)	75903801	75904200	400	15	75903859	75930867	27009	+	gene-FBXO22	rna-NM_012170.3	0
peak_2848	Intron (rna-XM_005254160.3/gene-TMEM266, intron 8 of 10)	76177662	76178061	400	15	76174891	76181486	6596	-	gene-LOC101929439	rna-NR_120360.1	3425
peak_2850	Distal Intergenic	77959491	77959890	400	15	77938221	77944561	6341	-	gene-COMMD4P1	rna-NR_157580.1	-14930
peak_2854	Promoter (<=1kb)	78507499	78507898	400	15	78507564	78537373	29810	+	gene-HYKK	rna-NM_001083612.1	0
peak_2863	Promoter (<=1kb)	80779307	80779706	400	15	80779370	80951771	172402	+	gene-CEMIP	rna-NM_001293298.2	0
peak_2864	Promoter (<=1kb)	80989563	80989962	400	15	80946289	80989819	43531	-	gene-MESD	rna-NR_126327.2	0
peak_2868	5' UTR	83066811	83067210	400	15	83016423	83067252	50830	-	gene-BTBD1	rna-NM_001011885.2	42
peak_2869	Distal Intergenic	83379793	83380192	400	15	83365868	83368716	2849	-	gene-LOC105370934	rna-XR_932547.2	-11077
peak_2872	Promoter (<=1kb)	84600555	84600954	400	15	84601009	84606885	5877	+	gene-ZSCAN2	rna-NM_017894.6	-55
peak_2876	Exon (rna-XM_005254996.3/gene-ZNF592, exon 9 of 10)	84799751	84800150	400	15	84817356	84873479	56124	+	gene-ALPK3	rna-NM_020778.5	-17206
peak_2878	Intron (rna-XM_011522208.3/gene-SLC28A1, intron 10 of 17)	84929868	84930267	400	15	84887498	84952642	65145	+	gene-SLC28A1	rna-XM_011522216.2	42370
peak_2881	Distal Intergenic	85330959	85331358	400	15	85349336	85374050	24715	+	gene-LOC102724393	rna-XR_429600.3	-17978
peak_2883	Promoter (<=1kb)	88467362	88467761	400	15	88459478	88467388	7911	-	gene-MRPL46	rna-NM_022163.4	0
peak_2886	Promoter (<=1kb)	89088053	89088452	400	15	89088422	89197663	109242	+	gene-ABHD2	rna-XM_005254832.2	0
peak_2887	Promoter (<=1kb)	89334638	89335037	400	15	89316320	89334824	18505	-	gene-POLG	rna-NM_001126131.2	0
peak_2889	Promoter (<=1kb)	89575237	89575636	400	15	89575469	89628023	52555	+	gene-TICRR	rna-NM_152259.4	0
peak_2890	Intron (rna-NM_198525.3/gene-KIF7, intron 6 of 18)	89647089	89647488	400	15	89627977	89655467	27491	-	gene-KIF7	rna-NM_198525.3	7979
peak_2892	Promoter (<=1kb)	90184327	90184726	400	15	90184920	90229679	44760	+	gene-SEMA4B	rna-NM_001324029.2	-194
peak_2893	Exon (rna-XM_005254968.2/gene-CRTC3, exon 1 of 15)	90530164	90530563	400	15	90529923	90645345	115423	+	gene-CRTC3	rna-NM_022769.5	241
peak_2895	Promoter (<=1kb)	90934966	90935365	400	15	90935285	90954093	18809	+	gene-UNC45A	rna-NM_018671.5	0
peak_2900	Distal Intergenic	92831758	92832157	400	15	92795484	92797108	1625	+	gene-ASB9P1	rna-NR_033769.1	36274
peak_2901	Promoter (<=1kb)	92882169	92882568	400	15	92882843	92898747	15905	+	gene-LINC01578	rna-NR_037600.1	-275
peak_2902	Intron (rna-NR_125738.1/gene-NR2F2-AS1, intron 2 of 4)	96264508	96264907	400	15	96326046	96340258	14213	+	gene-NR2F2	rna-NM_001145155.2	-61139
peak_2903	Intron (rna-NM_000875.5/gene-IGF1R, intron 2 of 20)	98850897	98851296	400	15	98890336	98958526	68191	+	gene-IGF1R	rna-XM_011521516.2	-39040
peak_2904	Promoter (<=1kb)	99251437	99251836	400	15	99251449	99355324	103876	+	gene-LRRC28	rna-XM_011521221.3	0
peak_2907	5' UTR	101277068	101277467	400	15	101270809	101277485	6677	-	gene-SELENOS	rna-NM_203472.3	18
peak_2908	Promoter (<=1kb)	101652173	101652572	400	15	101632977	101652391	19415	-	gene-TM2D3	rna-NM_001307960.1	0
peak_2919	Intron (rna-NM_178167.4/gene-ZNF598, intron 3 of 13)	2003957	2004356	400	16	1997654	2009821	12168	-	gene-ZNF598	rna-NM_178167.4	5465
peak_2928	Promoter (<=1kb)	2882368	2882767	400	16	2882804	2899365	16562	+	gene-FLYWCH2	rna-XM_005255078.5	-37
peak_2929	Distal Intergenic	2905398	2905797	400	16	2911873	2937211	25339	+	gene-FLYWCH1	rna-XM_011522707.2	-6076
peak_2933	Downstream (<1kb)	3124532	3124931	400	16	3110460	3115598	5139	-	gene-ZNF205-AS1	rna-NR_024167.1	-8934
peak_2934	Exon (rna-NR_033904.1/gene-LINC00921, exon 1 of 2)	3264230	3264629	400	16	3263768	3267567	3800	+	gene-LINC00921	rna-NR_033904.1	462
peak_2938	Promoter (<=1kb)	3443413	3443812	400	16	3443611	3486963	43353	+	gene-NAA60	rna-NM_001317093.1	0
peak_2941	Intron (rna-XM_011522475.2/gene-C16orf96, intron 2 of 17)	4550498	4550897	400	16	4555903	4600455	44553	+	gene-C16orf96	rna-XM_005255298.3	-5006
peak_2944	Promoter (<=1kb)	5097891	5098290	400	16	5084300	5097820	13521	-	gene-EEF2KMT	rna-NM_201598.3	-71
peak_2946	Promoter (<=1kb)	8797539	8797938	400	16	8797813	8849326	51514	+	gene-PMM2	rna-XM_005255374.4	0
peak_2948	Promoter (<=1kb)	10580343	10580742	400	16	10528422	10580598	52177	-	gene-EMP2	rna-NM_001424.6	0
peak_2954	5' UTR	12803476	12803875	400	16	12659799	12803887	144089	-	gene-CPPED1	rna-NM_001099455.2	12
peak_2955	Intron (rna-NM_001365420.2/gene-MRTFB, intron 1 of 4)	14071803	14072202	400	16	14071385	14266779	195395	+	gene-MRTFB	rna-XM_011522568.2	418
peak_2958	Promoter (<=1kb)	19067418	19067817	400	16	19067595	19080095	12501	+	gene-COQ7	rna-XR_950722.3	0
peak_2961	Promoter (<=1kb)	19718261	19718660	400	16	19718568	19857971	139404	+	gene-IQCK	rna-XM_011545736.3	0
peak_2962	Intron (rna-XM_017023433.2/gene-THUMPD1, intron 1 of 4)	20740838	20741237	400	16	20733664	20741566	7903	-	gene-THUMPD1	rna-XM_011545891.1	329
peak_2963	Intron (rna-XR_002957833.1/gene-ACSM3, intron 4 of 13)	20775044	20775443	400	16	20764014	20797581	33568	+	gene-ACSM3	rna-NM_005622.4	11030
peak_2965	Promoter (<=1kb)	20900516	20900915	400	16	20900717	20925006	24290	+	gene-LYRM1	rna-NM_001369635.1	0
peak_2968	Promoter (<=1kb)	23641050	23641449	400	16	23641431	23676207	34777	+	gene-DCTN5	rna-XR_001752007.2	0
peak_2969	Intron (rna-NM_001351850.2/gene-TNRC6A, intron 2 of 23)	24700791	24701190	400	16	24729651	24826218	96568	+	gene-TNRC6A	rna-NM_001330520.3	-28461
peak_2971	Intron (rna-XM_005255354.4/gene-LCMT1, intron 3 of 10)	25138137	25138536	400	16	25140571	25149032	8462	-	gene-LCMT1-AS2	rna-NR_039998.1	10496
peak_2972	Promoter (<=1kb)	27203410	27203809	400	16	27203486	27222305	18820	+	gene-KDM8	rna-XM_017023676.1	0
peak_2975	Intron (rna-XM_017023607.2/gene-SULT1A1, intron 2 of 10)	28615970	28616369	400	16	28612645	28615572	2928	+	gene-LOC107984835	rna-XR_001752361.1	3325
peak_2976	Promoter (<=1kb)	28824059	28824458	400	16	28824149	28837237	13089	+	gene-ATXN2L	rna-XM_005255077.1	0
peak_2978	Promoter (<=1kb)	28863408	28863807	400	16	28863757	28874213	10457	+	gene-SH2B1	rna-NM_001145795.1	0
peak_2982	Intron (rna-NR_002939.3/gene-SNX29P2, intron 5 of 8)	29335315	29335714	400	16	29302287	29365059	62773	+	gene-SNX29P2	rna-NR_002939.3	33028
peak_2983	Promoter (<=1kb)	29595434	29595833	400	16	29545011	29595092	50082	-	gene-SMG1P2	rna-NR_135305.1	-342
peak_2988	Promoter (<=1kb)	29899981	29900380	400	16	29900392	29906056	5665	+	gene-ASPHD1	rna-XM_017023107.1	-12
peak_2989	Promoter (<=1kb)	29926218	29926617	400	16	29906335	29926226	19892	-	gene-KCTD13	rna-XR_001751887.2	0
peak_2992	Promoter (<=1kb)	29973563	29973962	400	16	29973868	29988393	14526	+	gene-TAOK2	rna-NM_001252043.2	0
peak_2996	Promoter (<=1kb)	30091636	30092035	400	16	30085793	30091868	6076	-	gene-TBX6	rna-XM_017023614.1	0
peak_2998	Promoter (<=1kb)	30335510	30335909	400	16	30285018	30335374	50357	-	gene-SMG1P5	rna-NR_002453.5	-136
peak_2999	Promoter (<=1kb)	30370812	30371211	400	16	30370934	30377991	7058	+	gene-MYLPF	rna-NM_001324459.1	0
peak_3000	Promoter (<=1kb)	30378164	30378563	400	16	30378312	30400108	21797	+	gene-ZNF48	rna-NM_001214906.1	0
peak_3006	Promoter (<=1kb)	30748135	30748534	400	16	30748299	30761176	12878	+	gene-PHKG2	rna-NM_001172432.1	0
peak_3008	Distal Intergenic	30814178	30814577	400	16	30820873	30821514	642	-	gene-LOC647086	gene-LOC647086	6937
peak_3009	Promoter (<=1kb)	30875342	30875741	400	16	30875460	30895220	19761	+	gene-MIR762HG	rna-NR_110940.1	0
peak_3018	Intron (rna-XM_011545845.3/gene-ITGAD, intron 7 of 19)	31403990	31404389	400	16	31393335	31426505	33171	+	gene-ITGAD	rna-NM_005353.3	10655
peak_3019	Promoter (<=1kb)	31442840	31443239	400	16	31435438	31443160	7723	-	gene-ZNF843	rna-NM_001353381.1	0
peak_3022	Intron (rna-NR_026556.1/gene-ANKRD26P1, intron 12 of 16)	46481735	46482134	400	16	46469337	46569097	99761	-	gene-ANKRD26P1	rna-NR_026556.1	86963
peak_3023	Exon (rna-NM_001324318.2/gene-SHCBP1, exon 1 of 13)	46620900	46621299	400	16	46597359	46621372	24014	-	gene-SHCBP1	rna-XM_011523335.3	73
peak_3026	Exon (rna-NM_182493.3/gene-MYLK3, exon 1 of 13)	46747712	46748111	400	16	46702282	46748344	46063	-	gene-MYLK3	rna-NM_182493.3	233
peak_3034	Distal Intergenic	47797485	47797884	400	16	47744170	47753898	9729	-	gene-LOC105371236	rna-XR_933511.2	-43587
peak_3036	Promoter (<=1kb)	48365889	48366288	400	16	48360531	48365887	5357	-	gene-SIAH1	rna-NM_001006610.2	-2
peak_3038	Promoter (<=1kb)	50025096	50025495	400	16	50025206	50037088	11883	+	gene-CNEP1R1	rna-NM_001281789.1	0
peak_3041	Intron (rna-NM_033119.5/gene-NKD1, intron 5 of 9)	50622216	50622615	400	16	50608329	50649249	40921	+	gene-NKD1	rna-XM_011523400.2	13887
peak_3042	Promoter (<=1kb)	50806328	50806727	400	16	50806672	50807629	958	+	gene-LINC02168	rna-NR_146573.1	0
peak_3045	Promoter (<=1kb)	53054574	53054973	400	16	53054982	53327502	272521	+	gene-CHD9	rna-XM_005256168.4	-9
peak_3047	Promoter (<=1kb)	53130522	53130921	400	16	53130996	53327502	196507	+	gene-CHD9	rna-XM_011523347.2	-75
peak_3048	Promoter (<=1kb)	53208208	53208607	400	16	53208400	53327502	119103	+	gene-CHD9	rna-XM_005256176.3	0
peak_3050	Promoter (<=1kb)	53503404	53503803	400	16	53491040	53503304	12265	-	gene-AKTIP	rna-NM_001308325.1	-100
peak_3053	Distal Intergenic	54177057	54177456	400	16	54245544	54270879	25336	-	gene-LINC02169	rna-NR_126340.1	93423
peak_3056	Promoter (<=1kb)	54929252	54929651	400	16	54918863	54929189	10327	-	gene-CRNDE	rna-NR_110453.1	-63
peak_3057	Distal Intergenic	54940014	54940413	400	16	54931518	54934485	2968	+	gene-IRX5	rna-XM_011522809.1	8496
peak_3064	Distal Intergenic	56951078	56951477	400	16	56961950	56983845	21896	+	gene-CETP	rna-NM_000078.3	-10473
peak_3066	Promoter (<=1kb)	57185720	57186119	400	16	57152466	57185821	33356	-	gene-PSME3IP1	rna-XM_024450452.1	0
peak_3068	Promoter (<=1kb)	57299586	57299985	400	16	57299951	57300033	83	+	gene-TRL-CAG2-1	rna-TRL-CAG2-1	0
peak_3074	Promoter (<=1kb)	57735206	57735605	400	16	57735770	57757244	21475	+	gene-KATNB1	rna-NM_005886.3	-165
peak_3079	Promoter (<=1kb)	58392242	58392641	400	16	58392471	58406147	13677	+	gene-GINS3	rna-NM_001126129.2	0
peak_3082	Promoter (<=1kb)	58630234	58630633	400	16	58543153	58629826	86674	-	gene-CNOT1	rna-NM_206999.3	-408
peak_3083	Promoter (<=1kb)	58684174	58684573	400	16	58665109	58684331	19223	-	gene-SLC38A7	rna-NM_001308384.2	0
peak_3085	Intron (rna-XM_011522801.2/gene-CDH5, intron 2 of 11)	66382909	66383308	400	16	66379317	66404784	25468	+	gene-CDH5	rna-XM_024450133.1	3592
peak_3086	Promoter (1-2kb)	66406443	66406842	400	16	66408524	66410901	2378	+	gene-LINC00920	rna-NR_046242.1	-1682
peak_3087	Intron (rna-NM_001136106.5/gene-BEAN1, intron 2 of 3)	66471800	66472199	400	16	66450703	66468766	18064	-	gene-LOC107984807	gene-LOC107984807	-3034
peak_3089	Intron (rna-XM_017022954.1/gene-CMTM4, intron 1 of 4)	66650710	66651109	400	16	66598178	66696611	98434	-	gene-CMTM4	rna-XM_017022954.1	45502
peak_3092	Intron (rna-NM_006141.3/gene-DYNC1LI2, intron 4 of 12)	66741108	66741507	400	16	66720893	66751609	30717	-	gene-DYNC1LI2	rna-NM_006141.3	10102
peak_3095	5' UTR	66880541	66880940	400	16	66880515	66891101	10587	+	gene-PDP2	rna-NM_020786.4	26
peak_3096	Distal Intergenic	66895228	66895627	400	16	66898722	66905842	7121	-	gene-LOC107984821	rna-XR_001752244.1	10215
peak_3099	Distal Intergenic	66977758	66978157	400	16	66967475	66975149	7675	+	gene-CES3	rna-NM_001185176.1	10283
peak_3101	Promoter (<=1kb)	67109515	67109914	400	16	67109881	67135177	25297	+	gene-C16orf70	rna-XM_017023730.1	0
peak_3102	5' UTR	67183438	67183837	400	16	67175599	67183963	8365	-	gene-KIAA0895L	rna-NM_001040715.2	126
peak_3107	Promoter (<=1kb)	67480921	67481320	400	16	67438019	67481157	43139	-	gene-ATP6V0D1	rna-NM_004691.5	0
peak_3113	Promoter (<=1kb)	67806616	67807015	400	16	67806889	67828068	21180	+	gene-TSNAXIP1	rna-NM_001288990.3	0
peak_3116	Exon (rna-NM_002801.4/gene-PSMB10, exon 5 of 8)	67935437	67935836	400	16	67934506	67936850	2345	-	gene-PSMB10	rna-NM_002801.4	1014
peak_3121	Intron (rna-NM_004555.4/gene-NFATC3, intron 1 of 10)	68113650	68114049	400	16	68085370	68229259	143890	+	gene-NFATC3	rna-NM_173165.3	28280
peak_3124	Promoter (<=1kb)	68529436	68529835	400	16	68530249	68567136	36888	+	gene-ZFP90	rna-XM_024450159.1	-414
peak_3129	Exon (rna-NM_001199434.1/gene-NIP7, exon 3 of 4)	69340218	69340617	400	16	69339772	69343106	3335	+	gene-NIP7	rna-NM_016101.5	446
peak_3130	Intron (rna-XM_005256121.3/gene-TERF2, intron 3 of 10)	69374228	69374627	400	16	69355567	69386004	30438	-	gene-TERF2	rna-XM_005256121.3	11377
peak_3131	Distal Intergenic	69398028	69398427	400	16	69355567	69386007	30441	-	gene-TERF2	rna-NM_005652.5	-12021
peak_3132	Distal Intergenic	69417479	69417878	400	16	69424619	69466264	41646	+	gene-CYB5B	rna-NM_030579.3	-6741
peak_3137	Promoter (<=1kb)	69726621	69727020	400	16	69709401	69726560	17160	-	gene-NQO1	rna-NM_001286137.2	-61
peak_3140	3' UTR	70157865	70158264	400	16	70173322	70187147	13826	+	gene-CLEC18C	rna-XM_024450239.1	-15058
peak_3146	3' UTR	70381327	70381726	400	16	70346903	70373383	26481	+	gene-DDX19A	rna-NM_018332.5	34424
peak_3149	5' UTR	70800654	70801053	400	16	70687439	70801157	113719	-	gene-VAC14	rna-XM_005256038.4	104
peak_3151	Exon (rna-NM_001289003.1/gene-PHLPP2, exon 18 of 18)	71648906	71649305	400	16	71626184	71641965	15782	+	gene-MARVELD3	rna-NM_001271329.2	22722
peak_3152	Intron (rna-NM_001289003.1/gene-PHLPP2, intron 2 of 17)	71707722	71708121	400	16	71644924	71715840	70917	-	gene-PHLPP2	rna-NM_001289003.1	7719
peak_3154	Intron (rna-NM_001030007.2/gene-AP1G1, intron 1 of 23)	71808238	71808637	400	16	71729000	71808834	79835	-	gene-AP1G1	rna-NM_001030007.2	197
peak_3155	Promoter (<=1kb)	71845722	71846121	400	16	71845976	71857328	11353	+	gene-ATXN1L	rna-NM_001137675.4	0
peak_3159	Promoter (<=1kb)	72008729	72009128	400	16	72008744	72027659	18916	+	gene-DHODH	rna-NM_001361.5	0
peak_3163	Intron (rna-NM_006885.4/gene-ZFHX3, intron 1 of 9)	73010116	73010515	400	16	72782885	73048128	265244	-	gene-ZFHX3	rna-NM_006885.4	37613
peak_3164	Intron (rna-XR_001752251.1/gene-LOC107984856, intron 1 of 2)	74005723	74006122	400	16	73996618	74006772	10155	-	gene-LOC107984856	rna-XR_001752251.1	650
peak_3165	Distal Intergenic	74146447	74146846	400	16	74192392	74215521	23130	-	gene-LOC101928035	rna-NR_104657.1	68675
peak_3170	Promoter (<=1kb)	74606924	74607323	400	16	74447440	74607114	159675	-	gene-GLG1	rna-NM_001145666.2	0
peak_3172	Distal Intergenic	74813204	74813603	400	16	74843100	74845427	2328	+	gene-LOC105371343	rna-XR_933739.2	-29497
peak_3173	Promoter (<=1kb)	74985092	74985491	400	16	74871362	74985123	113762	-	gene-WDR59	rna-NM_030581.4	0
peak_3177	Promoter (<=1kb)	75433472	75433871	400	16	75293710	75433473	139764	-	gene-CFDP1	rna-XR_001751819.2	0
peak_3178	Promoter (<=1kb)	75464448	75464847	400	16	75443054	75464689	21636	-	gene-TMEM170A	rna-NM_001304996.2	0
peak_3179	Intron (rna-NM_001077418.3/gene-TMEM231, intron 2 of 6)	75555373	75555772	400	16	75536741	75556252	19512	-	gene-TMEM231	rna-NM_001077418.3	480
peak_3182	Promoter (<=1kb)	77190653	77191052	400	16	77191190	77202398	11209	+	gene-MON1B	rna-NM_001286639.2	-138
peak_3183	Promoter (<=1kb)	81006865	81007264	400	16	81007235	81029336	22102	+	gene-CENPN	rna-XM_006721236.4	0
peak_3194	Distal Intergenic	82301052	82301451	400	16	82148162	82170224	22063	-	gene-MPHOSPH6	rna-NM_005792.2	-130828
peak_3200	Distal Intergenic	84350960	84351359	400	16	84368523	84461806	93284	+	gene-ATP2C2	rna-XR_001752045.1	-17164
peak_3202	Distal Intergenic	84622004	84622403	400	16	84565596	84618078	52483	-	gene-COTL1	rna-NM_021149.5	-3926
peak_3204	Distal Intergenic	84806478	84806877	400	16	84819981	84873126	53146	+	gene-CRISPLD2	rna-XM_024450463.1	-13104
peak_3207	5' UTR	85046956	85047355	400	16	85045657	85094230	48574	+	gene-KIAA0513	rna-XM_017023912.1	1299
peak_3212	Promoter (<=1kb)	85799302	85799701	400	16	85799695	85807002	7308	+	gene-COX4I1	rna-NM_001318788.2	0
peak_3216	Distal Intergenic	86683242	86683641	400	16	86720684	86721959	1276	-	gene-LINC02189	rna-NR_135181.1	38318
peak_3217	Intron (rna-XR_001752389.2/gene-LOC105371393, intron 2 of 3)	86988768	86989167	400	16	86845346	86951859	106514	-	gene-LOC105371393	rna-XR_001752390.1	-36909
peak_3218	Intron (rna-NR_104667.1/gene-LOC101928682, intron 3 of 4)	87278865	87279264	400	16	87268131	87268535	405	+	gene-RPL39P30	gene-RPL39P30	10734
peak_3219	Promoter (<=1kb)	87317057	87317456	400	16	87302798	87317392	14595	-	gene-C16orf95	rna-NM_001195125.2	0
peak_3221	Promoter (<=1kb)	87391799	87392198	400	16	87326987	87392121	65135	-	gene-FBXO31	rna-NM_001282683.2	0
peak_3227	Distal Intergenic	88196775	88197174	400	16	88194281	88195217	937	+	gene-LINC02182	rna-NR_110944.1	2494
peak_3232	3' UTR	88815873	88816272	400	16	88809469	88811928	2460	-	gene-APRT	rna-NM_001030018.2	-3945
peak_3237	3' UTR	89565476	89565875	400	16	89561430	89561501	72	+	gene-SNORD68	rna-NR_002450.1	4046
peak_3238	Distal Intergenic	89599681	89600080	400	16	89613308	89638431	25124	+	gene-DPEP1	rna-NM_001128141.2	-13228
peak_3240	Promoter (<=1kb)	89873856	89874255	400	16	89874459	89911384	36926	+	gene-TCF25	rna-XM_017023053.1	-204
peak_3244	Promoter (<=1kb)	90077261	90077660	400	16	90056566	90077339	20774	-	gene-PRDM7	rna-XM_005256274.3	0
peak_3249	Exon (rna-NM_172367.3/gene-TRARG1, exon 2 of 3)	1295551	1295950	400	17	1279662	1300978	21317	+	gene-TRARG1	rna-NM_172367.3	15889
peak_3252	Intron (rna-NM_178568.4/gene-RTN4RL1, intron 1 of 1)	1981503	1981902	400	17	2006873	2012856	5984	-	gene-LOC105371486	rna-XR_002958116.1	30954
peak_3260	Distal Intergenic	3048982	3049381	400	17	3062669	3063607	939	-	gene-OR1D5	rna-NM_014566.1	14226
peak_3261	Promoter (<=1kb)	3636033	3636432	400	17	3608240	3636250	28011	-	gene-SHPK	rna-NM_013276.4	0
peak_3263	Exon (rna-NR_037928.1/gene-P2RX5-TAX1BP3, exon 8 of 15)	3688441	3688840	400	17	3673227	3696155	22929	-	gene-P2RX5	rna-NM_001204519.2	7315
peak_3265	Intron (rna-NM_002208.5/gene-ITGAE, intron 1 of 30)	3794955	3795354	400	17	3714628	3801188	86561	-	gene-ITGAE	rna-NM_002208.5	5834
peak_3266	Intron (rna-NM_001114118.3/gene-NCBP3, intron 1 of 12)	3844689	3845088	400	17	3809140	3845833	36694	-	gene-NCBP3	rna-XM_011523955.3	745
peak_3272	Intron (rna-NM_003342.4/gene-UBE2G1, intron 2 of 5)	4305265	4305664	400	17	4301247	4303382	2136	+	gene-MFSD1P1	gene-MFSD1P1	4018
peak_3275	Distal Intergenic	4566132	4566531	400	17	4558215	4560920	2706	-	gene-GGT6	rna-XM_024450573.1	-5212
peak_3276	Promoter (<=1kb)	4710063	4710462	400	17	4710619	4721500	10882	+	gene-ARRB2	rna-XM_024450752.1	-157
peak_3278	3' UTR	4790026	4790425	400	17	4788964	4790589	1626	+	gene-GLTPD2	rna-NM_001375801.1	1062
peak_3279	Intron (rna-NM_001270481.1/gene-PSMB6, intron 1 of 5)	4796313	4796712	400	17	4796164	4798495	2332	+	gene-PSMB6	rna-NM_002798.3	149
peak_3280	3' UTR	4822849	4823248	400	17	4833340	4898061	64722	+	gene-MINK1	rna-NM_001024937.4	-10092
peak_3281	Intron (rna-NM_001024937.4/gene-MINK1, intron 4 of 31)	4881979	4882378	400	17	4880984	4898061	17078	+	gene-MINK1	rna-XM_017024708.1	995
peak_3284	Promoter (<=1kb)	4997531	4997930	400	17	4988130	4997610	9481	-	gene-INCA1	rna-NM_001167985.1	0
peak_3285	Promoter (<=1kb)	5078297	5078696	400	17	5078467	5096374	17908	+	gene-ZFP3	rna-NM_153018.3	0
peak_3287	Distal Intergenic	5248526	5248925	400	17	5213012	5234860	21849	-	gene-SCIMP	rna-NM_001319190.1	-13666
peak_3289	Promoter (<=1kb)	5486077	5486476	400	17	5471254	5486178	14925	-	gene-DERL2	rna-NM_001304777.2	0
peak_3292	Promoter (<=1kb)	6640589	6640988	400	17	6578147	6640711	62565	-	gene-KIAA0753	rna-NM_001351225.2	0
peak_3298	Promoter (<=1kb)	7560785	7561184	400	17	7561919	7571969	10051	+	gene-SENP3	rna-NM_015670.6	-735
peak_3299	Promoter (<=1kb)	7615021	7615420	400	17	7591230	7614897	23668	-	gene-FXR2	rna-NM_004860.4	-124
peak_3303	Intron (rna-XM_005256549.3/gene-KDM6B, intron 2 of 22)	7844371	7844770	400	17	7844252	7854796	10545	+	gene-KDM6B	rna-XM_005256550.4	119
peak_3304	5' UTR	7857241	7857640	400	17	7856681	7857891	1211	-	gene-NAA38	rna-NM_001320924.2	251
peak_3306	Promoter (<=1kb)	7931739	7932138	400	17	7932054	7949578	17525	+	gene-CNTROB	rna-XM_017024129.1	0
peak_3307	Distal Intergenic	7989807	7990206	400	17	8002615	8020342	17728	+	gene-GUCY2D	rna-NM_000180.4	-12409
peak_3313	Promoter (<=1kb)	8630702	8631101	400	17	8474205	8630761	156557	-	gene-MYH10	rna-NM_001256095.1	0
peak_3317	Promoter (<=1kb)	10697565	10697964	400	17	10697594	10711558	13965	+	gene-ADPRM	rna-NM_020233.5	0
peak_3319	Promoter (<=1kb)	12020688	12021087	400	17	12020822	12143816	122995	+	gene-MAP2K4	rna-XM_005256755.2	0
peak_3320	Promoter (<=1kb)	13017740	13018139	400	17	12991612	13018020	26409	-	gene-ELAC2	rna-XM_024450850.1	0
peak_3322	Promoter (<=1kb)	14300706	14301105	400	17	14301081	14349404	48324	+	gene-HS3ST3B1	rna-NM_006041.3	0
peak_3335	Promoter (<=1kb)	17236779	17237178	400	17	17212212	17237168	24957	-	gene-FLCN	rna-NM_001353229.2	0
peak_3343	Distal Intergenic	17613564	17613963	400	17	17505563	17591987	86425	-	gene-PEMT	rna-XM_024450532.1	-21577
peak_3348	Intron (rna-XR_933976.2/gene-TOM1L2, intron 1 of 12)	17913978	17914377	400	17	17843511	17972400	128890	-	gene-TOM1L2	rna-NM_001033551.3	58023
peak_3349	Intron (rna-XR_933976.2/gene-TOM1L2, intron 1 of 12)	17922179	17922578	400	17	17843511	17972400	128890	-	gene-TOM1L2	rna-NM_001033551.3	49822
peak_3353	Intron (rna-XM_011524065.2/gene-ATPAF2, intron 1 of 7)	18033632	18034031	400	17	18015059	18039168	24110	-	gene-ATPAF2	rna-XM_011524065.2	5137
peak_3354	Promoter (<=1kb)	18038914	18039313	400	17	18015059	18039168	24110	-	gene-ATPAF2	rna-XM_011524065.2	0
peak_3359	Promoter (<=1kb)	19378051	19378450	400	17	19378162	19383544	5383	+	gene-MAPK7	rna-XM_011523957.3	0
peak_3364	Promoter (<=1kb)	20155793	20156192	400	17	20155994	20314408	158415	+	gene-SPECC1	rna-XR_001752682.1	0
peak_3375	Distal Intergenic	27332965	27333364	400	17	27351758	27352617	860	-	gene-SYPL1P2	gene-SYPL1P2	19253
peak_3378	Exon (rna-XR_934637.3/gene-LOC105371709, exon 1 of 3)	28041396	28041795	400	17	28034139	28042278	8140	-	gene-LOC105371709	rna-XR_934637.3	483
peak_3379	Promoter (<=1kb)	28318970	28319369	400	17	28319041	28328677	9637	+	gene-TMEM97	rna-XM_005257965.3	0
peak_3386	5' UTR	28726522	28726921	400	17	28724348	28726931	2584	-	gene-TLCD1	rna-NM_001160407.1	10
peak_3392	Promoter (<=1kb)	28951624	28952023	400	17	28912144	28951518	39375	-	gene-PHF12	rna-NM_020889.3	-106
peak_3395	Distal Intergenic	29370018	29370417	400	17	29390662	29390730	69	+	gene-MIR4523	rna-NR_039749.1	-20245
peak_3399	Intron (rna-XM_011525407.1/gene-SSH2, intron 1 of 12)	29785576	29785975	400	17	29625938	29793937	168000	-	gene-SSH2	rna-XM_011525407.1	7962
peak_3403	Distal Intergenic	30340160	30340559	400	17	30316329	30334076	17748	-	gene-TMIGD1	rna-XM_011524787.1	-6084
peak_3405	Promoter (<=1kb)	30906449	30906848	400	17	30898986	30906238	7253	-	gene-TEFM	rna-NM_024683.4	-211
peak_3411	Intron (rna-NM_001330181.2/gene-RHBDL3, intron 2 of 7)	32286219	32286618	400	17	32284739	32324654	39916	+	gene-RHBDL3	rna-XM_017024277.1	1480
peak_3416	Promoter (<=1kb)	35063709	35064108	400	17	35005990	35063707	57718	-	gene-RFFL	rna-NM_001017368.2	-2
peak_3420	Exon (rna-NR_135479.1/gene-SNHG30, exon 1 of 2)	35568309	35568708	400	17	35568114	35574313	6200	+	gene-SNHG30	rna-NR_135479.1	195
peak_3426	Promoter (<=1kb)	39461493	39461892	400	17	39461511	39534544	73034	+	gene-CDK12	rna-XM_005257456.4	0
peak_3428	Intron (rna-NM_001330207.2/gene-GRB7, intron 1 of 13)	39740751	39741150	400	17	39739967	39747285	7319	+	gene-GRB7	rna-NM_001242443.1	784
peak_3433	Promoter (1-2kb)	40217863	40218262	400	17	40219304	40284136	64833	+	gene-WIPF2	rna-NM_133264.5	-1042
peak_3434	Promoter (<=1kb)	40287675	40288074	400	17	40287878	40302919	15042	+	gene-CDC6	rna-XM_011525541.2	0
peak_3444	Promoter (<=1kb)	41919210	41919609	400	17	41866917	41919022	52106	-	gene-ACLY	rna-NM_001303275.1	-188
peak_3445	Intron (rna-NM_001350319.2/gene-TTC25, intron 9 of 10)	41959671	41960070	400	17	41966795	41977740	10946	+	gene-CNP	rna-NM_033133.5	-6725
peak_3448	Exon (rna-XM_024450898.1/gene-STAT5B, exon 18 of 19)	42202027	42202426	400	17	42189087	42194494	5408	-	gene-GHDC	rna-NM_032484.5	-7533
peak_3451	Intron (rna-XR_001752540.2/gene-ATP6V0A1, intron 1 of 19)	42459285	42459684	400	17	42458912	42522579	63668	+	gene-ATP6V0A1	rna-XR_002958029.1	373
peak_3460	Promoter (<=1kb)	42823959	42824358	400	17	42810132	42824260	14129	-	gene-BECN1	rna-XM_005257760.4	0
peak_3466	Promoter (<=1kb)	43778860	43779259	400	17	43766125	43778977	12853	-	gene-DUSP3	rna-NM_004090.4	0
peak_3467	3' UTR	43940698	43941097	400	17	43940802	43942274	1473	-	gene-PPY	rna-NM_001319209.1	1177
peak_3473	Promoter (<=1kb)	44324513	44324912	400	17	44319625	44324870	5246	-	gene-SLC25A39	rna-NM_001321240.1	0
peak_3487	Intron (rna-XM_024450773.1/gene-LRRC37A2, intron 10 of 10)	46942622	46943021	400	17	46923190	46967000	43811	+	gene-GOSR2	rna-XM_017025382.1	19432
peak_3490	5' UTR	47830996	47831395	400	17	47823451	47831521	8071	-	gene-MRPL10	rna-XM_024450575.1	126
peak_3492	Promoter (<=1kb)	47895798	47896197	400	17	47891229	47895816	4588	-	gene-LOC102724532	rna-NR_135480.1	0
peak_3494	Promoter (<=1kb)	47970821	47971220	400	17	47970956	47981786	10831	+	gene-CDK5RAP3	rna-NM_001278216.1	0
peak_3498	Promoter (<=1kb)	48101345	48101744	400	17	48070059	48101478	31420	-	gene-CBX1	rna-NM_001127228.2	0
peak_3502	Intron (rna-XR_001752925.2/gene-LINC02086, intron 1 of 5)	48663385	48663784	400	17	48655662	48707346	51685	+	gene-LINC02086	rna-XR_001752925.2	7723
peak_3504	Intron (rna-NM_173623.3/gene-TTLL6, intron 2 of 8)	48790781	48791180	400	17	48762231	48794324	32094	-	gene-TTLL6	rna-NM_173623.3	3144
peak_3506	Promoter (<=1kb)	48830910	48831309	400	17	48831035	48865245	34211	+	gene-CALCOCO2	rna-NM_001261390.2	0
peak_3511	Distal Intergenic	49260653	49261052	400	17	49248243	49258665	10423	+	gene-FLJ40194	rna-NR_034161.1	12410
peak_3516	Exon (rna-XR_001752507.1/gene-ITGA3, exon 2 of 21)	50064139	50064538	400	17	50056110	50090481	34372	+	gene-ITGA3	rna-NM_002204.4	8029
peak_3519	Promoter (<=1kb)	50425897	50426296	400	17	50426158	50474845	48688	+	gene-ACSF2	rna-NM_001288968.1	0
peak_3523	Distal Intergenic	50932535	50932934	400	17	50886262	50894071	7810	-	gene-LOC105371825	rna-XR_001752940.1	-38464
peak_3524	Distal Intergenic	51145984	51146383	400	17	51153559	51162089	8531	+	gene-NME1	rna-NM_198175.1	-7176
peak_3529	Promoter (<=1kb)	54968394	54968793	400	17	54951898	54968697	16800	-	gene-COX11	rna-XM_017024196.2	0
peak_3530	5' UTR	55421399	55421798	400	17	55392622	55421835	29214	-	gene-MMD	rna-NM_012329.3	37
peak_3536	Promoter (<=1kb)	57084698	57085097	400	17	57085246	57121344	36099	+	gene-AKAP1	rna-NM_003488.4	-149
peak_3538	Promoter (<=1kb)	57849994	57850393	400	17	57834781	57850044	15264	-	gene-MRPS23	rna-NM_016070.4	0
peak_3543	Intron (rna-NM_080677.3/gene-DYNLL2, intron 1 of 2)	58084302	58084701	400	17	58083419	58095542	12124	+	gene-DYNLL2	rna-NM_080677.3	883
peak_3550	Intron (rna-XM_017024663.2/gene-TRIM37, intron 22 of 24)	59005386	59005785	400	17	58937914	58985617	47704	+	gene-PPM1E	rna-XM_017024359.1	67472
peak_3555	Promoter (<=1kb)	59619560	59619959	400	17	59619689	59696956	77268	+	gene-CLTC	rna-NM_001288653.1	0
peak_3563	Intron (rna-XM_011525373.1/gene-USP32, intron 1 of 33)	60390915	60391314	400	17	60177327	60392133	214807	-	gene-USP32	rna-NM_032582.4	819
peak_3566	Promoter (<=1kb)	60677741	60678140	400	17	60677851	61392831	714981	+	gene-BCAS3	rna-NM_001099432.3	0
peak_3567	5' UTR	60887128	60887527	400	17	60887095	61392406	505312	+	gene-BCAS3	rna-XM_024450813.1	33
peak_3571	Promoter (<=1kb)	61927431	61927830	400	17	61865367	61927639	62273	-	gene-INTS2	rna-XM_011525058.2	0
peak_3576	Intron (rna-NM_025185.4/gene-TANC2, intron 3 of 25)	63082564	63082963	400	17	63111860	63427706	315847	+	gene-TANC2	rna-XM_017024430.2	-28897
peak_3578	Intron (rna-NM_025185.4/gene-TANC2, intron 16 of 25)	63390201	63390600	400	17	63380379	63403550	23172	-	gene-LOC105371856	rna-XR_001752963.1	12950
peak_3580	Promoter (<=1kb)	63621807	63622206	400	17	63622209	63692367	70159	+	gene-MAP3K3	rna-XR_934463.1	-3
peak_3587	Promoter (<=1kb)	64263315	64263714	400	17	64196983	64263265	66283	-	gene-TEX2	rna-XM_017024847.2	-50
peak_3591	Distal Intergenic	64935051	64935450	400	17	64854134	64919491	65358	-	gene-LRRC37A3	rna-NM_199340.4	-15560
peak_3599	Promoter (<=1kb)	67717531	67717930	400	17	67675161	67717824	42664	-	gene-LOC101928045	rna-XR_002958125.1	0
peak_3605	Promoter (<=1kb)	68512134	68512533	400	17	68512379	68533431	21053	+	gene-PRKAR1A	rna-NM_001276289.1	0
peak_3606	Distal Intergenic	68759511	68759910	400	17	68714564	68734056	19493	-	gene-LOC105371877	rna-XR_934948.2	-25455
peak_3610	Distal Intergenic	72339263	72339662	400	17	72342811	72355136	12326	+	gene-LINC02003	rna-NR_135222.1	-3149
peak_3615	Promoter (<=1kb)	74872771	74873170	400	17	74862497	74872994	10498	-	gene-FDXR	rna-NM_001258012.4	0
peak_3618	5' UTR	74987920	74988319	400	17	74987632	75005800	18169	+	gene-CDR2L	rna-XM_006721852.3	288
peak_3619	Promoter (<=1kb)	75046624	75047023	400	17	75038863	75046969	8107	-	gene-ATP5PD	rna-NM_001003785.2	0
peak_3620	Promoter (<=1kb)	75154461	75154860	400	17	75135248	75154512	19265	-	gene-JPT1	rna-NM_001002032.3	0
peak_3621	Promoter (<=1kb)	75205200	75205599	400	17	75205436	75235759	30324	+	gene-NUP85	rna-NM_001330472.1	0
peak_3631	Promoter (2-3kb)	75584492	75584891	400	17	75587545	75614291	26747	+	gene-MYO15B	rna-XM_017025141.1	-2654
peak_3638	Promoter (2-3kb)	75940953	75941352	400	17	75909574	75938232	28659	-	gene-FBF1	rna-NM_001319193.1	-2721
peak_3640	Promoter (<=1kb)	76072326	76072725	400	17	76038775	76072526	33752	-	gene-SRP68	rna-NM_001260502.1	0
peak_3642	Intron (rna-XM_005257007.4/gene-RNF157, intron 2 of 19)	76182101	76182500	400	17	76148607	76212429	63823	-	gene-RNF157	rna-XM_017024120.2	29929
peak_3643	Promoter (<=1kb)	76353880	76354279	400	17	76309478	76353916	44439	-	gene-PRPSAP1	rna-NM_001330503.2	0
peak_3648	5' UTR	76557259	76557658	400	17	76528618	76557692	29075	-	gene-CYGB	rna-XM_017024116.1	34
peak_3651	Promoter (<=1kb)	76737556	76737955	400	17	76737629	76785765	48137	+	gene-MFSD11	rna-XM_011525240.3	0
peak_3652	Promoter (<=1kb)	77140360	77140759	400	17	77140969	77217101	76133	+	gene-SEC14L1	rna-NM_001039573.3	-210
peak_3653	3' UTR	77214619	77215018	400	17	77185213	77217101	31889	+	gene-SEC14L1	rna-NM_001144001.2	29406
peak_3656	Promoter (<=1kb)	77958206	77958605	400	17	77958853	78106127	147275	+	gene-TNRC6C	rna-XM_024450848.1	-248
peak_3657	Promoter (<=1kb)	78186793	78187192	400	17	78187170	78207702	20533	+	gene-AFMID	rna-XM_011524326.3	0
peak_3662	Exon (rna-XM_011525087.3/gene-RNF213, exon 17 of 40)	80317043	80317442	400	17	80288328	80395312	106985	+	gene-RNF213	rna-XM_017024905.2	28715
peak_3668	Promoter (<=1kb)	81223043	81223442	400	17	81189596	81222989	33394	-	gene-CEP131	rna-XM_017024369.1	-54
peak_3670	Promoter (1-2kb)	81553811	81554210	400	17	81539891	81552399	12509	-	gene-FAAP100	rna-XR_001752653.1	-1412
peak_3671	5' UTR	81666075	81666474	400	17	81665036	81666605	1570	-	gene-OXLD1	rna-NM_001039842.3	131
peak_3673	Promoter (<=1kb)	81733497	81733896	400	17	81733569	81739548	5980	+	gene-LOC105371929	rna-XR_935049.1	0
peak_3676	Downstream (<1kb)	81867287	81867686	400	17	81867719	81870969	3251	-	gene-ARHGDIA	rna-XM_011523574.1	3283
peak_3684	Distal Intergenic	82732092	82732491	400	17	82735615	82751196	15582	+	gene-FN3K	rna-NM_022158.4	-3124
peak_3685	Intron (rna-XR_243528.3/gene-LOC101929650, intron 2 of 3)	83195466	83195865	400	17	83193571	83199881	6311	+	gene-LOC105371948	rna-XR_933965.2	1895
peak_3692	Promoter (<=1kb)	812287	812686	400	18	721592	812553	90962	-	gene-YES1	rna-XM_024451246.1	0
peak_3696	Distal Intergenic	2223722	2224121	400	18	2034135	2126369	92235	-	gene-LOC105371956	rna-XR_935087.2	-97353
peak_3698	Distal Intergenic	2314601	2315000	400	18	2350580	2371117	20538	+	gene-LOC105371961	rna-XR_935097.3	-35580
peak_3702	Promoter (<=1kb)	3247250	3247649	400	18	3247482	3256237	8756	+	gene-MYL12A	rna-NM_001303048.1	0
peak_3703	Intron (rna-NM_001003809.3/gene-DLGAP1, intron 7 of 9)	3509272	3509671	400	18	3461844	3481830	19987	-	gene-LOC105371965	rna-XR_935106.2	-27442
peak_3706	Intron (rna-NM_001003809.3/gene-DLGAP1, intron 2 of 9)	3771437	3771836	400	18	3496032	3845358	349327	-	gene-DLGAP1	rna-NM_001003809.3	73522
peak_3707	Promoter (<=1kb)	3979124	3979523	400	18	3977457	3978686	1230	-	gene-GAPDHP66	gene-GAPDHP66	-438
peak_3708	Promoter (<=1kb)	5237772	5238171	400	18	5236724	5238029	1306	-	gene-LINC00526	rna-NR_026849.1	0
peak_3718	Promoter (<=1kb)	9474903	9475302	400	18	9475513	9538114	62602	+	gene-RALBP1	rna-NM_006788.4	-211
peak_3723	Intron (rna-XM_017025528.2/gene-RAB31, intron 2 of 7)	9766494	9766893	400	18	9708672	9716356	7685	+	gene-LOC105371981	rna-XR_935131.2	57822
peak_3725	Promoter (<=1kb)	9913616	9914015	400	18	9914016	9960021	46006	+	gene-VAPA	rna-NM_003574.6	-1
peak_3732	Downstream (<1kb)	12074755	12075154	400	18	12075203	12076850	1648	-	gene-LOC100996333	gene-LOC100996333	1696
peak_3739	Distal Intergenic	12726918	12727317	400	18	12739486	12749422	9937	-	gene-LINC01882	rna-NR_110763.1	22105
peak_3742	Intron (rna-XM_011525675.3/gene-CEP192, intron 11 of 44)	13036399	13036798	400	18	13008456	13125053	116598	+	gene-CEP192	rna-XM_017025807.1	27943
peak_3743	Promoter (<=1kb)	13726572	13726971	400	18	13726645	13757891	31247	+	gene-RNMT	rna-XM_011525753.2	0
peak_3746	Promoter (<=1kb)	21111757	21112156	400	18	20946906	21111813	164908	-	gene-ROCK1	rna-NM_005406.3	0
peak_3748	Intron (rna-XM_017025989.1/gene-GREB1L, intron 18 of 30)	21489030	21489429	400	18	21379453	21451023	71571	-	gene-LOC101927521	rna-XR_935272.2	-38007
peak_3749	5' UTR	21600123	21600522	400	18	21529281	21600654	71374	-	gene-ESCO1	rna-XM_011525798.1	132
peak_3750	Promoter (<=1kb)	21612160	21612559	400	18	21612314	21633520	21207	+	gene-SNRPD1	rna-NM_001291916.2	0
peak_3752	Promoter (<=1kb)	21740313	21740712	400	18	21740793	21805883	65091	+	gene-MIB1	rna-XM_017025875.1	-81
peak_3753	Promoter (<=1kb)	22933162	22933561	400	18	22933349	22933438	90	+	gene-MIR4741	rna-NR_039895.1	0
peak_3754	5' UTR	23452845	23453244	400	18	23452823	23483140	30318	+	gene-RIOK3	rna-XR_002958189.1	22
peak_3759	Promoter (<=1kb)	24397872	24398271	400	18	24162051	24397882	235832	-	gene-OSBPL1A	rna-XM_006722382.4	0
peak_3762	Promoter (<=1kb)	26226715	26227114	400	18	26227206	26391685	164480	+	gene-TAF4B	rna-XM_017025933.1	-92
peak_3763	Promoter (<=1kb)	31497880	31498279	400	18	31498177	31549008	50832	+	gene-DSG2	rna-NM_001943.5	0
peak_3767	Promoter (<=1kb)	32092421	32092820	400	18	32092606	32131561	38956	+	gene-RNF138	rna-NM_001191324.1	0
peak_3768	Intron (rna-XM_024451234.1/gene-GAREM1, intron 4 of 5)	32271784	32272183	400	18	32195827	32196967	1141	-	gene-CLUHP6	gene-CLUHP6	-74817
peak_3769	Promoter (<=1kb)	35041334	35041733	400	18	35041413	35143470	102058	+	gene-MAPRE2	rna-NM_001256420.2	0
peak_3773	Intron (rna-XM_017025549.1/gene-INO80C, intron 3 of 4)	35478388	35478787	400	18	35468333	35486114	17782	-	gene-INO80C	rna-XM_017025549.1	7327
peak_3779	Promoter (<=1kb)	45967311	45967710	400	18	45800586	45967321	166736	-	gene-EPG5	rna-XM_017025890.2	0
peak_3786	Intron (rna-NM_001353210.3/gene-DYM, intron 1 of 16)	49438099	49438498	400	18	49041474	49460638	419165	-	gene-DYM	rna-XM_011526040.1	22140
peak_3789	Promoter (<=1kb)	49813441	49813840	400	18	49782164	49813533	31370	-	gene-ACAA2	rna-NM_006111.3	0
peak_3790	Promoter (<=1kb)	50266227	50266626	400	18	50227193	50266495	39303	-	gene-CFAP53	rna-NM_145020.5	0
peak_3792	Distal Intergenic	50839822	50840221	400	18	50796370	50825413	29044	-	gene-MRO	rna-XM_011526226.3	-14409
peak_3798	Intron (rna-NM_005359.6/gene-SMAD4, intron 4 of 11)	51050993	51051392	400	18	51023373	51030479	7107	-	gene-LOC105372117	rna-XR_935468.2	-20514
peak_3800	Promoter (<=1kb)	51197945	51198344	400	18	51174550	51197681	23132	-	gene-MEX3C	rna-NM_016626.5	-264
peak_3806	Intron (rna-XM_017025913.1/gene-RAB27B, intron 2 of 8)	54776311	54776710	400	18	54744673	54745656	984	+	gene-RPSAP57	gene-RPSAP57	31638
peak_3811	Promoter (<=1kb)	56651187	56651586	400	18	56651359	57010314	358956	+	gene-WDR7	rna-XM_011525888.2	0
peak_3816	Promoter (<=1kb)	59139397	59139796	400	18	59139884	59158832	18949	+	gene-SEC11C	rna-NM_001307941.2	-88
peak_3817	Promoter (<=1kb)	59359155	59359554	400	18	59327823	59359265	31443	-	gene-LMAN1	rna-NM_005570.4	0
peak_3821	Promoter (<=1kb)	63422397	63422796	400	18	63389190	63422476	33287	-	gene-VPS4B	rna-NM_004869.4	0
peak_3824	Distal Intergenic	67418003	67418402	400	18	67516546	67899619	383074	+	gene-LOC643542	rna-NR_033921.1	-98144
peak_3826	Intron (rna-NM_004232.4/gene-SOCS6, intron 1 of 1)	70296184	70296583	400	18	70289715	70330199	40485	+	gene-SOCS6	rna-XM_005266783.4	6469
peak_3827	Promoter (<=1kb)	70384225	70384624	400	18	70380140	70384591	4452	-	gene-LINC01910	rna-NR_110764.1	0
peak_3830	Intron (rna-NM_001370248.1/gene-CNDP2, intron 1 of 11)	74496518	74496917	400	18	74496363	74523454	27092	+	gene-CNDP2	rna-NM_018235.3	155
peak_3837	Intron (rna-XM_011526169.3/gene-ZNF236, intron 1 of 25)	76829132	76829531	400	18	76824160	76970727	146568	+	gene-ZNF236	rna-NM_007345.3	4972
peak_3840	Distal Intergenic	78152385	78152784	400	18	77971294	77993727	22434	-	gene-LINC01029	rna-NR_104127.1	-158658
peak_3842	Promoter (<=1kb)	80147254	80147653	400	18	80147924	80171733	23810	+	gene-PARD6G-AS1	rna-NR_028339.1	-271
peak_3846	Intron (rna-XR_936221.3/gene-LOC105372232, intron 1 of 2)	506781	507180	400	19	499576	507462	7887	-	gene-LOC105372232	rna-XR_936221.3	282
peak_3864	Intron (rna-NM_031918.4/gene-KLF16, intron 1 of 1)	1856137	1856536	400	19	1852399	1863579	11181	-	gene-KLF16	rna-NM_031918.4	7043
peak_3866	Distal Intergenic	1929448	1929847	400	19	1940114	1941074	961	-	gene-LOC105372238	rna-XR_936239.2	11227
peak_3869	Promoter (<=1kb)	2096668	2097067	400	19	2096669	2099588	2920	+	gene-IZUMO4	rna-XM_024451342.1	0
peak_3874	Intron (rna-XM_017026606.1/gene-GNG7, intron 2 of 4)	2636847	2637246	400	19	2630723	2630743	21	+	gene-MIR7850	rna-MIR7850	6124
peak_3876	Intron (rna-XM_011528178.3/gene-SGTA, intron 2 of 12)	2772128	2772527	400	19	2754715	2783273	28559	-	gene-SGTA	rna-NM_003021.4	10746
peak_3881	Intron (rna-NM_001144761.1/gene-TLE2, intron 2 of 19)	3036160	3036559	400	19	2997638	3029614	31977	-	gene-TLE2	rna-NM_001144762.1	-6546
peak_3883	Distal Intergenic	3171991	3172390	400	19	3178769	3180332	1564	+	gene-S1PR4	rna-NM_003775.4	-6379
peak_3884	Intron (rna-NM_001172673.2/gene-CELF5, intron 4 of 11)	3276144	3276543	400	19	3275014	3297076	22063	+	gene-CELF5	rna-XM_017027111.1	1130
peak_3895	Distal Intergenic	4077213	4077612	400	19	4043303	4066899	23597	-	gene-ZBTB7A	rna-NM_015898.4	-10314
peak_3896	Promoter (<=1kb)	4246895	4247294	400	19	4247080	4269088	22009	+	gene-YJU2	rna-NM_018074.6	0
peak_3897	Intron (rna-NM_018074.6/gene-YJU2, intron 7 of 7)	4268059	4268458	400	19	4279069	4290722	11654	+	gene-SHD	rna-NM_001372011.1	-10611
peak_3905	Promoter (<=1kb)	4867740	4868139	400	19	4838341	4867667	29327	-	gene-PLIN3	rna-NM_005817.5	-73
peak_3909	Promoter (<=1kb)	5720356	5720755	400	19	5720637	5778734	58098	+	gene-CATSPERD	rna-NM_152784.4	0
peak_3910	Downstream (<1kb)	5864795	5865194	400	19	5865826	5870540	4715	-	gene-FUT5	rna-NM_002034.2	5346
peak_3912	Promoter (<=1kb)	5904317	5904716	400	19	5904872	5910853	5982	+	gene-VMAC	rna-NM_001017921.4	-156
peak_3913	Intron (rna-NM_000635.4/gene-RFX2, intron 1 of 17)	6092375	6092774	400	19	5993164	6110500	117337	-	gene-RFX2	rna-NM_000635.4	17726
peak_3917	5' UTR	6393330	6393729	400	19	6393260	6400425	7166	+	gene-LOC390877	rna-XM_017026805.2	70
peak_3919	Promoter (<=1kb)	6459613	6460012	400	19	6436081	6459770	23690	-	gene-SLC25A23	rna-XM_011528274.2	0
peak_3926	Promoter (<=1kb)	7069401	7069800	400	19	7069703	7087968	18266	+	gene-ZNF557	rna-NM_001044387.2	0
peak_3927	Distal Intergenic	7099213	7099612	400	19	7069703	7087968	18266	+	gene-ZNF557	rna-NM_024341.3	29510
peak_3928	Intron (rna-XM_011527988.2/gene-INSR, intron 2 of 21)	7197538	7197937	400	19	7112257	7294405	182149	-	gene-INSR	rna-XM_011527988.2	96468
peak_3931	Promoter (<=1kb)	7829609	7830008	400	19	7830218	7864976	34759	+	gene-EVI5L	rna-NM_001159944.3	-210
peak_3933	Exon (rna-NM_001190467.2/gene-PRR36, exon 5 of 6)	7871422	7871821	400	19	7868719	7874390	5672	-	gene-PRR36	rna-NM_001190467.2	2569
peak_3938	Distal Intergenic	8268996	8269395	400	19	8239753	8240477	725	-	gene-LOC107985282	rna-XR_001753859.1	-28519
peak_3944	Intron (rna-NM_001146175.2/gene-ZNF414, intron 1 of 7)	8513590	8513989	400	19	8509678	8514167	4490	-	gene-ZNF414	rna-NM_001146175.2	178
peak_3945	Intron (rna-NM_001348355.2/gene-MYO1F, intron 24 of 27)	8525652	8526051	400	19	8511335	8514167	2833	-	gene-ZNF414	rna-NM_032370.3	-11485
peak_3946	Promoter (<=1kb)	8832463	8832862	400	19	8809704	8832317	22614	-	gene-ZNF558	rna-XM_024451387.1	-146
peak_3949	Promoter (<=1kb)	9435531	9435930	400	19	9435607	9456807	21201	+	gene-LOC105372269	rna-XM_011528461.2	0
peak_3954	Promoter (<=1kb)	9827490	9827889	400	19	9827918	9830115	2198	+	gene-UBL5	rna-NM_001048241.3	-29
peak_3957	Intron (rna-NM_001304347.2/gene-OLFM2, intron 1 of 5)	9911895	9912294	400	19	9853718	9913801	60084	-	gene-OLFM2	rna-NM_001304347.2	1507
peak_3964	Intron (rna-NM_001243121.1/gene-PDE4A, intron 3 of 16)	10433127	10433526	400	19	10432435	10469631	37197	+	gene-PDE4A	rna-NM_001111309.1	692
peak_3966	Promoter (<=1kb)	10517214	10517613	400	19	10512742	10517447	4706	-	gene-S1PR5	rna-NM_030760.5	0
peak_3968	5' UTR	10565606	10566005	400	19	10553085	10566010	12926	-	gene-KRI1	rna-NM_023008.5	5
peak_3971	Promoter (<=1kb)	10835927	10836326	400	19	10832067	10836212	4146	-	gene-TMED1	rna-NM_006858.4	0
peak_3973	Promoter (<=1kb)	10870992	10871391	400	19	10871553	10923075	51523	+	gene-CARM1	rna-NM_001370088.1	-162
peak_3974	Promoter (2-3kb)	10905374	10905773	400	19	10908056	10923078	15023	+	gene-CARM1	rna-XM_011527638.2	-2283
peak_3975	Intron (rna-XM_006722845.2/gene-SMARCA4, intron 29 of 35)	11035473	11035872	400	19	10984124	11062273	78150	+	gene-SMARCA4	rna-NM_001128848.2	51349
peak_3977	Promoter (<=1kb)	11155647	11156046	400	19	11145493	11155782	10290	-	gene-SPC24	rna-NM_001317033.2	0
peak_3984	Promoter (<=1kb)	11597254	11597653	400	19	11597483	11619161	21679	+	gene-ZNF627	rna-NM_001290083.2	0
peak_4002	Exon (rna-NM_032301.3/gene-FBXW9, exon 6 of 10)	12689741	12690140	400	19	12687998	12688422	425	+	gene-GNG14	rna-NM_001316692.2	1743
peak_4006	Exon (rna-NM_014975.3/gene-MAST1, exon 6 of 26)	12847672	12848071	400	19	12852260	12852327	68	+	gene-MIR6794	rna-NR_106852.1	-4189
peak_4012	Distal Intergenic	12985470	12985869	400	19	12995475	13098787	103313	+	gene-NFIX	rna-NM_001365902.2	-9606
peak_4013	Intron (rna-NM_001365902.2/gene-NFIX, intron 1 of 10)	12996912	12997311	400	19	12995475	13098787	103313	+	gene-NFIX	rna-NM_002501.4	1437
peak_4015	Distal Intergenic	13163627	13164026	400	19	13157910	13158874	965	-	gene-RPL12P42	gene-RPL12P42	-4753
peak_4016	Promoter (<=1kb)	13731577	13731976	400	19	13731752	13763289	31538	+	gene-CCDC130	rna-NM_001320561.2	0
peak_4017	Promoter (<=1kb)	13747756	13748155	400	19	13747895	13763289	15395	+	gene-CCDC130	rna-NM_001320568.2	0
peak_4021	Intron (rna-NM_002741.5/gene-PKN1, intron 1 of 21)	14434901	14435300	400	19	14433306	14471859	38554	+	gene-PKN1	rna-NM_002741.5	1595
peak_4023	Promoter (1-2kb)	14497528	14497927	400	19	14477759	14496149	18391	-	gene-GIPC1	rna-NM_202494.2	-1379
peak_4024	Distal Intergenic	14505634	14506033	400	19	14477759	14496149	18391	-	gene-GIPC1	rna-NM_202494.2	-9485
peak_4025	Promoter (<=1kb)	14529453	14529852	400	19	14529543	14529640	98	+	gene-MIR639	rna-NR_030369.1	0
peak_4028	Promoter (<=1kb)	15125020	15125419	400	19	15114982	15125337	10356	-	gene-ILVBL	rna-XM_011527651.2	0
peak_4029	Promoter (<=1kb)	15380053	15380452	400	19	15353385	15379787	26403	-	gene-AKAP8	rna-NM_005858.4	-266
peak_4030	Promoter (<=1kb)	15418938	15419337	400	19	15380050	15418988	38939	-	gene-AKAP8L	rna-NM_001291478.2	0
peak_4031	Distal Intergenic	15555930	15556329	400	19	15563970	15584741	20772	+	gene-CYP4F23P	gene-CYP4F23P	-7641
peak_4035	Promoter (<=1kb)	16111443	16111842	400	19	16111889	16134234	22346	+	gene-RAB8A	rna-NM_005370.5	-47
peak_4043	Intron (rna-XM_011527925.1/gene-CPAMD8, intron 11 of 25)	16921080	16921479	400	19	16910497	16910784	288	-	gene-RN7SL823P	gene-RN7SL823P	-10296
peak_4048	Intron (rna-NM_005234.3/gene-NR2F6, intron 3 of 3)	17235010	17235409	400	19	17226295	17229219	2925	+	gene-OCEL1	rna-XM_005260079.2	8715
peak_4055	5' UTR	17420329	17420728	400	19	17420047	17425332	5286	+	gene-MVB12A	rna-NM_138401.4	282
peak_4059	Exon (rna-NM_001080421.2/gene-UNC13A, exon 44 of 44)	17606236	17606635	400	19	17589570	17590109	540	-	gene-RPL21P130	gene-RPL21P130	-16127
peak_4061	Promoter (<=1kb)	17932694	17933093	400	19	17933015	17943985	10971	+	gene-CCDC124	rna-NM_001136203.2	0
peak_4063	Promoter (<=1kb)	18007330	18007729	400	19	18008170	18014102	5933	+	gene-ARRDC2	rna-NM_001286826.2	-441
peak_4065	Exon (rna-NM_005027.4/gene-PIK3R2, exon 14 of 16)	18168092	18168491	400	19	18173813	18178117	4305	+	gene-IFI30	rna-NM_006332.5	-5322
peak_4066	Promoter (<=1kb)	18204341	18204740	400	19	18204730	18205563	834	+	gene-LOC102725254	rna-NR_134910.1	0
peak_4067	Promoter (<=1kb)	18522225	18522624	400	19	18442663	18522070	79408	-	gene-ELL	rna-NM_006532.4	-155
peak_4069	Promoter (<=1kb)	18636462	18636861	400	19	18637028	18667626	30599	+	gene-KLHL26	rna-NM_001345985.2	-167
peak_4073	Promoter (<=1kb)	19033787	19034186	400	19	18990888	19034036	43149	-	gene-SUGP2	rna-XR_002958239.1	0
peak_4079	Promoter (<=1kb)	19405277	19405676	400	19	19405744	19508932	103189	+	gene-GATAD2A	rna-XM_024451560.1	-68
peak_4082	Intron (rna-XM_017027329.2/gene-PBX4, intron 5 of 5)	19562934	19563333	400	19	19561713	19570769	9057	-	gene-PBX4	rna-XM_017027329.2	7436
peak_4086	Promoter (<=1kb)	19776319	19776718	400	19	19756371	19776413	20043	-	gene-LINC00663	rna-NR_026956.1	0
peak_4095	Promoter (<=1kb)	24033398	24033797	400	19	24033405	24129968	96564	+	gene-ZNF254	rna-NM_001278661.1	0
peak_4097	Promoter (<=1kb)	27793665	27794064	400	19	27790493	27793940	3448	-	gene-LINC00662	rna-NR_027301.1	0
peak_4105	Promoter (<=1kb)	32405151	32405550	400	19	32390050	32405539	15490	-	gene-LOC400684	rna-NR_046201.1	0
peak_4117	Distal Intergenic	34134894	34135293	400	19	34126925	34127713	789	+	gene-CHCHD2P3	gene-CHCHD2P3	7969
peak_4118	Intron (rna-NM_014686.5/gene-KIAA0355, intron 2 of 13)	34317872	34318271	400	19	34296163	34296784	622	-	gene-RPL29P33	gene-RPL29P33	-21088
peak_4120	Intron (rna-NR_027620.3/gene-SCGB1B2P, intron 1 of 3)	34646475	34646874	400	19	34645873	34646052	180	+	gene-SCGB2B3P	rna-NR_045208.1	602
peak_4125	Promoter (<=1kb)	35154418	35154817	400	19	35154735	35169881	15147	+	gene-FXYD5	rna-NM_001164605.2	0
peak_4130	Promoter (1-2kb)	35702500	35702899	400	19	35704481	35717048	12568	+	gene-ZBTB32	rna-XM_017026591.1	-1582
peak_4137	Promoter (<=1kb)	36115377	36115776	400	19	36115468	36125941	10474	+	gene-TBCB	rna-NM_001281.3	0
peak_4139	Promoter (<=1kb)	36139654	36140053	400	19	36127949	36140021	12073	-	gene-LOC105372385	rna-XR_935954.2	0
peak_4140	Promoter (<=1kb)	36214658	36215057	400	19	36214751	36238768	24018	+	gene-ZNF146	rna-XM_017027247.2	0
peak_4144	Promoter (<=1kb)	36528435	36528834	400	19	36510687	36528271	17585	-	gene-ZNF260	rna-NM_001375598.1	-164
peak_4147	Promoter (<=1kb)	36687199	36687598	400	19	36685439	36687449	2011	-	gene-LINC01534	rna-NR_110707.1	0
peak_4149	Promoter (<=1kb)	36838397	36838796	400	19	36817391	36838685	21295	-	gene-ZNF790	rna-XM_011526950.3	0
peak_4150	Promoter (<=1kb)	36850741	36851140	400	19	36850825	36879358	28534	+	gene-ZNF345	rna-XM_017026569.2	0
peak_4152	Promoter (<=1kb)	37210577	37210976	400	19	37181579	37210536	28958	-	gene-ZNF585B	rna-NM_152279.4	-41
peak_4163	Promoter (2-3kb)	38004476	38004875	400	19	38007617	38208369	200753	+	gene-SIPA1L3	rna-XM_005258671.4	-2742
peak_4164	Intron (rna-XR_001753640.2/gene-SIPA1L3, intron 2 of 13)	38073909	38074308	400	19	38024951	38027091	2141	-	gene-LOC105372396	rna-XR_001753934.1	-46818
peak_4167	Intron (rna-NM_001039671.3/gene-YIF1B, intron 5 of 7)	38307843	38308242	400	19	38304251	38305006	756	+	gene-C19orf33	rna-NM_033520.3	3592
peak_4177	Exon (rna-XM_011527491.3/gene-TIMM50, exon 1 of 11)	39481015	39481414	400	19	39480955	39490139	9185	+	gene-TIMM50	rna-XM_011527491.3	60
peak_4179	Promoter (<=1kb)	40404245	40404644	400	19	40393762	40403722	9961	-	gene-PRX	rna-XM_017027047.1	-523
peak_4180	Downstream (<1kb)	40420929	40421328	400	19	40421589	40425992	4404	-	gene-SERTAD1	rna-NM_013376.4	4664
peak_4183	Exon (rna-NM_020971.3/gene-SPTBN4, exon 33 of 36)	40570727	40571126	400	19	40576864	40591399	14536	+	gene-SHKBP1	rna-XM_006723474.2	-5738
peak_4187	Downstream (2-3kb)	40663129	40663528	400	19	40665905	40690164	24260	-	gene-NUMBL	rna-NM_001289980.2	26636
peak_4192	Promoter (<=1kb)	41263822	41264221	400	19	41264372	41307621	43250	+	gene-HNRNPUL1	rna-XM_005258459.4	-151
peak_4195	Promoter (<=1kb)	41397389	41397788	400	19	41386374	41397359	10986	-	gene-EXOSC5	rna-NM_020158.4	-30
peak_4196	Promoter (<=1kb)	41439539	41439938	400	19	41431318	41439912	8595	-	gene-DMAC2	rna-NM_001167869.2	0
peak_4202	Promoter (<=1kb)	42243117	42243516	400	19	42230186	42243330	13145	-	gene-GSK3A	rna-XR_001753673.1	0
peak_4208	Promoter (<=1kb)	42396947	42397346	400	19	42397148	42652355	255208	+	gene-LIPE-AS1	rna-NR_073180.1	0
peak_4213	5' UTR	43533213	43533612	400	19	43533188	43536087	2900	+	gene-ZNF575	rna-NM_174945.3	25
peak_4221	Promoter (<=1kb)	44002904	44003303	400	19	44002957	44013924	10968	+	gene-ZNF230	rna-NM_006300.4	0
peak_4224	Promoter (<=1kb)	44071895	44072294	400	19	44072137	44087618	15482	+	gene-ZNF284	rna-XM_011526907.3	0
peak_4231	Distal Intergenic	44571958	44572357	400	19	44537058	44556917	19860	-	gene-CEACAM22P	rna-NR_027754.2	-15041
peak_4234	Promoter (<=1kb)	44890885	44891284	400	19	44891220	44903689	12470	+	gene-TOMM40	rna-NM_001128916.1	0
peak_4235	Intron (rna-NM_001321065.2/gene-APOC1, intron 2 of 3)	44915090	44915489	400	19	44914608	44919346	4739	+	gene-APOC1	rna-NM_001645.5	482
peak_4239	Promoter (<=1kb)	45178481	45178880	400	19	45178784	45181800	3017	+	gene-BLOC1S3	rna-NM_212550.5	0
peak_4241	Intron (rna-NM_001199867.2/gene-MARK4, intron 13 of 16)	45290423	45290822	400	19	45306413	45322875	16463	-	gene-CKM	rna-NM_001824.5	32053
peak_4249	Promoter (<=1kb)	45584508	45584907	400	19	45527427	45584802	57376	-	gene-OPA3	rna-NM_001017989.3	0
peak_4250	Downstream (1-2kb)	45607106	45607505	400	19	45589764	45602212	12449	-	gene-GPR4	rna-NM_005282.3	-4894
peak_4255	Promoter (<=1kb)	45692035	45692434	400	19	45692400	45698627	6228	+	gene-QPCTL	rna-XM_011527048.3	0
peak_4256	Intron (rna-NM_001080469.2/gene-FBXO46, intron 1 of 1)	45729839	45730238	400	19	45710629	45730896	20268	-	gene-FBXO46	rna-NM_001080469.2	658
peak_4257	Exon (rna-NM_004819.3/gene-SYMPK, exon 3 of 27)	45853934	45854333	400	19	45815410	45863147	47738	-	gene-SYMPK	rna-NM_004819.3	8814
peak_4260	Promoter (<=1kb)	46125040	46125439	400	19	46120067	46124688	4622	-	gene-IGFL3	rna-NM_207393.2	-352
peak_4262	Promoter (<=1kb)	46346755	46347154	400	19	46347069	46390852	43784	+	gene-PPP5C	rna-XM_017026935.2	0
peak_4263	Exon (rna-XR_936001.2/gene-LOC105372426, exon 1 of 2)	46404024	46404423	400	19	46390454	46405354	14901	-	gene-LOC105372426	rna-XR_936001.2	931
peak_4265	Promoter (<=1kb)	46660990	46661389	400	19	46647551	46661182	13632	-	gene-DACT3	rna-NM_145056.3	0
peak_4267	Intron (rna-NM_001145144.2/gene-SLC1A5, intron 1 of 7)	46786225	46786624	400	19	46774883	46787293	12411	-	gene-SLC1A5	rna-NM_001145144.2	669
peak_4271	Exon (rna-NM_001145713.2/gene-SAE1, exon 1 of 7)	47131025	47131424	400	19	47130835	47210636	79802	+	gene-SAE1	rna-NR_027280.2	190
peak_4273	Promoter (<=1kb)	47257109	47257508	400	19	47257474	47271958	14485	+	gene-CCDC9	rna-XM_017026578.1	0
peak_4276	Distal Intergenic	47391501	47391900	400	19	47403124	47418128	15005	-	gene-MEIS3	rna-XM_017027011.1	26228
peak_4278	Promoter (<=1kb)	47515093	47515492	400	19	47487637	47515091	27455	-	gene-NAPA	rna-XM_011527437.1	-2
peak_4281	Intron (rna-NR_132382.1/gene-NOP53-AS1, intron 2 of 2)	47765948	47766347	400	19	47757036	47768840	11805	-	gene-NOP53-AS1	rna-NR_132382.1	2493
peak_4284	Promoter (<=1kb)	48255292	48255691	400	19	48255675	48258194	2520	+	gene-CARD8-AS1	rna-NR_040599.1	0
peak_4291	Promoter (<=1kb)	48513709	48514108	400	19	48485271	48513926	28656	-	gene-LMTK3	rna-XM_011526411.2	0
peak_4294	Intron (rna-NM_177973.2/gene-SULT2B1, intron 3 of 6)	48588943	48589342	400	19	48575736	48599427	23692	+	gene-SULT2B1	rna-NM_004605.2	13207
peak_4299	Promoter (<=1kb)	48993393	48993792	400	19	48993448	49015995	22548	+	gene-RUVBL2	rna-NM_001321191.1	0
peak_4301	3' UTR	49118475	49118874	400	19	49118402	49119143	742	-	gene-C19orf73	rna-NM_018111.3	269
peak_4302	Exon (rna-XM_017027407.1/gene-PPFIA3, exon 3 of 29)	49128120	49128519	400	19	49119544	49151026	31483	+	gene-PPFIA3	rna-NR_103842.2	8576
peak_4303	5' UTR	49157843	49158242	400	19	49157792	49211836	54045	+	gene-TRPM4	rna-NM_017636.4	51
peak_4304	Intron (rna-XM_011526861.3/gene-SLC6A16, intron 6 of 10)	49301326	49301725	400	19	49308807	49308826	20	-	gene-MIR4324	rna-MIR4324	7101
peak_4307	Promoter (<=1kb)	49590078	49590477	400	19	49591177	49626439	35263	+	gene-PRR12	rna-XR_002958340.1	-700
peak_4309	Promoter (<=1kb)	49766359	49766758	400	19	49767001	49807114	40114	+	gene-AP2A1	rna-NM_014203.3	-243
peak_4311	Promoter (<=1kb)	49818201	49818600	400	19	49818289	49836979	18691	+	gene-MED25	rna-NM_030973.4	0
peak_4314	Promoter (<=1kb)	49929368	49929767	400	19	49889654	49929504	39851	-	gene-IL4I1	rna-NM_001258017.2	0
peak_4317	Promoter (<=1kb)	50025431	50025830	400	19	49976467	50025548	49082	-	gene-VRK3	rna-NM_001025778.1	0
peak_4319	Promoter (<=1kb)	50329128	50329527	400	19	50311937	50329377	17441	-	gene-KCNC3	rna-NM_004977.3	0
peak_4321	Exon (rna-NM_016148.5/gene-SHANK1, exon 15 of 24)	50696924	50697323	400	19	50659257	50719779	60523	-	gene-SHANK1	rna-XM_011527013.2	22456
peak_4322	Promoter (<=1kb)	50804975	50805374	400	19	50797693	50804853	7161	-	gene-C19orf48	rna-NM_199250.2	-122
peak_4324	Intron (rna-NR_110732.1/gene-LOC101928517, intron 3 of 4)	51155885	51156284	400	19	51167328	51173524	6197	+	gene-SIGLEC17P	rna-NR_047529.2	-11044
peak_4325	Intron (rna-NM_001163922.2/gene-VSIG10L, intron 4 of 9)	51339230	51339629	400	19	51331536	51342124	10589	-	gene-VSIG10L	rna-NM_001163922.2	2495
peak_4326	Intron (rna-NM_001014763.1/gene-ETFB, intron 2 of 4)	51351623	51352022	400	19	51345155	51354842	9688	-	gene-ETFB	rna-NM_001014763.1	2820
peak_4328	Promoter (<=1kb)	51594086	51594485	400	19	51591783	51594380	2598	-	gene-LINC01530	rna-NR_034159.1	0
peak_4330	Exon (rna-XM_017026300.2/gene-SPACA6, exon 7 of 9)	51703865	51704264	400	19	51694261	51705190	10930	+	gene-SPACA6	rna-XM_017026301.1	9604
peak_4335	Intron (rna-NM_178523.5/gene-ZNF616, intron 1 of 3)	52139291	52139690	400	19	52113091	52139938	26848	-	gene-ZNF616	rna-NM_178523.5	248
peak_4340	Promoter (<=1kb)	52527314	52527713	400	19	52527627	52556801	29175	+	gene-ZNF808	rna-XM_005258909.4	0
peak_4343	Promoter (<=1kb)	52962884	52963283	400	19	52927135	52962911	35777	-	gene-ZNF816-ZNF321P	rna-NM_001202473.1	0
peak_4344	Promoter (<=1kb)	53103449	53103848	400	19	53066614	53103434	36821	-	gene-ZNF160	rna-NM_198893.2	-15
peak_4345	Promoter (<=1kb)	53333502	53333901	400	19	53333719	53356119	22401	+	gene-ZNF845	rna-NM_001321522.1	0
peak_4346	Promoter (<=1kb)	53395148	53395547	400	19	53395149	53412009	16861	+	gene-ZNF765	rna-NM_001040185.3	0
peak_4349	Promoter (1-2kb)	53980706	53981105	400	19	53982307	53982397	91	+	gene-MIR935	rna-NR_030632.1	-1202
peak_4352	Promoter (<=1kb)	55339316	55339715	400	19	55339876	55348121	8246	+	gene-KMT5C	rna-NM_032701.4	-161
peak_4354	Intron (rna-NM_001195267.2/gene-SSC5D, intron 6 of 12)	55492014	55492413	400	19	55488436	55519099	30664	+	gene-SSC5D	rna-NM_001144950.2	3578
peak_4357	Distal Intergenic	55605371	55605770	400	19	55600288	55603138	2851	+	gene-ZNF524	rna-NM_153219.4	5083
peak_4358	Promoter (<=1kb)	55624583	55624982	400	19	55620741	55624566	3826	-	gene-ZNF784	rna-NM_203374.2	-17
peak_4369	Promoter (<=1kb)	57280197	57280596	400	19	57280485	57294069	13585	+	gene-ZNF460	rna-NM_006635.4	0
peak_4372	Promoter (<=1kb)	57389617	57390016	400	19	57389850	57402551	12702	+	gene-ZNF548	rna-NM_152909.3	0
peak_4380	Promoter (<=1kb)	58182693	58183092	400	19	58182989	58213562	30574	+	gene-ZNF274	rna-NM_001278734.1	0
peak_4384	Promoter (<=1kb)	58362416	58362815	400	19	58362626	58366578	3953	+	gene-LOC105372483	rna-NR_136527.1	0
peak_4389	Promoter (<=1kb)	58519507	58519906	400	19	58513530	58519580	6051	-	gene-ZBTB45	rna-XM_006723445.3	0
peak_4394	Promoter (<=1kb)	3377850	3378249	400	2	3188970	3377818	188849	-	gene-EIPR1	rna-NM_003310.5	-32
peak_4396	Exon (rna-NM_018269.4/gene-ADI1, exon 1 of 4)	3519080	3519479	400	2	3497366	3519531	22166	-	gene-ADI1	rna-NM_018269.4	52
peak_4405	Intron (rna-NM_001135191.1/gene-ASAP2, intron 1 of 26)	9251713	9252112	400	2	9237877	9405678	167802	+	gene-ASAP2	rna-XM_006711901.3	13836
peak_4407	Promoter (<=1kb)	9474486	9474885	400	2	9474532	9499951	25420	+	gene-IAH1	rna-XR_001738718.1	0
peak_4412	Distal Intergenic	9752700	9753099	400	2	9758590	9778564	19975	-	gene-LOC100996549	rna-XR_241267.3	25465
peak_4414	Intron (rna-NR_164157.1/gene-RRM2, intron 11 of 12)	10187754	10188153	400	2	10192624	10192639	16	-	gene-MIR4261	rna-MIR4261	4486
peak_4420	Promoter (<=1kb)	11132723	11133122	400	2	11133128	11151317	18190	+	gene-C2orf50	rna-NM_001371320.1	-6
peak_4426	Intron (rna-NR_110196.1/gene-MIR3681HG, intron 2 of 5)	12155715	12156114	400	2	12189643	12192492	2850	-	gene-LOC105373432	rna-XR_922807.2	36378
peak_4430	Intron (rna-XR_001739302.1/gene-LOC105373454, intron 2 of 7)	18387433	18387832	400	2	18386541	18535392	148852	+	gene-LOC105373454	rna-XR_001739302.1	892
peak_4433	Promoter (<=1kb)	19347971	19348370	400	2	19348429	19348505	77	+	gene-MIR4757	rna-NR_039914.1	-59
peak_4436	Promoter (<=1kb)	19901663	19902062	400	2	19896631	19901983	5353	-	gene-TTC32	rna-NM_001008237.3	0
peak_4441	Promoter (<=1kb)	20350895	20351294	400	2	20248691	20350984	102294	-	gene-PUM2	rna-NM_001352918.1	0
peak_4442	Promoter (<=1kb)	20650869	20651268	400	2	20552934	20651107	98174	-	gene-HS1BP3	rna-XM_017004696.2	0
peak_4444	Promoter (<=1kb)	20822733	20823132	400	2	20684014	20823130	139117	-	gene-LDAH	rna-NM_001282719.1	0
peak_4445	Promoter (<=1kb)	23927172	23927571	400	2	23927172	24001000	73829	+	gene-UBXN2A	rna-XM_005264166.5	0
peak_4448	Promoter (<=1kb)	24084100	24084499	400	2	24077433	24084331	6899	-	gene-TP53I3	rna-NM_001206802.2	0
peak_4450	Promoter (<=1kb)	24360510	24360909	400	2	24202864	24360533	157670	-	gene-ITSN2	rna-XM_024452933.1	0
peak_4451	Promoter (<=1kb)	24490204	24490603	400	2	24491254	24770702	279449	+	gene-NCOA1	rna-NM_001362950.1	-651
peak_4454	Intron (rna-NM_018263.6/gene-ASXL2, intron 1 of 12)	25877610	25878009	400	2	25733753	25878487	144735	-	gene-ASXL2	rna-NM_018263.6	478
peak_4455	5' UTR	25981998	25982397	400	2	25926598	25982497	55900	-	gene-KIF3C	rna-NM_002254.8	100
peak_4459	Intron (rna-NM_001321975.2/gene-ADGRF3, intron 1 of 14)	26330108	26330507	400	2	26308564	26319539	10976	-	gene-ADGRF3	rna-XM_011532622.2	-10569
peak_4467	Promoter (<=1kb)	27050956	27051355	400	2	27051423	27070622	19200	+	gene-AGBL5	rna-NR_138023.1	-68
peak_4468	Promoter (<=1kb)	27123431	27123830	400	2	27123780	27131114	7335	+	gene-ABHD1	rna-XM_011533138.3	0
peak_4471	Promoter (<=1kb)	27356106	27356505	400	2	27325849	27356492	30644	-	gene-GTF3C2	rna-NM_001318909.1	0
peak_4472	Promoter (<=1kb)	27370032	27370431	400	2	27364352	27370052	5701	-	gene-EIF2B4	rna-NM_001318965.1	0
peak_4481	Intron (rna-NR_160725.1/gene-LOC105374378, intron 2 of 2)	27722306	27722705	400	2	27716123	27739287	23165	+	gene-LOC105374378	rna-NR_160725.1	6183
peak_4483	Intron (rna-NM_001287580.1/gene-RBKS, intron 8 of 8)	27800600	27800999	400	2	27771719	27779733	8015	+	gene-MRPL33	rna-NM_004891.4	28881
peak_4492	Promoter (<=1kb)	32010649	32011048	400	2	31861303	32010664	149362	-	gene-MEMO1	rna-NM_001137602.3	0
peak_4494	Promoter (<=1kb)	32063455	32063854	400	2	32063551	32157637	94087	+	gene-SPAST	rna-XM_011533067.2	0
peak_4496	Promoter (<=1kb)	32356831	32357230	400	2	32356907	32524097	167191	+	gene-BIRC6	rna-XM_011533005.2	0
peak_4505	Intron (rna-XM_017003108.2/gene-CEBPZOS, intron 1 of 4)	37196645	37197044	400	2	37196496	37216193	19698	+	gene-CEBPZOS	rna-NR_136316.2	149
peak_4510	5' UTR	37671747	37672146	400	2	37641944	37672219	30276	-	gene-CDC42EP3	rna-NM_001270437.2	73
peak_4520	Distal Intergenic	42110615	42111014	400	2	42083474	42097793	14320	-	gene-LOC105374531	rna-XR_940001.1	-12822
peak_4524	5' UTR	42494703	42495102	400	2	42494569	42756947	262379	+	gene-MTA3	rna-XM_005264459.2	134
peak_4530	Downstream (2-3kb)	43219272	43219671	400	2	43222402	43226606	4205	-	gene-ZFP36L2	rna-NM_006887.5	6935
peak_4532	Promoter (<=1kb)	43596085	43596484	400	2	43446921	43596046	149126	-	gene-THADA	rna-XM_011533015.3	-39
peak_4538	Promoter (<=1kb)	44167982	44168381	400	2	44168803	44231473	62671	+	gene-PPM1B	rna-NM_177969.3	-422
peak_4539	Promoter (<=1kb)	44361772	44362171	400	2	44361938	44741311	379374	+	gene-CAMKMT	rna-XR_939722.2	0
peak_4545	Promoter (<=1kb)	46940104	46940503	400	2	46941224	47076123	134900	+	gene-TTC7A	rna-NM_001288951.2	-721
peak_4546	Intron (rna-NM_001288953.2/gene-TTC7A, intron 16 of 20)	47043553	47043952	400	2	47005243	47076123	70881	+	gene-TTC7A	rna-XM_011533001.3	38310
peak_4548	Distal Intergenic	47076468	47076867	400	2	47005243	47076123	70881	+	gene-TTC7A	rna-XM_011533001.3	71225
peak_4555	Promoter (<=1kb)	48314158	48314557	400	2	48314299	48379295	64997	+	gene-FOXN2	rna-NM_001375443.1	0
peak_4559	Promoter (<=1kb)	53786567	53786966	400	2	53669980	53786953	116974	-	gene-ASB3	rna-NM_001201965.2	0
peak_4560	Promoter (<=1kb)	54115549	54115948	400	2	54115615	54143316	27702	+	gene-ACYP2	rna-NM_001320590.2	0
peak_4567	Promoter (<=1kb)	55519553	55519952	400	2	55519595	55545080	25486	+	gene-CFAP36	rna-NM_001282761.1	0
peak_4573	Promoter (<=1kb)	58046664	58047063	400	2	58046712	58159920	113209	+	gene-VRK2	rna-NM_001130481.2	0
peak_4574	Promoter (<=1kb)	58241004	58241403	400	2	58159243	58241335	82093	-	gene-FANCL	rna-XM_011532944.2	0
peak_4576	Promoter (<=1kb)	60881506	60881905	400	2	60881521	60928154	46634	+	gene-REL	rna-XM_017004627.2	0
peak_4578	Promoter (<=1kb)	61065450	61065849	400	2	61065870	61124292	58423	+	gene-KIAA1841	rna-NM_001330432.1	-21
peak_4584	Promoter (<=1kb)	61853745	61854144	400	2	61800240	61854042	53803	-	gene-FAM161A	rna-XR_001738972.2	0
peak_4592	Promoter (<=1kb)	63840732	63841131	400	2	63840969	63891560	50592	+	gene-UGP2	rna-NM_001001521.2	0
peak_4596	Promoter (<=1kb)	64524230	64524629	400	2	64524305	64593005	68701	+	gene-AFTPH	rna-NM_203437.3	0
peak_4598	Promoter (<=1kb)	64750884	64751283	400	2	64631621	64751086	119466	-	gene-SERTAD2	rna-XM_005264669.3	0
peak_4599	Promoter (1-2kb)	64770704	64771103	400	2	64757250	64769166	11917	-	gene-LOC105374777	rna-XR_940177.2	-1538
peak_4605	Exon (rna-NM_001005386.2/gene-ACTR2, exon 1 of 10)	65227938	65228337	400	2	65227831	65271253	43423	+	gene-ACTR2	rna-NM_005722.4	107
peak_4606	Intron (rna-XM_005264200.5/gene-SPRED2, intron 4 of 6)	65320352	65320751	400	2	65310851	65334588	23738	-	gene-SPRED2	rna-XM_017003576.1	13837
peak_4609	5' UTR	68251988	68252387	400	2	68178857	68252532	73676	-	gene-PPP3R1	rna-NM_000945.4	145
peak_4611	Downstream (1-2kb)	68943667	68944066	400	2	68945232	68952893	7662	-	gene-GKN2	rna-NM_182536.3	8827
peak_4616	Promoter (<=1kb)	69742002	69742401	400	2	69742103	69826464	84362	+	gene-ANXA4	rna-XR_001738734.2	0
peak_4620	Exon (rna-NM_006196.4/gene-PCBP1, exon 1 of 1)	70087793	70088192	400	2	70087477	70089203	1727	+	gene-PCBP1	rna-NM_006196.4	316
peak_4622	Promoter (<=1kb)	70190570	70190969	400	2	70149880	70190711	40832	-	gene-C2orf42	rna-NM_001348758.1	0
peak_4626	Promoter (<=1kb)	70301722	70302121	400	2	70295976	70302067	6092	-	gene-FAM136A	rna-NM_001329752.2	0
peak_4632	Promoter (<=1kb)	71130085	71130484	400	2	71109684	71130288	20605	-	gene-MCEE	rna-XM_005264613.2	0
peak_4634	Exon (rna-XM_005264585.5/gene-DYSF, exon 6 of 57)	71513079	71513478	400	2	71466699	71686763	220065	+	gene-DYSF	rna-NM_001130987.2	46380
peak_4635	Promoter (1-2kb)	72137346	72137745	400	2	72129238	72135870	6633	-	gene-CYP26B1	rna-XM_011532988.1	-1476
peak_4645	Promoter (1-2kb)	73212678	73213077	400	2	73214245	73227221	12977	+	gene-SMYD5	rna-NM_006062.3	-1168
peak_4647	Promoter (<=1kb)	73284664	73285063	400	2	73254690	73284478	29789	-	gene-FBXO41	rna-NM_001080410.4	-186
peak_4656	Promoter (<=1kb)	74529711	74530110	400	2	74529933	74533319	3387	+	gene-HTRA2	rna-NM_013247.5	0
peak_4659	Intron (rna-XR_427047.4/gene-LOC102724497, intron 2 of 2)	74740701	74741100	400	2	74716478	74754845	38368	+	gene-LOC102724497	rna-XR_001739542.1	24223
peak_4660	Intron (rna-XR_427046.3/gene-LOC102724482, intron 1 of 2)	74777475	74777874	400	2	74750191	74778780	28590	-	gene-LOC102724482	rna-XR_427046.3	906
peak_4663	Distal Intergenic	75609032	75609431	400	2	75646783	75662206	15424	+	gene-MRPL19	rna-NM_014763.4	-37352
peak_4664	Promoter (<=1kb)	75646603	75647002	400	2	75646783	75662206	15424	+	gene-MRPL19	rna-NM_014763.4	0
peak_4666	Promoter (<=1kb)	75710808	75711207	400	2	75657168	75710964	53797	-	gene-GCFC2	rna-XM_005264520.4	0
peak_4667	Promoter (<=1kb)	84459100	84459499	400	2	84423528	84459280	35753	-	gene-SUCLG1	rna-NM_003849.4	0
peak_4673	Promoter (<=1kb)	85132895	85133294	400	2	85133392	85310387	176996	+	gene-TCF7L1	rna-NM_031283.3	-98
peak_4674	Promoter (<=1kb)	85327774	85328173	400	2	85318027	85327989	9963	-	gene-TGOLN2	rna-NM_001206844.2	0
peak_4676	5' UTR	85433773	85434172	400	2	85431915	85437029	5115	+	gene-SH2D6	rna-XM_011532796.2	1858
peak_4682	Promoter (<=1kb)	85611753	85612152	400	2	85605254	85612066	6813	-	gene-C2orf68	rna-NM_001013649.4	0
peak_4683	Distal Intergenic	85827355	85827754	400	2	85815130	85826788	11659	+	gene-LOC284950	rna-NR_038888.1	12225
peak_4684	Promoter (<=1kb)	85889161	85889560	400	2	85889280	85892252	2973	+	gene-ST3GAL5-AS1	rna-NR_110569.1	0
peak_4687	5' UTR	86194945	86195344	400	2	86143932	86195459	51528	-	gene-IMMT	rna-XM_017003195.2	115
peak_4691	5' UTR	86807640	86808039	400	2	86784605	86808396	23792	-	gene-CD8A	rna-NM_001145873.1	357
peak_4692	Promoter (<=1kb)	88055492	88055891	400	2	88027205	88055780	28576	-	gene-KRCC1	rna-XM_017004292.2	0
peak_4696	Distal Intergenic	95076795	95077194	400	2	95074825	95076253	1429	+	gene-LOC105373488	rna-XR_923076.2	1970
peak_4701	Distal Intergenic	95389117	95389516	400	2	95402672	95416603	13932	+	gene-FAHD2A	rna-XM_017004237.2	-13156
peak_4704	Promoter (<=1kb)	96260573	96260972	400	2	96248514	96260595	12082	-	gene-TMEM127	rna-XM_017004450.1	0
peak_4709	Promoter (<=1kb)	96739780	96740179	400	2	96705929	96740064	34136	-	gene-LMAN2L	rna-NM_030805.4	0
peak_4711	Exon (rna-XM_005263914.4/gene-CNNM4, exon 6 of 8)	96800835	96801234	400	2	96798324	96798345	22	+	gene-MIR3127	rna-MIR3127-2	2511
peak_4712	Promoter (<=1kb)	96815827	96816226	400	2	96816268	96835382	19115	+	gene-CNNM3	rna-NM_017623.5	-42
peak_4714	Promoter (<=1kb)	97590215	97590614	400	2	97507038	97590260	83223	-	gene-ANKRD36B	rna-XM_017004585.2	0
peak_4718	5' UTR	98608041	98608440	400	2	98599314	98608512	9199	-	gene-COA5	rna-NM_001008215.3	72
peak_4719	Intron (rna-NM_001160154.1/gene-MGAT4A, intron 5 of 12)	98649214	98649613	400	2	98619106	98663473	44368	-	gene-MGAT4A	rna-NM_001160154.1	13860
peak_4724	Promoter (<=1kb)	99490229	99490628	400	2	99400943	99490123	89181	-	gene-REV1	rna-XM_017004311.1	-106
peak_4725	3' UTR	100274781	100275180	400	2	100284226	100322216	37991	-	gene-LONRF2	rna-XR_002959247.1	47036
peak_4727	Intron (rna-NM_001371783.1/gene-LONRF2, intron 1 of 12)	100320993	100321392	400	2	100284226	100322216	37991	-	gene-LONRF2	rna-XR_002959247.1	824
peak_4729	Intron (rna-NM_002518.4/gene-NPAS2, intron 1 of 20)	100894851	100895250	400	2	100932910	100996829	63920	+	gene-NPAS2	rna-XM_005263961.4	-37660
peak_4731	Promoter (<=1kb)	101252331	101252730	400	2	101252886	101270316	17431	+	gene-CNOT11	rna-NM_017546.5	-156
peak_4733	Intron (rna-NM_145686.3/gene-MAP4K4, intron 6 of 30)	101830973	101831372	400	2	101698007	101894690	196684	+	gene-MAP4K4	rna-XM_017005375.1	132966
peak_4738	Promoter (<=1kb)	102736634	102737033	400	2	102713867	102736842	22976	-	gene-MFSD9	rna-XR_923047.2	0
peak_4740	Promoter (<=1kb)	105037633	105038032	400	2	105038069	105099960	61892	+	gene-MRPS9	rna-NM_182640.3	-37
peak_4743	Promoter (<=1kb)	108533867	108534266	400	2	108507527	108534219	26693	-	gene-GCC2-AS1	rna-NR_135290.1	0
peak_4744	Intron (rna-NM_001371496.1/gene-LIMS1, intron 1 of 9)	108636212	108636611	400	2	108621251	108687246	65996	+	gene-LIMS1	rna-NM_001193484.2	14961
peak_4754	Exon (rna-XR_923189.3/gene-LOC105373554, exon 1 of 2)	110678519	110678918	400	2	110678147	110692786	14640	+	gene-LOC105373554	rna-XR_923189.3	372
peak_4755	Promoter (<=1kb)	111884017	111884416	400	2	111766150	111884196	118047	-	gene-ANAPC1	rna-XM_017004710.2	0
peak_4757	Distal Intergenic	112049118	112049517	400	2	112055266	112118788	63523	+	gene-TMEM87B	rna-XM_005263827.2	-5749
peak_4763	Promoter (<=1kb)	112541847	112542246	400	2	112541656	112542212	557	-	gene-LOC105373562	rna-NR_136321.1	0
peak_4771	Distal Intergenic	113149915	113150314	400	2	113157399	113203229	45831	+	gene-PSD4	rna-XM_005263634.2	-7085
peak_4774	3' UTR	113217767	113218166	400	2	113235527	113240842	5316	+	gene-PAX8-AS1	rna-NR_047570.1	-17361
peak_4777	Promoter (<=1kb)	113889687	113890086	400	2	113889934	113961554	71621	+	gene-ACTR3	rna-NR_102318.1	0
peak_4779	Intron (rna-NM_019044.5/gene-CCDC93, intron 1 of 23)	118013277	118013676	400	2	117915481	118014070	98590	-	gene-CCDC93	rna-NM_019044.5	394
peak_4781	Distal Intergenic	118864930	118865329	400	2	118842171	118847648	5478	-	gene-EN1	rna-NM_001426.4	-17282
peak_4792	Intron (rna-NM_001371271.1/gene-GLI2, intron 2 of 13)	120832405	120832804	400	2	120819492	120991265	171774	+	gene-GLI2	rna-XM_011510971.2	12913
peak_4793	Intron (rna-NM_001371271.1/gene-GLI2, intron 2 of 13)	120914695	120915094	400	2	120918676	120991265	72590	+	gene-GLI2	rna-XM_011510972.2	-3582
peak_4795	Distal Intergenic	121211883	121212282	400	2	121216587	121240644	24058	-	gene-TFCP2L1	rna-XM_017003903.1	28362
peak_4796	Intron (rna-XR_001739683.1/gene-LOC107985942, intron 1 of 1)	121531717	121532116	400	2	121530880	121531009	130	+	gene-RNU4ATAC	rna-NR_023343.1	837
peak_4802	Exon (rna-NM_001320634.1/gene-BIN1, exon 11 of 13)	127050870	127051269	400	2	127023221	127035330	12110	+	gene-LOC105373604	rna-XR_923306.3	27649
peak_4804	Promoter (2-3kb)	127208163	127208562	400	2	127183836	127205767	21932	-	gene-CYP27C1	rna-NM_001001665.3	-2396
peak_4805	Intron (rna-XM_024452838.1/gene-CYP27C1, intron 1 of 8)	127217854	127218253	400	2	127183832	127220069	36238	-	gene-CYP27C1	rna-XM_024452838.1	1816
peak_4808	Intron (rna-NM_001136037.3/gene-LIMS2, intron 2 of 10)	127672287	127672686	400	2	127638421	127674567	36147	-	gene-LIMS2	rna-XM_024452983.1	1881
peak_4810	Promoter (<=1kb)	127811011	127811410	400	2	127701027	127811171	110145	-	gene-WDR33	rna-NM_018383.5	0
peak_4811	Promoter (<=1kb)	127857808	127858207	400	2	127843553	127858155	14603	-	gene-POLR2D	rna-NM_004805.4	0
peak_4813	Distal Intergenic	128233194	128233593	400	2	128217553	128218109	557	+	gene-RPL21P34	gene-RPL21P34	15641
peak_4817	Promoter (<=1kb)	130342538	130342937	400	2	130337933	130342681	4749	-	gene-CCDC115	rna-NM_001321118.1	0
peak_4819	Promoter (1-2kb)	130727286	130727685	400	2	130729070	130730336	1267	+	gene-GPR148	rna-NM_207364.2	-1385
peak_4825	Intron (rna-XM_017004149.1/gene-MGAT5, intron 1 of 11)	134120879	134121278	400	2	134119935	134454621	334687	+	gene-MGAT5	rna-NM_001371457.1	944
peak_4826	Promoter (<=1kb)	134918423	134918822	400	2	134918810	134957405	38596	+	gene-CCNT2	rna-XM_017005227.1	0
peak_4827	Intron (rna-XM_011510825.3/gene-RAB3GAP1, intron 2 of 24)	135052673	135053072	400	2	135052292	135170710	118419	+	gene-RAB3GAP1	rna-NM_012233.3	381
peak_4828	Promoter (<=1kb)	135530967	135531366	400	2	135196969	135531050	334082	-	gene-ZRANB3	rna-XM_011511958.3	0
peak_4830	Intron (rna-NM_002299.4/gene-LCT, intron 9 of 16)	135806617	135807016	400	2	135820191	135823087	2897	+	gene-LCT-AS1	rna-NR_045486.1	-13175
peak_4831	Exon (rna-NM_005915.6/gene-MCM6, exon 1 of 17)	135875955	135876354	400	2	135839626	135876443	36818	-	gene-MCM6	rna-NM_005915.6	89
peak_4833	Promoter (<=1kb)	137964422	137964821	400	2	137964422	138016354	51933	+	gene-HNMT	rna-XM_011511064.2	0
peak_4834	Exon (rna-XR_923368.3/gene-LOC105373637, exon 1 of 3)	138501191	138501590	400	2	138485887	138501694	15808	-	gene-LOC105373637	rna-XR_923368.3	104
peak_4835	Intron (rna-XR_923371.2/gene-LOC105373640, intron 2 of 2)	138924289	138924688	400	2	138910055	138917231	7177	-	gene-LOC105373639	rna-XR_923370.2	-7058
peak_4845	Intron (rna-NM_001005746.4/gene-CACNB4, intron 2 of 13)	152025916	152026315	400	2	151832775	151975116	142342	-	gene-CACNB4	rna-XM_017004885.1	-50800
peak_4846	Promoter (<=1kb)	152175555	152175954	400	2	152175818	152189011	13194	+	gene-LOC105373689	rna-XR_923476.2	0
peak_4850	Intron (rna-XR_241279.4/gene-FMNL2, intron 2 of 16)	152525226	152525625	400	2	152634928	152643972	9045	-	gene-LOC105373690	rna-XR_001739737.1	118347
peak_4852	Promoter (<=1kb)	156400363	156400762	400	2	156400769	156400840	72	+	gene-TRA-CGC3-1	rna-TRA-CGC3-1	-7
peak_4855	Promoter (<=1kb)	158967698	158968097	400	2	158968600	159232659	264060	+	gene-TANC1	rna-XM_017005142.1	-503
peak_4857	Promoter (<=1kb)	159615694	159616093	400	2	159315312	159615756	300445	-	gene-BAZ2B	rna-XM_011511048.2	0
peak_4863	Promoter (1-2kb)	161414494	161414893	400	2	161416297	161425870	9574	+	gene-TBR1	rna-NM_006593.4	-1404
peak_4865	Distal Intergenic	163348033	163348432	400	2	163259324	163329419	70096	+	gene-LOC105373727	rna-XR_923547.2	88709
peak_4866	Promoter (<=1kb)	164841633	164842032	400	2	164680188	164841823	161636	-	gene-COBLL1	rna-NM_001365672.2	0
peak_4868	Intron (rna-NM_001256126.2/gene-CERS6, intron 8 of 10)	168759073	168759472	400	2	168771951	168786429	14479	-	gene-CERS6-AS1	rna-NR_045786.1	26957
peak_4872	Promoter (<=1kb)	169799252	169799651	400	2	169799302	169812064	12763	+	gene-SSB	rna-NM_001294145.2	0
peak_4873	Promoter (<=1kb)	169824737	169825136	400	2	169811757	169824872	13116	-	gene-METTL5	rna-XM_011511023.1	0
peak_4874	Intron (rna-NM_001083615.4/gene-MYO3B, intron 8 of 33)	170361392	170361791	400	2	170352212	170654467	302256	+	gene-MYO3B	rna-XM_024452713.1	9180
peak_4875	Promoter (<=1kb)	170770258	170770657	400	2	170770682	170778109	7428	+	gene-ERICH2	rna-NM_001290031.1	-25
peak_4877	Intron (rna-NM_001136555.2/gene-TLK1, intron 10 of 18)	171018073	171018472	400	2	170990823	171066973	76151	-	gene-TLK1	rna-NM_001136555.2	48501
peak_4878	Intron (rna-NM_012290.5/gene-TLK1, intron 2 of 20)	171086687	171087086	400	2	170991754	171091721	99968	-	gene-TLK1	rna-XM_024453262.1	4635
peak_4881	Promoter (<=1kb)	171522242	171522641	400	2	171522474	171558129	35656	+	gene-CYBRD1	rna-NM_001127383.2	0
peak_4882	Promoter (<=1kb)	171687497	171687896	400	2	171687755	171748420	60666	+	gene-DYNC1I2	rna-NM_001378456.1	0
peak_4886	Promoter (<=1kb)	172555942	172556341	400	2	172556078	172598830	42753	+	gene-PDK1	rna-XR_427095.3	0
peak_4888	Distal Intergenic	172704428	172704827	400	2	172735282	173052893	317612	+	gene-RAPGEF4	rna-XM_006712205.3	-30455
peak_4890	Promoter (<=1kb)	173532944	173533343	400	2	173533242	173693671	160430	+	gene-LOC107985961	rna-XR_001739793.1	0
peak_4900	Promoter (<=1kb)	177212111	177212510	400	2	177211395	177212411	1017	-	gene-LOC105373759	rna-NR_157853.1	0
peak_4902	Intron (rna-NM_003659.4/gene-AGPS, intron 9 of 19)	177466301	177466700	400	2	177472829	177476747	3919	-	gene-LOC105373762	rna-XR_923624.2	10047
peak_4904	Promoter (<=1kb)	177618578	177618977	400	2	177612999	177618742	5744	-	gene-TTC30A	rna-NM_152275.4	0
peak_4907	Promoter (<=1kb)	178413598	178413997	400	2	178413659	178434091	20433	+	gene-CHROMR	rna-NR_110205.1	0
peak_4909	Promoter (<=1kb)	178451148	178451547	400	2	178451346	178461390	10045	+	gene-PJVK	rna-XM_024452927.1	0
peak_4914	Distal Intergenic	180494354	180494753	400	2	180405875	180432380	26506	-	gene-LOC105373769	rna-XR_923636.2	-61974
peak_4916	Intron (rna-NR_104319.1/gene-SCHLAP1, intron 1 of 4)	180698798	180699197	400	2	180692104	180916939	224836	+	gene-SCHLAP1	rna-NR_104325.1	6694
peak_4917	Intron (rna-NM_001278555.1/gene-UBE2E3, intron 3 of 5)	181037641	181038040	400	2	180981124	181063427	82304	+	gene-UBE2E3	rna-NM_001278554.1	56517
peak_4925	Promoter (<=1kb)	186485783	186486182	400	2	186420570	186486130	65561	-	gene-LOC105373785	rna-XR_923673.3	0
peak_4942	Promoter (<=1kb)	190649190	190649589	400	2	190649198	190692766	43569	+	gene-NAB1	rna-XM_005246583.1	0
peak_4943	Intron (rna-XM_017004170.1/gene-NAB1, intron 3 of 8)	190669056	190669455	400	2	190659158	190692766	33609	+	gene-NAB1	rna-NM_001321315.1	9898
peak_4945	Promoter (<=1kb)	191013837	191014236	400	2	190968989	191014172	45184	-	gene-STAT1	rna-XM_017004783.2	0
peak_4946	Promoter (<=1kb)	191677908	191678307	400	2	191678072	191690152	12081	+	gene-NABP1	rna-NM_001254736.2	0
peak_4950	Intron (rna-XR_001739832.1/gene-LOC107985969, intron 2 of 2)	193102287	193102686	400	2	193050383	193167293	116911	-	gene-LOC107985969	rna-XR_001739832.1	64607
peak_4951	Intron (rna-XR_001739836.1/gene-LOC105376755, intron 1 of 3)	195413423	195413822	400	2	195365827	195371846	6020	+	gene-LOC105373817	rna-XR_923733.2	47596
peak_4955	Promoter (<=1kb)	195656936	195657335	400	2	195656958	195737700	80743	+	gene-SLC39A10	rna-NM_001127257.2	0
peak_4960	Intron (rna-NM_012086.5/gene-GTF3C3, intron 8 of 17)	196783733	196784132	400	2	196763035	196799683	36649	-	gene-GTF3C3	rna-NM_012086.5	15551
peak_4966	Promoter (<=1kb)	197499932	197500331	400	2	197486584	197500274	13691	-	gene-HSPD1	rna-NM_199440.1	0
peak_4967	Promoter (<=1kb)	197515929	197516328	400	2	197516066	197553699	37634	+	gene-MOB4	rna-NM_001100819.3	0
peak_4968	Intron (rna-NM_144629.3/gene-RFTN2, intron 1 of 8)	197668323	197668722	400	2	197568224	197675587	107364	-	gene-RFTN2	rna-NM_144629.3	6865
peak_4971	Promoter (<=1kb)	197803398	197803797	400	2	197804593	198149863	345271	+	gene-PLCL1	rna-NM_006226.4	-796
peak_4973	Promoter (<=1kb)	199955849	199956248	400	2	199929141	199955624	26484	-	gene-TYW5	rna-XR_001738610.2	-225
peak_4974	Distal Intergenic	200255069	200255468	400	2	200305879	200482264	176386	+	gene-SPATS2L	rna-NM_015535.3	-50411
peak_4981	Promoter (<=1kb)	200811671	200812070	400	2	200811910	200827338	15429	+	gene-BZW1	rna-NM_001207067.2	0
peak_4982	Promoter (<=1kb)	200864496	200864895	400	2	200853009	200864561	11553	-	gene-CLK1	rna-NM_001162407.1	0
peak_4983	Promoter (<=1kb)	200889105	200889504	400	2	200889327	200903932	14606	+	gene-NIF3L1	rna-NM_001136039.2	0
peak_4988	Promoter (<=1kb)	201233243	201233642	400	2	201233443	201287230	53788	+	gene-CASP8	rna-XM_006712789.2	0
peak_4989	Promoter (<=1kb)	201257477	201257876	400	2	201258035	201287709	29675	+	gene-CASP8	rna-NM_001080125.2	-159
peak_4992	Promoter (<=1kb)	201642880	201643279	400	2	201620186	201642670	22485	-	gene-TMEM237	rna-NM_152388.4	-210
peak_4993	Promoter (<=1kb)	201780855	201781254	400	2	201700267	201780933	80667	-	gene-ALS2	rna-NM_020919.4	0
peak_4996	Distal Intergenic	202589619	202590018	400	2	202634969	202769757	134789	+	gene-FAM117B	rna-NM_173511.4	-44951
peak_5002	Intron (rna-XM_024452511.1/gene-ABI2, intron 1 of 12)	203328807	203329206	400	2	203328459	203431754	103296	+	gene-ABI2	rna-XM_011510473.3	348
peak_5003	Intron (rna-NM_213589.3/gene-RAPH1, intron 4 of 13)	203484355	203484754	400	2	203433815	203495353	61539	-	gene-RAPH1	rna-XM_011511647.1	10599
peak_5007	Promoter (<=1kb)	207529626	207530025	400	2	207529943	207580528	50586	+	gene-CREB1	rna-XM_011510648.3	0
peak_5011	Promoter (<=1kb)	210002449	210002848	400	2	210002565	210022260	19696	+	gene-RPE	rna-NM_001278282.1	0
peak_5012	Promoter (<=1kb)	210170602	210171001	400	2	210021421	210170836	149416	-	gene-KANSL1L	rna-XR_001738645.2	0
peak_5016	Intron (rna-XR_001738843.1/gene-MREG, intron 1 of 7)	216012087	216012486	400	2	215939097	216013473	74377	-	gene-MREG	rna-XR_001738843.1	987
peak_5019	Intron (rna-NM_020814.3/gene-MARCHF4, intron 1 of 3)	216349409	216349808	400	2	216257865	216372483	114619	-	gene-MARCHF4	rna-NM_020814.3	22675
peak_5020	Promoter (<=1kb)	216412414	216412813	400	2	216385122	216412500	27379	-	gene-LOC107985985	rna-XR_001739881.1	0
peak_5028	Intron (rna-XM_017003771.1/gene-PNKD, intron 2 of 8)	218323783	218324182	400	2	218323179	218346793	23615	+	gene-PNKD	rna-NM_022572.4	604
peak_5032	Promoter (<=1kb)	218671635	218672034	400	2	218663874	218671990	8117	-	gene-RNF25	rna-XM_017004695.2	0
peak_5035	Downstream (<1kb)	218979870	218980269	400	2	218976284	218977922	1639	+	gene-LINC00608	rna-NR_024385.1	3586
peak_5040	Exon (rna-NM_001349828.2/gene-ABCB6, exon 1 of 18)	219217990	219218389	400	2	219209772	219218958	9187	-	gene-ABCB6	rna-NM_001349828.2	569
peak_5041	Promoter (<=1kb)	219387651	219388050	400	2	219372043	219387912	15870	-	gene-DNPEP	rna-NM_001319119.2	0
peak_5042	Promoter (<=1kb)	219498483	219498882	400	2	219498891	219506989	8099	+	gene-GMPPA	rna-NM_001374294.1	-9
peak_5044	Promoter (<=1kb)	219597643	219598042	400	2	219597857	219616451	18595	+	gene-STK11IP	rna-NM_052902.4	0
peak_5045	Promoter (1-2kb)	219737173	219737572	400	2	219738799	219745176	6378	+	gene-LOC105373887	rna-XR_923923.2	-1227
peak_5046	Intron (rna-XR_001739889.1/gene-LOC105373893, intron 2 of 4)	220224851	220225250	400	2	220067712	220494306	426595	+	gene-LOC105373893	rna-XR_001739889.1	157139
peak_5047	Intron (rna-XR_001739889.1/gene-LOC105373893, intron 2 of 4)	220228631	220229030	400	2	220067712	220494306	426595	+	gene-LOC105373893	rna-XR_001739889.1	160919
peak_5048	Promoter (<=1kb)	221572749	221573148	400	2	221418027	221572304	154278	-	gene-EPHA4	rna-NM_004438.5	-445
peak_5049	Distal Intergenic	221969267	221969666	400	2	221961670	221964457	2788	+	gene-HSPA9P1	gene-HSPA9P1	7597
peak_5050	Promoter (<=1kb)	222656022	222656421	400	2	222566899	222656092	89194	-	gene-FARSB	rna-NM_005687.5	0
peak_5051	Promoter (<=1kb)	223837635	223838034	400	2	223756748	223837582	80835	-	gene-AP1S3	rna-XM_011510600.3	-53
peak_5057	Promoter (<=1kb)	227163868	227164267	400	2	226970293	227164231	193939	-	gene-COL4A4	rna-XM_011510562.2	0
peak_5058	Promoter (<=1kb)	227324999	227325398	400	2	227325233	227357833	32601	+	gene-MFF	rna-XM_005246681.4	0
peak_5061	Intron (rna-XM_005246950.3/gene-DNER, intron 1 of 11)	229686265	229686664	400	2	229357629	229714528	356900	-	gene-DNER	rna-XM_005246950.3	27864
peak_5062	Promoter (<=1kb)	229714600	229714999	400	2	229357629	229714555	356927	-	gene-DNER	rna-NM_139072.4	-45
peak_5063	Promoter (<=1kb)	230066998	230067397	400	2	230034990	230067293	32304	-	gene-SLC16A14	rna-XM_017003480.2	0
peak_5069	Distal Intergenic	231640711	231641110	400	2	231611766	231613585	1820	+	gene-LOC105373928	rna-XR_923987.2	28945
peak_5079	Promoter (2-3kb)	232339952	232340351	400	2	232343029	232344711	1683	+	gene-NRBF2P6	gene-NRBF2P6	-2678
peak_5081	Exon (rna-NM_005199.5/gene-CHRNG, exon 5 of 12)	232541417	232541816	400	2	232539692	232548115	8424	+	gene-CHRNG	rna-NM_005199.5	1725
peak_5082	Promoter (<=1kb)	232550254	232550653	400	2	232550587	232569211	18625	+	gene-EIF4E2	rna-NM_001330201.1	0
peak_5083	5' UTR	232697368	232697767	400	2	232697331	232860605	163275	+	gene-GIGYF2	rna-NM_001103146.3	37
peak_5088	Distal Intergenic	233583674	233584073	400	2	233475526	233566789	91264	-	gene-USP40	rna-XR_001738820.1	-16885
peak_5090	Distal Intergenic	234302414	234302813	400	2	234285361	234291355	5995	-	gene-LOC105373933	rna-XR_923992.2	-11059
peak_5091	Distal Intergenic	234579487	234579886	400	2	234596203	234632708	36506	-	gene-LOC105373936	rna-XR_923998.3	52822
peak_5095	Intron (rna-XM_005246098.3/gene-ACKR3, intron 2 of 2)	236573621	236574020	400	2	236569825	236582354	12530	+	gene-ACKR3	rna-NM_020311.3	3796
peak_5101	Promoter (<=1kb)	237486991	237487390	400	2	237485700	237487163	1464	-	gene-LOC105373957	rna-XR_001739962.1	0
peak_5102	Intron (rna-XM_005246142.2/gene-LRRFIP1, intron 1 of 11)	237701371	237701770	400	2	237692362	237780315	87954	+	gene-LRRFIP1	rna-XR_001739068.1	9009
peak_5104	Promoter (<=1kb)	237966529	237966928	400	2	237966945	238042782	75838	+	gene-UBE2F	rna-NM_001278306.1	-17
peak_5106	5' UTR	238288161	238288560	400	2	238244044	238288610	44567	-	gene-PER2	rna-NM_022817.3	50
peak_5107	Intron (rna-XR_922902.2/gene-TRAF3IP1, intron 17 of 17)	238370557	238370956	400	2	238343944	238400900	56957	+	gene-TRAF3IP1	rna-XM_011510950.2	26613
peak_5108	Promoter (<=1kb)	238426762	238427161	400	2	238426927	238452250	25324	+	gene-ASB1	rna-NM_001040445.3	0
peak_5113	Distal Intergenic	240412046	240412445	400	2	240386101	240391367	5267	-	gene-LOC102723825	rna-XR_001739240.1	-20679
peak_5117	Intron (rna-NM_001195381.2/gene-GPR35, intron 2 of 5)	240614215	240614614	400	2	240605430	240631253	25824	+	gene-GPR35	rna-NM_001195382.2	8785
peak_5120	Exon (rna-XR_002959258.1/gene-SNED1, exon 28 of 30)	241082097	241082496	400	2	241087152	241099124	11973	-	gene-MTERF4	rna-XM_017003391.2	16628
peak_5123	Promoter (<=1kb)	241315841	241316240	400	2	241227264	241315842	88579	-	gene-HDLBP	rna-NM_005336.5	0
peak_5127	Promoter (<=1kb)	142437	142836	400	20	142590	145751	3162	+	gene-DEFB126	rna-NM_030931.4	0
peak_5138	5' UTR	1266495	1266894	400	20	1266294	1309327	43034	+	gene-SNPH	rna-NM_014723.4	201
peak_5139	Intron (rna-NR_040047.1/gene-SDCBP2-AS1, intron 1 of 2)	1354940	1355339	400	20	1309909	1329139	19231	-	gene-SDCBP2	rna-NM_080489.5	-25801
peak_5145	Promoter (<=1kb)	2470858	2471257	400	20	2461642	2470789	9148	-	gene-SNRPB	rna-NM_198216.2	-69
peak_5146	Intron (rna-NM_001282496.2/gene-ZNF343, intron 1 of 5)	2508123	2508522	400	20	2481817	2508915	27099	-	gene-ZNF343	rna-NM_001282496.2	393
peak_5150	Intron (rna-XR_001754226.2/gene-C20orf194, intron 28 of 35)	3276677	3277076	400	20	3295496	3296373	878	-	gene-LOC101618237	gene-LOC101618237	19297
peak_5155	Promoter (<=1kb)	3767780	3768179	400	20	3753508	3767753	14246	-	gene-C20orf27	rna-NM_001258430.2	-27
peak_5158	Intron (rna-NM_001206491.1/gene-MAVS, intron 2 of 5)	3854743	3855142	400	20	3846834	3876118	29285	+	gene-MAVS	rna-NR_037921.2	7909
peak_5159	Promoter (<=1kb)	3888953	3889352	400	20	3889078	3908696	19619	+	gene-PANK2	rna-XM_011529365.2	0
peak_5165	Intron (rna-NM_005116.6/gene-SLC23A2, intron 3 of 16)	4917103	4917502	400	20	4852358	5001510	149153	-	gene-SLC23A2	rna-NM_005116.6	84008
peak_5168	Promoter (<=1kb)	5119772	5120171	400	20	5114953	5119958	5006	-	gene-PCNA	rna-NM_182649.2	0
peak_5170	Distal Intergenic	5224002	5224401	400	20	5291788	5292953	1166	-	gene-UBE2D3P1	gene-UBE2D3P1	68552
peak_5172	5' UTR	5610084	5610483	400	20	5546453	5610690	64238	-	gene-GPCPD1	rna-XM_006723596.4	207
peak_5173	Promoter (<=1kb)	5911268	5911667	400	20	5911510	5925353	13844	+	gene-CHGB	rna-NM_001819.3	0
peak_5179	Promoter (<=1kb)	16573028	16573427	400	20	16272104	16573411	301308	-	gene-KIF16B	rna-XM_005260753.3	0
peak_5186	Downstream (2-3kb)	17939145	17939544	400	20	17912579	17925248	12670	-	gene-LOC105372549	rna-XR_937298.2	-13897
peak_5188	Promoter (<=1kb)	18288301	18288700	400	20	18288511	18316996	28486	+	gene-ZNF133	rna-XM_024451993.1	0
peak_5190	Promoter (<=1kb)	18496929	18497328	400	20	18486540	18497225	10686	-	gene-RBBP9	rna-NM_006606.3	0
peak_5194	Intron (rna-XM_005260731.2/gene-RIN2, intron 2 of 12)	19877554	19877953	400	20	19885000	20002456	117457	+	gene-RIN2	rna-XM_011529258.2	-7047
peak_5195	3' UTR	19976901	19977300	400	20	20017290	20033629	16340	+	gene-NAA20	rna-NM_181528.3	-39990
peak_5197	Promoter (<=1kb)	20017234	20017633	400	20	20017290	20033629	16340	+	gene-NAA20	rna-NM_181528.3	0
peak_5198	Promoter (<=1kb)	20052292	20052691	400	20	20052514	20360714	308201	+	gene-CFAP61	rna-XM_011529211.1	0
peak_5199	Intron (rna-NM_020343.4/gene-RALGAPA2, intron 16 of 39)	20592701	20593100	400	20	20389558	20604659	215102	-	gene-RALGAPA2	rna-XM_011529311.2	11559
peak_5200	Promoter (<=1kb)	21125618	21126017	400	20	21125975	21246622	120648	+	gene-KIZ	rna-NM_001276389.2	0
peak_5201	5' UTR	21303510	21303909	400	20	21303503	21346386	42884	+	gene-XRN2	rna-XM_017027722.1	7
peak_5203	Promoter (<=1kb)	24949239	24949638	400	20	24949269	24959928	10660	+	gene-CST7	rna-NM_003650.4	0
peak_5204	Intron (rna-NM_020531.3/gene-APMAP, intron 2 of 8)	24979205	24979604	400	20	24962925	24992751	29827	-	gene-APMAP	rna-NM_020531.3	13147
peak_5205	Distal Intergenic	25178869	25179268	400	20	25195670	25228075	32406	+	gene-ENTPD6	rna-NM_001114089.3	-16402
peak_5213	Exon (rna-NM_001290261.1/gene-ZNF337, exon 2 of 4)	25685938	25686337	400	20	25673195	25686939	13745	-	gene-ZNF337	rna-NM_001290261.1	602
peak_5220	Downstream (<1kb)	31843065	31843464	400	20	31844303	31845604	1302	-	gene-FOXS1	rna-NM_004118.4	2140
peak_5224	Promoter (<=1kb)	32357668	32358067	400	20	32358062	32438416	80355	+	gene-ASXL1	rna-XM_006723727.3	0
peak_5237	Intron (rna-XM_005260570.1/gene-ITCH, intron 23 of 23)	34506127	34506526	400	20	34516384	34535587	19204	+	gene-DYNLRB1	rna-NM_001319157.1	-9858
peak_5241	Promoter (<=1kb)	34876005	34876404	400	20	34876525	34927966	51442	+	gene-ACSS2	rna-NM_001076552.2	-121
peak_5243	Promoter (<=1kb)	35147354	35147753	400	20	35115364	35147336	31973	-	gene-EDEM2	rna-NR_026728.2	-18
peak_5246	Promoter (<=1kb)	35454737	35455136	400	20	35433347	35454749	21403	-	gene-GDF5	rna-NM_001319138.2	0
peak_5247	Promoter (<=1kb)	35616268	35616667	400	20	35616343	35621045	4703	+	gene-SPAG4	rna-XM_005260520.4	0
peak_5252	Intron (rna-XM_017027869.2/gene-PHF20, intron 8 of 17)	35871247	35871646	400	20	35878370	35878930	561	+	gene-HIGD1AP16	gene-HIGD1AP16	-6724
peak_5254	Promoter (<=1kb)	35954212	35954611	400	20	35954561	36030700	76140	+	gene-CNBD2	rna-XM_011528590.2	0
peak_5255	Downstream (1-2kb)	36043921	36044320	400	20	36045618	36050960	5343	-	gene-NORAD	rna-NR_027451.1	6640
peak_5258	Intron (rna-XM_011528667.1/gene-EPB41L1, intron 5 of 28)	36085696	36086095	400	20	36091414	36232799	141386	+	gene-EPB41L1	rna-NM_001258331.2	-5319
peak_5259	Intron (rna-XM_011528667.1/gene-EPB41L1, intron 19 of 28)	36199577	36199976	400	20	36173764	36232799	59036	+	gene-EPB41L1	rna-XM_017027715.1	25813
peak_5262	Intron (rna-NM_001199513.1/gene-TGIF2, intron 1 of 2)	36575134	36575533	400	20	36574554	36593952	19399	+	gene-TGIF2	rna-NM_001199515.1	580
peak_5269	Promoter (<=1kb)	37179054	37179453	400	20	37179161	37241619	62459	+	gene-RPN2	rna-XM_006723852.3	0
peak_5270	Intron (rna-NM_005417.4/gene-SRC, intron 2 of 13)	37378790	37379189	400	20	37365262	37405423	40162	+	gene-SRC	rna-XM_017028027.2	13528
peak_5273	Intron (rna-NM_001725.3/gene-BPI, intron 1 of 14)	38304847	38305246	400	20	38304156	38337505	33350	+	gene-BPI	rna-NM_001725.3	691
peak_5276	Promoter (<=1kb)	38748088	38748487	400	20	38748460	38772520	24061	+	gene-ACTR5	rna-NM_024855.4	0
peak_5277	Intron (rna-XM_017027785.1/gene-PPP1R16B, intron 3 of 9)	38894047	38894446	400	20	38883405	38922751	39347	+	gene-PPP1R16B	rna-XM_011528769.2	10642
peak_5279	Distal Intergenic	39047928	39048327	400	20	39006220	39039723	33504	+	gene-DHX35	rna-XM_006723848.3	41708
peak_5280	Intron (rna-NR_145524.1/gene-LOC100128988, intron 1 of 3)	40990659	40991058	400	20	40980713	41025396	44684	+	gene-LOC100128988	rna-NR_145525.1	9946
peak_5282	Intron (rna-XM_005260438.2/gene-PLCG1, intron 27 of 30)	41172977	41173376	400	20	41169057	41169078	22	+	gene-MIR6871	rna-MIR6871-2	3920
peak_5285	Distal Intergenic	41395946	41396345	400	20	41359962	41366818	6857	-	gene-EMILIN3	rna-NM_052846.2	-29128
peak_5287	Promoter (<=1kb)	43457327	43457726	400	20	43457893	43463605	5713	+	gene-SRSF6	rna-XR_936608.2	-167
peak_5289	Promoter (<=1kb)	43590543	43590942	400	20	43590937	43647299	56363	+	gene-IFT52	rna-NM_001303458.3	0
peak_5300	Intron (rna-XM_017028117.1/gene-CCN5, intron 3 of 3)	44720145	44720544	400	20	44719987	44728041	8055	+	gene-CCN5	rna-XM_017028116.1	158
peak_5301	Promoter (<=1kb)	44885643	44886042	400	20	44885705	44908532	22828	+	gene-YWHAB	rna-NM_003404.5	0
peak_5305	Promoter (<=1kb)	45363125	45363524	400	20	45363156	45369209	6054	+	gene-SYS1	rna-NM_033542.4	0
peak_5308	Promoter (<=1kb)	45857061	45857460	400	20	45841721	45857371	15651	-	gene-ACOT8	rna-XM_011528480.2	0
peak_5321	Intron (rna-NM_018683.4/gene-RNF114, intron 1 of 5)	49936634	49937033	400	20	49936397	49953885	17489	+	gene-RNF114	rna-NM_018683.4	237
peak_5326	Promoter (1-2kb)	50188862	50189261	400	20	50190583	50192690	2108	+	gene-CEBPB	rna-NM_001285878.1	-1322
peak_5332	Promoter (<=1kb)	50731215	50731614	400	20	50731580	50753741	22162	+	gene-PARD6B	rna-NM_032521.3	0
peak_5334	Promoter (<=1kb)	50931589	50931988	400	20	50888918	50931437	42520	-	gene-ADNP	rna-NM_181442.4	-152
peak_5339	Promoter (1-2kb)	53876879	53877278	400	20	53874498	53875709	1212	-	gene-SUMO1P1	rna-NR_002189.3	-1170
peak_5347	Distal Intergenic	58018578	58018977	400	20	58003904	58004648	745	+	gene-LINC01742	rna-NR_147083.1	14674
peak_5348	Intron (rna-NR_003505.3/gene-PPP4R1L, intron 2 of 16)	58286653	58287052	400	20	58232777	58309439	76663	-	gene-PPP4R1L	rna-NR_003505.3	22387
peak_5349	Promoter (<=1kb)	58309132	58309531	400	20	58232777	58309439	76663	-	gene-PPP4R1L	rna-NR_003505.3	0
peak_5352	5' UTR	58651476	58651875	400	20	58651283	58679526	28244	+	gene-STX16	rna-NR_037943.2	193
peak_5353	Promoter (<=1kb)	58890638	58891037	400	20	58891097	58911192	20096	+	gene-GNAS	rna-XM_017027816.1	-60
peak_5355	Promoter (<=1kb)	59032269	59032668	400	20	59025475	59032335	6861	-	gene-ATP5F1E	rna-NM_006886.4	0
peak_5361	Promoter (<=1kb)	62238093	62238492	400	20	62238521	62296183	57663	+	gene-OSBPL2	rna-NM_144498.4	-29
peak_5363	Exon (rna-NM_031215.2/gene-CABLES2, exon 7 of 10)	62392825	62393224	400	20	62387103	62388520	1418	+	gene-RPS21	rna-NM_001024.4	5722
peak_5364	Distal Intergenic	62589081	62589480	400	20	62601377	62603809	2433	-	gene-WI2-87327B8.2	rna-XR_001754704.1	14329
peak_5369	Promoter (<=1kb)	62952417	62952816	400	20	62952690	62968597	15908	+	gene-SLC17A9	rna-XR_936601.3	0
peak_5370	Promoter (<=1kb)	63008464	63008863	400	20	63009383	63085071	75689	+	gene-LINC01749	rna-NR_033370.1	-520
peak_5376	Intron (rna-XM_005260195.4/gene-ZBTB46, intron 2 of 4)	63786470	63786869	400	20	63743670	63803584	59915	-	gene-ZBTB46	rna-XM_005260195.4	16715
peak_5377	Distal Intergenic	63836494	63836893	400	20	63743670	63832332	88663	-	gene-ZBTB46	rna-XM_011528548.2	-4162
peak_5381	Distal Intergenic	8996016	8996415	400	21	8987645	8987665	21	+	gene-MIR10396A	rna-MIR10396A-2	8371
peak_5385	Promoter (<=1kb)	15729585	15729984	400	21	15729934	15880072	150139	+	gene-USP25	rna-NM_001283041.2	0
peak_5386	Promoter (<=1kb)	17454673	17455072	400	21	17454789	17454859	71	-	gene-TRG-GCC1-5	rna-TRG-GCC1-5	0
peak_5389	Promoter (<=1kb)	25734955	25735354	400	21	25734972	25772460	37489	+	gene-GABPA	rna-NM_001197297.2	0
peak_5390	Intron (rna-NM_000484.4/gene-APP, intron 1 of 17)	26169134	26169533	400	21	25880550	26170770	290221	-	gene-APP	rna-NM_000484.4	1237
peak_5394	Intron (rna-XR_002958591.1/gene-N6AMT1, intron 8 of 11)	28745171	28745570	400	21	28439661	28885365	445705	-	gene-N6AMT1	rna-XR_002958591.1	139795
peak_5400	Exon (rna-XR_937646.3/gene-LOC105372767, exon 3 of 3)	29182660	29183059	400	21	29176433	29183599	7167	+	gene-LOC105372767	rna-XR_937646.3	6227
peak_5406	Intron (rna-XR_002958619.1/gene-MIS18A, intron 3 of 4)	32258488	32258887	400	21	32268228	32279049	10822	-	gene-MIS18A	rna-NM_018944.3	20162
peak_5407	Exon (rna-NM_014825.3/gene-URB1, exon 28 of 39)	32336867	32337266	400	21	32306464	32309154	2691	-	gene-MRAP-AS1	rna-XR_937664.1	-27713
peak_5409	Intron (rna-NR_146638.2/gene-CFAP298-TCP10L, intron 9 of 10)	32569626	32570025	400	21	32573721	32585523	11803	-	gene-TCP10L	rna-NM_144659.7	15498
peak_5412	Distal Intergenic	33127192	33127591	400	21	33111704	33123700	11997	-	gene-LOC101928107	rna-NR_109961.1	-3492
peak_5419	Intron (rna-NM_001329128.1/gene-IFNGR2, intron 1 of 7)	33404217	33404616	400	21	33403413	33437516	34104	+	gene-IFNGR2	rna-NM_005534.4	804
peak_5422	Promoter (<=1kb)	33641901	33642300	400	21	33642452	33838498	196047	+	gene-ITSN1	rna-XM_011529692.2	-152
peak_5423	3' UTR	33894898	33895297	400	21	33903453	33915804	12352	-	gene-ATP5PO	rna-NM_001697.3	20507
peak_5424	Promoter (<=1kb)	33915562	33915961	400	21	33903453	33915804	12352	-	gene-ATP5PO	rna-NM_001697.3	0
peak_5427	Promoter (<=1kb)	34072347	34072746	400	21	34073578	34143030	69453	+	gene-MRPS6	rna-NM_032476.4	-832
peak_5429	Intron (rna-XR_001755013.2/gene-LOC105372791, intron 1 of 4)	34372463	34372862	400	21	34353281	34375396	22116	-	gene-LOC105372791	rna-XR_001755013.2	2534
peak_5432	Intron (rna-NM_001285389.2/gene-RCAN1, intron 1 of 3)	34582743	34583142	400	21	34516442	34613843	97402	-	gene-RCAN1	rna-NM_001285389.2	30701
peak_5433	Intron (rna-NM_001285389.2/gene-RCAN1, intron 1 of 3)	34602922	34603321	400	21	34516442	34613843	97402	-	gene-RCAN1	rna-NM_001285389.2	10522
peak_5434	Distal Intergenic	35226392	35226791	400	21	34821276	35049334	228059	-	gene-RUNX1	rna-XM_011529770.2	-177058
peak_5435	Distal Intergenic	36028300	36028699	400	21	36016034	36016557	524	-	gene-RPL23AP3	gene-RPL23AP3	-11743
peak_5436	Promoter (<=1kb)	36060261	36060660	400	21	36060533	36064650	4118	+	gene-LOC105369295	rna-XR_001755023.1	0
peak_5438	Promoter (<=1kb)	36156317	36156716	400	21	36141396	36156308	14913	-	gene-CBR3-AS1	rna-NR_038894.1	-9
peak_5439	Promoter (<=1kb)	36319880	36320279	400	21	36320189	36376646	56458	+	gene-MORC3	rna-NM_001320445.1	0
peak_5441	Promoter (<=1kb)	36384998	36385397	400	21	36385355	36416827	31473	+	gene-CHAF1B	rna-XM_011529755.2	0
peak_5445	Intron (rna-NM_001352518.1/gene-HLCS, intron 2 of 10)	36939581	36939980	400	21	36751192	36962268	211077	-	gene-HLCS	rna-XM_017028330.1	22288
peak_5447	Promoter (<=1kb)	36990003	36990402	400	21	36748626	36990211	241586	-	gene-HLCS	rna-NM_000411.8	0
peak_5451	Exon (rna-NR_026719.2/gene-DSCR9, exon 3 of 3)	37220937	37221336	400	21	37208503	37221736	13234	+	gene-DSCR9	rna-NR_026719.2	12434
peak_5458	Promoter (<=1kb)	39183441	39183840	400	21	39174769	39183451	8683	-	gene-PSMG1	rna-NM_003720.4	0
peak_5466	Distal Intergenic	41612428	41612827	400	21	41559120	41593324	34205	-	gene-LOC105372809	rna-XR_937737.1	-19104
peak_5470	Exon (rna-NR_104260.1/gene-PRDM15, exon 5 of 26)	41854713	41855112	400	21	41798225	41863302	65078	-	gene-PRDM15	rna-NR_104260.1	8190
peak_5471	Promoter (<=1kb)	42009710	42010109	400	21	41986831	42009550	22720	-	gene-ZBTB21	rna-XM_017028361.1	-160
peak_5472	Intron (rna-NM_001199527.2/gene-UMODL1, intron 16 of 21)	42124160	42124559	400	21	42113147	42142996	29850	+	gene-UMODL1	rna-XM_017028508.1	11013
peak_5473	5' UTR	42201622	42202021	400	21	42199812	42297244	97433	+	gene-ABCG1	rna-NM_207628.1	1810
peak_5474	Intron (rna-XM_005261208.2/gene-RSPH1, intron 6 of 6)	42474926	42475325	400	21	42472486	42496201	23716	-	gene-RSPH1	rna-XM_005261208.2	20876
peak_5476	Distal Intergenic	42593304	42593703	400	21	42569024	42573810	4787	-	gene-LOC101928212	rna-XM_017028524.1	-19494
peak_5479	Promoter (<=1kb)	42878845	42879244	400	21	42849226	42879012	29787	-	gene-WDR4	rna-XM_024452050.1	0
peak_5480	Promoter (<=1kb)	42892999	42893398	400	21	42893271	42911396	18126	+	gene-NDUFV3	rna-XM_011529586.2	0
peak_5482	Distal Intergenic	43210183	43210582	400	21	43176218	43190513	14296	+	gene-LOC105372821	rna-XR_001755075.1	33965
peak_5488	Promoter (<=1kb)	43740558	43740957	400	21	43741000	43762297	21298	+	gene-PDXK	rna-XM_011529760.2	-43
peak_5492	Intron (rna-NM_013369.4/gene-DNMT3L, intron 7 of 11)	44255112	44255511	400	21	44250813	44251521	709	+	gene-DNMT3L-AS1	rna-NR_135514.1	4299
peak_5509	Promoter (2-3kb)	45427442	45427841	400	21	45419716	45425070	5355	-	gene-COL18A1-AS1	rna-NR_027498.1	-2372
peak_5510	5' UTR	45541166	45541565	400	21	45514715	45541594	26880	-	gene-SLC19A1	rna-XM_011529698.2	29
peak_5511	Intron (rna-NM_001352511.2/gene-SLC19A1, intron 1 of 5)	45552567	45552966	400	21	45502517	45545201	42685	-	gene-SLC19A1	rna-XM_017028445.2	-7366
peak_5512	Intron (rna-NM_001352511.2/gene-SLC19A1, intron 1 of 5)	45555849	45556248	400	21	45512565	45563025	50461	-	gene-SLC19A1	rna-NM_001352511.2	6777
peak_5516	Intron (rna-XM_011529439.2/gene-FTCD, intron 8 of 12)	46139197	46139596	400	21	46151375	46152647	1273	+	gene-FTCD-AS1	rna-NM_001350598.1	-11779
peak_5523	Exon (rna-NM_206891.3/gene-DIP2A, exon 5 of 20)	46498321	46498720	400	21	46462471	46469306	6836	+	gene-DIP2A-IT1	rna-NR_046400.1	35850
peak_5524	Promoter (<=1kb)	46635569	46635968	400	21	46635595	46655097	19503	+	gene-PRMT2	rna-NM_001242865.2	0
peak_5527	Promoter (<=1kb)	17084693	17085092	400	22	17084959	17115694	30736	+	gene-IL17RA	rna-NM_001289905.1	0
peak_5531	Promoter (<=1kb)	17628651	17629050	400	22	17592136	17628749	36614	-	gene-ATP6V1E1	rna-NM_001696.4	0
peak_5535	Intron (rna-NM_015241.3/gene-MICAL3, intron 1 of 31)	18001349	18001748	400	22	18019206	18020604	1399	-	gene-RHEBP3	gene-RHEBP3	18856
peak_5536	Intron (rna-NM_015241.3/gene-MICAL3, intron 1 of 31)	18023604	18024003	400	22	17787649	18024561	236913	-	gene-MICAL3	rna-NM_015241.3	558
peak_5539	Promoter (<=1kb)	19179129	19179528	400	22	19175575	19178863	3289	-	gene-SLC25A1	rna-NR_046298.2	-266
peak_5544	Intron (rna-XM_011530417.3/gene-CDC45, intron 10 of 18)	19506628	19507027	400	22	19497386	19520608	23223	+	gene-CDC45	rna-XM_017028967.1	9242
peak_5545	Distal Intergenic	19576783	19577182	400	22	19566130	19566839	710	-	gene-LINC00895	rna-NR_024381.1	-9944
peak_5548	Promoter (<=1kb)	19854960	19855359	400	22	19846146	19854874	8729	-	gene-RTL10	rna-NM_024627.6	-86
peak_5556	Intron (rna-XR_001755623.1/gene-LOC107985588, intron 1 of 1)	20439690	20440089	400	22	20437970	20443203	5234	+	gene-LOC107985588	rna-XR_001755623.1	1720
peak_5560	Intron (rna-NM_058004.4/gene-PI4KA, intron 12 of 54)	20803710	20804109	400	22	20707691	20799662	91972	-	gene-PI4KA	rna-XM_017028830.1	-4048
peak_5565	Intron (rna-NM_001256355.1/gene-UBE2L3, intron 1 of 3)	21555900	21556299	400	22	21545666	21551461	5796	-	gene-RIMBP3C	rna-NM_001128633.1	-4439
peak_5566	Intron (rna-NM_001256355.1/gene-UBE2L3, intron 1 of 3)	21583247	21583646	400	22	21567730	21614783	47054	+	gene-UBE2L3	rna-XM_017028935.2	15517
peak_5567	Promoter (<=1kb)	21641508	21641907	400	22	21642302	21644299	1998	+	gene-SDF2L1	rna-NM_022044.3	-395
peak_5570	Promoter (<=1kb)	21867697	21868096	400	22	21769030	21867680	98651	-	gene-MAPK1	rna-NM_138957.3	-17
peak_5580	Intron (rna-XM_011530206.1/gene-DRICH1, intron 11 of 12)	23590991	23591390	400	22	23573125	23580290	7166	-	gene-IGLL1	rna-NM_152855.3	-10701
peak_5586	Intron (rna-XM_005261794.4/gene-KIAA1671, intron 6 of 12)	25057133	25057532	400	22	25027974	25197448	169475	+	gene-KIAA1671	rna-NM_001145206.1	29159
peak_5587	Intron (rna-XM_005261794.4/gene-KIAA1671, intron 6 of 12)	25119765	25120164	400	22	25102417	25112692	10276	-	gene-KIAA1671-AS1	rna-NR_038941.1	-7073
peak_5588	Distal Intergenic	25333734	25334133	400	22	25318257	25320227	1971	+	gene-IGLL3P	rna-NR_029395.1	15477
peak_5591	Exon (rna-NR_003491.3/gene-MIAT, exon 3 of 5)	26665328	26665727	400	22	26672843	26780893	108051	+	gene-MIATNB	rna-NR_110543.1	-7116
peak_5592	Distal Intergenic	27718044	27718443	400	22	27748277	27801756	53480	-	gene-MN1	rna-NM_002430.3	83313
peak_5600	Intron (rna-NM_001202502.1/gene-NIPSNAP1, intron 1 of 9)	29580355	29580754	400	22	29554808	29581096	26289	-	gene-NIPSNAP1	rna-NM_001202502.1	342
peak_5601	Promoter (<=1kb)	29766662	29767061	400	22	29730956	29766980	36025	-	gene-ZMAT5	rna-NM_019103.2	0
peak_5608	Intron (rna-NM_001282738.1/gene-OSBP2, intron 9 of 14)	30892524	30892923	400	22	30902153	30902972	820	+	gene-EIF4HP2	gene-EIF4HP2	-9230
peak_5611	Promoter (<=1kb)	31399248	31399647	400	22	31399604	31434452	34849	+	gene-DRG1	rna-NM_004147.4	0
peak_5616	Intron (rna-NM_001135729.1/gene-TOM1, intron 1 of 14)	35300037	35300436	400	22	35299896	35347981	48086	+	gene-TOM1	rna-XM_017028529.1	141
peak_5618	Promoter (<=1kb)	36387976	36388375	400	22	36388055	36396566	8512	+	gene-LOC105377199	rna-XR_001755530.1	0
peak_5620	Distal Intergenic	36977282	36977681	400	22	36965248	36968172	2925	+	gene-LL22NC01-81G9.3	rna-NR_038954.1	12034
peak_5624	5' UTR	37686351	37686750	400	22	37686343	37693474	7132	+	gene-NOL12	rna-NM_024313.3	8
peak_5626	Promoter (<=1kb)	37953380	37953779	400	22	37943050	37953601	10552	-	gene-C22orf23	rna-NM_032561.5	0
peak_5628	Promoter (<=1kb)	38108747	38109146	400	22	38084889	38108270	23382	-	gene-BAIAP2L2	rna-XM_011530380.3	-477
peak_5634	Promoter (<=1kb)	39399681	39400080	400	22	39399780	39431882	32103	+	gene-TAB1	rna-NM_006116.3	0
peak_5642	Intron (rna-NM_014248.4/gene-RBX1, intron 1 of 4)	40951526	40951925	400	22	40951378	40973309	21932	+	gene-RBX1	rna-NM_014248.4	148
peak_5643	Distal Intergenic	40983079	40983478	400	22	40951378	40973309	21932	+	gene-RBX1	rna-NM_014248.4	31701
peak_5648	Promoter (<=1kb)	41688493	41688892	400	22	41673933	41688867	14935	-	gene-SNU13	rna-NM_001003796.2	0
peak_5651	Promoter (<=1kb)	42070660	42071059	400	22	42058334	42070812	12479	-	gene-NAGA	rna-NM_000262.3	0
peak_5653	Promoter (<=1kb)	42553926	42554325	400	22	42553956	42574382	20427	+	gene-SERHL2	rna-NM_001284334.2	0
peak_5655	Exon (rna-NM_025225.3/gene-PNPLA3, exon 9 of 9)	43945787	43946186	400	22	43955442	43996529	41088	+	gene-SAMM50	rna-NM_015380.5	-9256
peak_5657	Distal Intergenic	45298911	45299310	400	22	45308960	45341955	32996	+	gene-FAM118A	rna-NM_001104595.2	-9650
peak_5662	Distal Intergenic	46036494	46036893	400	22	46039907	46044868	4962	-	gene-LINC00899	rna-NR_027036.1	7975
peak_5663	Promoter (<=1kb)	46267699	46268098	400	22	46267966	46294008	26043	+	gene-TTC38	rna-XR_002958710.1	0
peak_5668	Promoter (<=1kb)	50475049	50475448	400	22	50445000	50475035	30036	-	gene-SBF1	rna-NM_002972.4	-14
peak_5672	Promoter (<=1kb)	4493055	4493454	400	3	4493348	4739215	245868	+	gene-ITPR1	rna-XM_011533692.2	0
peak_5676	Promoter (<=1kb)	5187619	5188018	400	3	5187707	5219958	32252	+	gene-EDEM1	rna-NM_014674.3	0
peak_5681	Promoter (<=1kb)	9749872	9750271	400	3	9749944	9757407	7464	+	gene-OGG1	rna-NM_001354648.1	0
peak_5685	Promoter (<=1kb)	9843692	9844091	400	3	9836253	9844018	7766	-	gene-RPUSD3	rna-XM_024453472.1	0
peak_5687	Promoter (<=1kb)	9933742	9934141	400	3	9933788	9945399	11612	+	gene-CRELD1	rna-XM_011534108.1	0
peak_5689	Promoter (<=1kb)	10321720	10322119	400	3	10311576	10321188	9613	-	gene-SEC13	rna-NM_001278946.1	-532
peak_5691	Promoter (<=1kb)	11225855	11226254	400	3	11225981	11263557	37577	+	gene-HRH1	rna-NM_001098211.2	0
peak_5692	Promoter (<=1kb)	11569726	11570125	400	3	11556069	11568798	12730	-	gene-VGLL4	rna-NM_001128221.3	-928
peak_5702	Promoter (<=1kb)	14125010	14125409	400	3	14125052	14143680	18629	+	gene-TMEM43	rna-NM_024334.3	0
peak_5703	Promoter (<=1kb)	14178454	14178853	400	3	14178817	14201122	22306	+	gene-LSM3	rna-NM_014463.3	0
peak_5710	Promoter (<=1kb)	15601617	15602016	400	3	15601745	15642252	40508	+	gene-BTD	rna-NM_001281726.1	0
peak_5711	Intron (rna-NM_001281723.3/gene-BTD, intron 2 of 3)	15635871	15636270	400	3	15630020	15653711	23692	+	gene-BTD	rna-XM_024453724.1	5851
peak_5714	Promoter (<=1kb)	17742503	17742902	400	3	17157162	17742739	585578	-	gene-TBC1D5	rna-NM_001349073.1	0
peak_5716	Promoter (<=1kb)	20185634	20186033	400	3	20160928	20185939	25012	-	gene-SGO1	rna-XM_011533375.2	0
peak_5719	Promoter (<=1kb)	25783059	25783458	400	3	25718944	25783443	64500	-	gene-NGLY1	rna-NM_018297.4	0
peak_5722	Distal Intergenic	27633070	27633469	400	3	27624145	27624489	345	-	gene-RPS27P11	gene-RPS27P11	-8581
peak_5725	Promoter (<=1kb)	31532123	31532522	400	3	31532638	31621871	89234	+	gene-STT3B	rna-XM_011533465.1	-116
peak_5727	Promoter (<=1kb)	32391415	32391814	400	3	32391825	32450408	58584	+	gene-CMTM7	rna-XM_017005646.1	-11
peak_5730	Promoter (<=1kb)	32570778	32571177	400	3	32525971	32570924	44954	-	gene-DYNC1LI1	rna-NM_001329135.1	0
peak_5731	Promoter (<=1kb)	32685102	32685501	400	3	32685188	32773875	88688	+	gene-CNOT10	rna-NM_001256741.2	0
peak_5737	Promoter (<=1kb)	33798721	33799120	400	3	33798949	33869700	70752	+	gene-PDCD6IP	rna-XM_011533252.1	0
peak_5743	Promoter (<=1kb)	38024285	38024684	400	3	38007496	38024520	17025	-	gene-PLCD1	rna-NM_001130964.2	0
peak_5747	Promoter (1-2kb)	38651211	38651610	400	3	38548062	38649687	101626	-	gene-SCN5A	rna-NM_001354701.2	-1524
peak_5758	Promoter (<=1kb)	42600342	42600741	400	3	42600536	42648536	48001	+	gene-NKTR	rna-XM_024453539.1	0
peak_5769	Promoter (<=1kb)	47164168	47164567	400	3	47164370	47244116	79747	+	gene-KIF9-AS1	rna-NR_033373.1	0
peak_5770	5' UTR	47282131	47282530	400	3	47228395	47282578	54184	-	gene-KIF9	rna-XM_011534003.2	48
peak_5774	Distal Intergenic	47789088	47789487	400	3	47585269	47781893	196625	-	gene-SMARCC1	rna-NM_003074.4	-7195
peak_5780	Distal Intergenic	48206788	48207187	400	3	48196572	48196588	17	+	gene-MIR4443	rna-MIR4443	10216
peak_5784	Promoter (<=1kb)	48635455	48635854	400	3	48625723	48635461	9739	-	gene-SLC26A6	rna-NM_001281732.2	0
peak_5785	Promoter (<=1kb)	48717296	48717695	400	3	48693448	48717278	23831	-	gene-IP6K2	rna-NM_001190317.1	-18
peak_5789	Promoter (<=1kb)	49276849	49277248	400	3	49268596	49277232	8637	-	gene-C3orf62	rna-NM_198562.3	0
peak_5791	Promoter (<=1kb)	49358353	49358752	400	3	49357171	49358600	1430	-	gene-GPX1	rna-NM_001329455.1	0
peak_5792	Promoter (<=1kb)	49412204	49412603	400	3	49412206	49416476	4271	+	gene-TCTA	rna-NM_022171.2	0
peak_5793	Promoter (<=1kb)	49429206	49429605	400	3	49422333	49429324	6992	-	gene-NICN1	rna-NM_032316.3	0
peak_5796	Promoter (<=1kb)	49673708	49674107	400	3	49673994	49683503	9510	+	gene-APEH	rna-XM_024453501.1	0
peak_5797	Promoter (<=1kb)	49786282	49786681	400	3	49724294	49786542	62249	-	gene-IP6K1	rna-NM_153273.4	0
peak_5804	Promoter (<=1kb)	51384778	51385177	400	3	51385291	51389397	4107	+	gene-MANF	rna-NM_006010.6	-114
peak_5806	Exon (rna-NM_001322253.2/gene-RAD54L2, exon 12 of 24)	51637446	51637845	400	3	51625827	51662417	36591	-	gene-LOC105377086	rna-XR_001740696.1	24572
peak_5808	5' UTR	52471419	52471818	400	3	52478210	52493068	14859	+	gene-NISCH	rna-XM_017005643.2	-6392
peak_5812	Intron (rna-NM_001348412.2/gene-NEK4, intron 14 of 14)	52714554	52714953	400	3	52706106	52711148	5043	+	gene-SPCS1	rna-NM_014041.5	8448
peak_5817	Distal Intergenic	53927309	53927708	400	3	53884417	53891859	7443	-	gene-SELENOK	rna-NM_021237.5	-35450
peak_5821	Promoter (<=1kb)	56801777	56802176	400	3	56727420	56801949	74530	-	gene-ARHGEF3	rna-NM_001377414.1	0
peak_5824	5' UTR	57692635	57693034	400	3	57625454	57693070	67617	-	gene-DENND6A	rna-XR_001740057.2	36
peak_5825	Promoter (<=1kb)	57756096	57756495	400	3	57756229	57912373	156145	+	gene-SLMAP	rna-XM_017007169.2	0
peak_5828	Distal Intergenic	57998828	57999227	400	3	58008422	58172251	163830	+	gene-FLNB	rna-NM_001164317.2	-9195
peak_5829	Intron (rna-NM_001164317.2/gene-FLNB, intron 1 of 46)	58052299	58052698	400	3	58008422	58172251	163830	+	gene-FLNB	rna-NM_001457.4	43877
peak_5830	Intron (rna-NM_001164317.2/gene-FLNB, intron 44 of 46)	58167230	58167629	400	3	58162547	58170635	8089	-	gene-FLNB-AS1	rna-NR_135534.1	3006
peak_5833	Promoter (<=1kb)	61251490	61251889	400	3	60699792	61251461	551670	-	gene-FHIT	rna-NR_148921.1	-29
peak_5834	Exon (rna-NM_001377405.1/gene-ATXN7, exon 3 of 13)	63912677	63913076	400	3	63912112	64003462	91351	+	gene-ATXN7	rna-NM_001377406.1	565
peak_5837	Promoter (<=1kb)	66500806	66501205	400	3	66378797	66501022	122226	-	gene-LRIG1	rna-NM_001377344.1	0
peak_5838	Promoter (<=1kb)	66998181	66998580	400	3	66998307	67010196	11890	+	gene-KBTBD8	rna-XM_005264771.3	0
peak_5845	5' UTR	72996942	72997341	400	3	72996811	73069198	72388	+	gene-PPP4R2	rna-NM_174907.4	131
peak_5846	5' UTR	81761155	81761554	400	3	81489703	81761645	271943	-	gene-GBE1	rna-NM_000158.4	91
peak_5847	Distal Intergenic	82707179	82707578	400	3	82805011	82808153	3143	-	gene-CYP51A1P1	gene-CYP51A1P1	100575
peak_5848	Distal Intergenic	83649752	83650151	400	3	83818381	83819967	1587	-	gene-LOC105377186	rna-XR_941008.1	169816
peak_5853	Promoter (<=1kb)	87227207	87227606	400	3	87227309	87255556	28248	+	gene-CHMP2B	rna-NM_001244644.2	0
peak_5857	Promoter (<=1kb)	93980054	93980453	400	3	93980139	94055678	75540	+	gene-ARL13B	rna-NM_001174151.1	0
peak_5858	Promoter (<=1kb)	94062891	94063290	400	3	94057922	94062916	4995	-	gene-DHFR2	rna-NM_001195643.2	0
peak_5860	Promoter (<=1kb)	97821836	97822235	400	3	97822011	97944984	122974	+	gene-CRYBG3	rna-NM_153605.4	0
peak_5861	Intron (rna-XR_001740014.2/gene-CRYBG3, intron 14 of 20)	97910580	97910979	400	3	97944250	97952141	7892	-	gene-RIOX2	rna-XM_011513244.3	41162
peak_5862	Distal Intergenic	98039460	98039859	400	3	97986683	98035304	48622	-	gene-GABRR3	rna-NM_001105580.2	-4156
peak_5867	Intron (rna-NM_032359.4/gene-CMSS1, intron 1 of 9)	99843486	99843885	400	3	99816632	99823865	7234	-	gene-HP09053	rna-NR_110821.1	-19621
peak_5871	Promoter (<=1kb)	101676326	101676725	400	3	101676430	101679217	2788	+	gene-ZBTB11-AS1	rna-NR_024407.1	0
peak_5872	Promoter (<=1kb)	101724533	101724932	400	3	101724614	101770562	45949	+	gene-CEP97	rna-NM_001303401.2	0
peak_5876	Promoter (<=1kb)	105869065	105869464	400	3	105655461	105869401	213941	-	gene-CBLB	rna-NM_001321790.2	0
peak_5877	Promoter (<=1kb)	107240615	107241014	400	3	107240692	107248872	8181	+	gene-DUBR	rna-NR_028301.1	0
peak_5878	Promoter (<=1kb)	107522875	107523274	400	3	107522962	107806139	283178	+	gene-BBX	rna-XM_005247644.4	0
peak_5879	Promoter (<=1kb)	108091203	108091602	400	3	108043094	108091088	47995	-	gene-CD47	rna-NM_198793.2	-115
peak_5880	Promoter (<=1kb)	108222503	108222902	400	3	108160812	108222424	61613	-	gene-IFT57	rna-NM_018010.4	-79
peak_5881	Promoter (<=1kb)	108589489	108589888	400	3	108589490	108694123	104634	+	gene-DZIP3	rna-XM_005247917.3	0
peak_5884	Intron (rna-NM_001134437.2/gene-PHLDB2, intron 3 of 17)	111903300	111903699	400	3	111807758	111861706	53949	-	gene-LOC105374040	rna-XR_001740850.2	-41594
peak_5894	Promoter (<=1kb)	113890178	113890577	400	3	113890625	113947174	56550	+	gene-GRAMD1C	rna-XM_011512931.1	-48
peak_5895	Promoter (<=1kb)	114056344	114056743	400	3	113964137	114056435	92299	-	gene-CCDC191	rna-XM_011513054.2	0
peak_5898	Promoter (<=1kb)	119145622	119146021	400	3	118900557	119146020	245464	-	gene-IGSF11	rna-NM_001353320.2	0
peak_5900	Intron (rna-NR_046574.1/gene-B4GALT4-AS1, intron 3 of 3)	119289163	119289562	400	3	119294289	119417722	123434	+	gene-ARHGAP31	rna-XM_006713714.3	-4727
peak_5901	5' UTR	119294765	119295164	400	3	119294383	119420714	126332	+	gene-ARHGAP31	rna-NM_020754.4	382
peak_5904	Exon (rna-NM_005694.1/gene-COX17, exon 1 of 3)	119676811	119677210	400	3	119669525	119677396	7872	-	gene-COX17	rna-NM_005694.1	186
peak_5905	Promoter (<=1kb)	120094339	120094738	400	3	119821321	120094447	273127	-	gene-GSK3B	rna-NM_001146156.2	0
peak_5907	Promoter (<=1kb)	120451093	120451492	400	3	120394278	120450993	56716	-	gene-FSTL1	rna-XM_024453327.1	-100
peak_5910	Promoter (<=1kb)	120742212	120742611	400	3	120684938	120742516	57579	-	gene-RABL3	rna-NM_173825.5	0
peak_5913	Intron (rna-NM_001145998.2/gene-SLC15A2, intron 18 of 20)	121938276	121938675	400	3	121894440	121944182	49743	+	gene-SLC15A2	rna-XM_005247722.3	43836
peak_5926	Promoter (<=1kb)	124032798	124033197	400	3	124033341	124519851	486511	+	gene-KALRN	rna-XR_001740356.1	-144
peak_5927	Promoter (<=1kb)	124584517	124584916	400	3	124584658	124675427	90770	+	gene-KALRN	rna-NM_001322995.2	0
peak_5929	Promoter (<=1kb)	124887351	124887750	400	3	124761948	124887365	125418	-	gene-ITGB5	rna-NM_002213.5	0
peak_5930	Intron (rna-XM_005247666.1/gene-HEG1, intron 15 of 17)	124986392	124986791	400	3	124905442	124934751	29310	-	gene-MUC13	rna-NM_033049.4	-51641
peak_5932	Exon (rna-XR_924427.2/gene-LOC105374080, exon 1 of 3)	125375515	125375914	400	3	125375397	125386859	11463	+	gene-LOC105374080	rna-XR_924427.2	118
peak_5934	Promoter (<=1kb)	125595423	125595822	400	3	125528858	125595497	66640	-	gene-OSBPL11	rna-NM_022776.5	0
peak_5935	Intron (rna-NR_024250.1/gene-FAM86JP, intron 2 of 4)	125920020	125920419	400	3	125916601	125930024	13424	+	gene-FAM86JP	rna-NR_024251.1	3419
peak_5937	Exon (rna-XR_924169.2/gene-ZXDC, exon 7 of 9)	126441401	126441800	400	3	126437601	126475891	38291	-	gene-ZXDC	rna-NM_025112.5	34091
peak_5951	Intron (rna-NM_001319086.1/gene-RUVBL1, intron 1 of 9)	128132987	128133386	400	3	128080960	128123822	42863	-	gene-RUVBL1	rna-XR_924202.2	-9165
peak_5952	Promoter (<=1kb)	128488001	128488400	400	3	128479422	128487921	8500	-	gene-GATA2	rna-NM_001145662.1	-80
peak_5956	Distal Intergenic	128680643	128681042	400	3	128619969	128650818	30850	-	gene-RPN1	rna-NM_002950.4	-29825
peak_5960	Promoter (<=1kb)	129161675	129162074	400	3	129087569	129161230	73662	-	gene-ISY1-RAB43	rna-NM_001204890.1	-445
peak_5963	Promoter (1-2kb)	129228882	129229281	400	3	129230742	129236115	5374	+	gene-LOC105374102	rna-XR_924470.2	-1461
peak_5965	Promoter (<=1kb)	129278816	129279215	400	3	129278832	129306186	27355	+	gene-HMCES	rna-NM_001370345.1	0
peak_5966	Distal Intergenic	129357422	129357821	400	3	129323044	129323976	933	-	gene-NUP210P3	gene-NUP210P3	-33446
peak_5967	Exon (rna-NR_003111.2/gene-RPL32P3, exon 4 of 4)	129383359	129383758	400	3	129397210	129397348	139	-	gene-SNORA7B	rna-NR_002992.2	13590
peak_5968	Promoter (<=1kb)	129399439	129399838	400	3	129382834	129399439	16606	-	gene-RPL32P3	rna-NR_003111.2	0
peak_5982	Promoter (<=1kb)	132659947	132660346	400	3	132558138	132660131	101994	-	gene-ACAD11	rna-NR_132426.1	0
peak_5986	Promoter (<=1kb)	133805688	133806087	400	3	133805815	133828574	22760	+	gene-SRPRB	rna-NR_163491.1	0
peak_5988	Distal Intergenic	134039278	134039677	400	3	133935906	134029955	94050	-	gene-SLCO2A1	rna-XM_024453721.1	-9323
peak_5989	Intron (rna-XR_924160.2/gene-RYK, intron 2 of 13)	134213180	134213579	400	3	134157134	134250744	93611	-	gene-RYK	rna-NM_001005861.2	37165
peak_5990	Distal Intergenic	134299439	134299838	400	3	134313576	134321171	7596	+	gene-LINC02004	rna-NR_146711.1	-13738
peak_5993	Intron (rna-NM_001042383.2/gene-CEP63, intron 3 of 11)	134527254	134527653	400	3	134510329	134511424	1096	-	gene-LOC100421154	gene-LOC100421154	-15830
peak_5998	Promoter (<=1kb)	136752658	136753057	400	3	136337384	136752412	415029	-	gene-STAG1	rna-XM_017005524.2	-246
peak_6002	Intron (rna-XR_001740930.1/gene-LOC105374128, intron 1 of 1)	138052071	138052470	400	3	138046372	138055760	9389	-	gene-LOC105374128	rna-XR_001740930.1	3290
peak_6003	Promoter (1-2kb)	138104004	138104403	400	3	138101236	138102993	1758	-	gene-KRT8P36	gene-KRT8P36	-1011
peak_6006	Promoter (<=1kb)	138187189	138187588	400	3	138187248	138246887	59640	+	gene-ARMC8	rna-NM_014154.4	0
peak_6007	Promoter (<=1kb)	138594575	138594974	400	3	138499884	138594383	94500	-	gene-CEP70	rna-NM_001288966.1	-192
peak_6009	Distal Intergenic	138862012	138862411	400	3	138652698	138834928	182231	-	gene-PIK3CB	rna-NM_006219.3	-27084
peak_6011	Exon (rna-NR_121649.1/gene-LINC01391, exon 3 of 3)	138935981	138936380	400	3	138935189	138944020	8832	-	gene-LINC01391	rna-NR_121649.1	7640
peak_6017	Distal Intergenic	141311517	141311916	400	3	141307410	141307943	534	-	gene-LOC100289442	gene-LOC100289442	-3574
peak_6018	Intron (rna-NM_001080412.3/gene-ZBTB38, intron 1 of 7)	141360715	141361114	400	3	141367997	141449792	81796	+	gene-ZBTB38	rna-NM_001376112.1	-6883
peak_6020	Intron (rna-NM_001080412.3/gene-ZBTB38, intron 7 of 7)	141411004	141411403	400	3	141403014	141449792	46779	+	gene-ZBTB38	rna-NM_001376190.1	7990
peak_6025	Promoter (<=1kb)	142149100	142149499	400	3	141944428	142149470	205043	-	gene-TFDP2	rna-XM_011513108.3	0
peak_6026	Intron (rna-NM_001039547.3/gene-GK5, intron 3 of 15)	142211036	142211435	400	3	142163974	142225575	61602	-	gene-GK5	rna-XM_017006089.2	14140
peak_6029	Promoter (<=1kb)	142578464	142578863	400	3	142449235	142578733	129499	-	gene-ATR	rna-NM_001184.4	0
peak_6030	Promoter (<=1kb)	142596354	142596753	400	3	142596393	142713664	117272	+	gene-PLS1	rna-NM_001145319.2	0
peak_6032	Promoter (<=1kb)	142828614	142829013	400	3	142827061	142827728	668	-	gene-RPL8P3	gene-RPL8P3	-886
peak_6036	Promoter (<=1kb)	146544207	146544606	400	3	146515180	146544555	29376	-	gene-PLSCR1	rna-NM_001363872.1	0
peak_6037	Intron (rna-NM_001184720.1/gene-GYG1, intron 4 of 6)	149007936	149008335	400	3	149000654	149027632	26979	+	gene-GYG1	rna-XM_017006276.1	7282
peak_6039	Distal Intergenic	149120349	149120748	400	3	149129624	149167903	38280	+	gene-HPS3	rna-XR_924201.3	-8876
peak_6056	Intron (rna-NM_001348362.1/gene-WWTR1, intron 3 of 9)	149714902	149715301	400	3	149517229	149724788	207560	-	gene-WWTR1	rna-NM_001348362.1	9487
peak_6057	Promoter (<=1kb)	149752470	149752869	400	3	149738470	149752499	14030	-	gene-COMMD2	rna-NR_135149.1	0
peak_6059	Promoter (2-3kb)	149825567	149825966	400	3	149828702	149962134	133433	+	gene-RNF13	rna-XM_024453332.1	-2736
peak_6060	Intron (rna-NM_002628.5/gene-PFN2, intron 1 of 2)	149970206	149970605	400	3	149964904	149970895	5992	-	gene-PFN2	rna-NM_002628.5	290
peak_6061	Promoter (2-3kb)	150147853	150148252	400	3	150150482	150151014	533	+	gene-RPL32P9	gene-RPL32P9	-2230
peak_6062	Promoter (2-3kb)	150303651	150304050	400	3	150306419	150353289	46871	+	gene-LOC107986141	rna-XR_001740958.1	-2369
peak_6065	Promoter (<=1kb)	150546696	150547095	400	3	150546726	150584242	37517	+	gene-EIF2A	rna-XM_011513224.2	0
peak_6070	Promoter (<=1kb)	153161138	153161537	400	3	153162226	153170627	8402	+	gene-RAP2B	rna-NM_002886.4	-689
peak_6076	Distal Intergenic	153768701	153769100	400	3	153383550	153762526	378977	-	gene-LINC02006	rna-NR_146713.1	-6175
peak_6081	Intron (rna-XM_011513263.2/gene-GMPS, intron 1 of 15)	155870997	155871396	400	3	155870650	155944020	73371	+	gene-GMPS	rna-NM_003875.3	347
peak_6083	Promoter (<=1kb)	156674030	156674429	400	3	156674590	156706770	32181	+	gene-TIPARP	rna-NM_015508.5	-161
peak_6085	Promoter (<=1kb)	156826250	156826649	400	3	156826287	156924979	98693	+	gene-LEKR1	rna-XM_011512816.2	0
peak_6087	Promoter (<=1kb)	158106597	158106996	400	3	158095905	158106420	10516	-	gene-SHOX2	rna-NM_001163678.2	-177
peak_6090	Promoter (<=1kb)	159988524	159988923	400	3	159988835	159996019	7185	+	gene-IL12A	rna-NM_000882.4	0
peak_6093	Promoter (<=1kb)	160399355	160399754	400	3	160399638	160434953	35316	+	gene-SMC4	rna-XM_011512311.2	0
peak_6094	Promoter (<=1kb)	160565426	160565825	400	3	160495007	160565571	70565	-	gene-KPNA4	rna-NM_002268.5	0
peak_6096	Promoter (<=1kb)	161372224	161372623	400	3	161344792	161372083	27292	-	gene-SPTSSB	rna-NM_001040100.1	-141
peak_6097	Promoter (<=1kb)	167735067	167735466	400	3	167683298	167734892	51595	-	gene-PDCD10	rna-NM_007217.4	-175
peak_6098	Promoter (<=1kb)	168096036	168096435	400	3	168008689	168095924	87236	-	gene-GOLIM4	rna-NM_014498.5	-112
peak_6101	Promoter (<=1kb)	169966569	169966968	400	3	169943984	169966734	22751	-	gene-LOC100128164	rna-NR_027622.1	0
peak_6104	5' UTR	170181183	170181582	400	3	170087580	170181646	94067	-	gene-PHC3	rna-XM_006713754.4	64
peak_6106	Promoter (<=1kb)	170222039	170222438	400	3	170222424	170305977	83554	+	gene-PRKCI	rna-NM_002740.6	0
peak_6112	Distal Intergenic	170884186	170884585	400	3	170864875	170870195	5321	-	gene-RPL22L1	rna-NR_135259.2	-13991
peak_6119	Distal Intergenic	172496947	172497346	400	3	172522228	172522901	674	+	gene-LOC100856791	gene-LOC100856791	-24882
peak_6121	Intron (rna-NM_001146276.3/gene-NCEH1, intron 1 of 4)	172659268	172659667	400	3	172630249	172711067	80819	-	gene-NCEH1	rna-NM_001146276.3	51400
peak_6125	Intron (rna-XM_017006075.2/gene-NAALADL2, intron 1 of 16)	174441154	174441553	400	3	174440995	175810548	1369554	+	gene-NAALADL2	rna-XM_006713560.3	159
peak_6128	Distal Intergenic	177358258	177358657	400	3	177296923	177298488	1566	-	gene-ASS1P7	gene-ASS1P7	-59770
peak_6129	Intron (rna-NM_001375825.1/gene-ZMAT3, intron 2 of 5)	179046785	179047184	400	3	179017223	179069342	52120	-	gene-ZMAT3	rna-NM_001375825.1	22158
peak_6133	Promoter (<=1kb)	179562795	179563194	400	3	179562880	179588405	25526	+	gene-ACTL6A	rna-NM_177989.3	0
peak_6135	Promoter (<=1kb)	179653046	179653445	400	3	179653198	179789401	136204	+	gene-USP13	rna-XM_011513269.1	0
peak_6140	Intron (rna-XR_924771.1/gene-LOC105374246, intron 1 of 1)	182981613	182982012	400	3	182980942	182986729	5788	+	gene-LOC105374246	rna-XR_924771.1	671
peak_6141	Promoter (<=1kb)	183099210	183099609	400	3	183015218	183099243	84026	-	gene-MCCC1	rna-NR_120640.1	0
peak_6142	Intron (rna-XM_011512585.2/gene-MCF2L2, intron 19 of 21)	183188976	183189375	400	3	183138431	183162761	24331	-	gene-LAMP3	rna-XM_011512688.2	-26215
peak_6146	Promoter (<=1kb)	183884770	183885169	400	3	183826488	183884862	58375	-	gene-PARL	rna-XM_024453630.1	0
peak_6151	Intron (rna-XM_005247172.2/gene-DVL3, intron 1 of 15)	184156392	184156791	400	3	184155377	184173614	18238	+	gene-DVL3	rna-NM_004423.4	1015
peak_6152	Promoter (<=1kb)	184186001	184186400	400	3	184186075	184194007	7933	+	gene-ABCF3	rna-NM_001351298.1	0
peak_6154	Promoter (<=1kb)	184261880	184262279	400	3	184259213	184261553	2341	-	gene-CAMK2N2	rna-NM_033259.3	-327
peak_6155	Promoter (<=1kb)	184298971	184299370	400	3	184299241	184309050	9810	+	gene-PSMD2	rna-NM_002808.5	0
peak_6157	3' UTR	184345573	184345972	400	3	184338833	184346275	7443	+	gene-FAM131A	rna-NM_001366133.1	6740
peak_6159	Intron (rna-NR_161198.1/gene-LINC02054, intron 1 of 2)	184417733	184418132	400	3	184401537	184439648	38112	+	gene-LINC02054	rna-NR_161199.1	16196
peak_6161	Promoter (<=1kb)	184561503	184561902	400	3	184561785	184582408	20624	+	gene-EPHB3	rna-NM_004443.4	0
peak_6163	Promoter (<=1kb)	184812009	184812408	400	3	184812143	184924957	112815	+	gene-VPS8	rna-XM_017006041.2	0
peak_6165	Promoter (<=1kb)	185282891	185283290	400	3	185282938	185482811	199874	+	gene-MAP3K13	rna-XM_017007458.1	0
peak_6167	Promoter (<=1kb)	185585900	185586299	400	3	185586295	185631005	44711	+	gene-SENP2	rna-XM_005247691.3	0
peak_6178	Promoter (<=1kb)	186806576	186806975	400	3	186789892	186806695	16804	-	gene-RFC4	rna-NM_181573.2	0
peak_6183	Intron (rna-XM_017006379.2/gene-LPP, intron 2 of 11)	188336397	188336796	400	3	188237867	188882475	644609	+	gene-LPP	rna-XM_011512823.2	98530
peak_6184	Intron (rna-XM_017006379.2/gene-LPP, intron 3 of 11)	188404210	188404609	400	3	188472573	188882475	409903	+	gene-LPP	rna-XM_017006382.1	-67964
peak_6192	Exon (rna-XR_924819.2/gene-LOC105374270, exon 3 of 3)	189457166	189457565	400	3	189455151	189478306	23156	-	gene-LOC105374270	rna-XR_924819.2	20741
peak_6193	Intron (rna-XR_001741068.1/gene-LOC107986169, intron 2 of 2)	189555130	189555529	400	3	189596746	189897279	300534	+	gene-TP63	rna-NM_001329964.1	-41217
peak_6194	Distal Intergenic	189584543	189584942	400	3	189596746	189897279	300534	+	gene-TP63	rna-NM_001329964.1	-11804
peak_6197	Intron (rna-NM_001329964.1/gene-TP63, intron 3 of 13)	189744286	189744685	400	3	189789659	189881503	91845	+	gene-TP63	rna-NM_001114982.2	-44974
peak_6200	Intron (rna-NM_001329964.1/gene-TP63, intron 4 of 13)	189834045	189834444	400	3	189829975	189829996	22	+	gene-MIR944	rna-MIR944	4070
peak_6201	Distal Intergenic	189914870	189915269	400	3	189969030	189969939	910	-	gene-MTAPP2	gene-MTAPP2	54670
peak_6203	Distal Intergenic	189937724	189938123	400	3	189969030	189969939	910	-	gene-MTAPP2	gene-MTAPP2	31816
peak_6206	Promoter (<=1kb)	190322165	190322564	400	3	190305707	190322446	16740	-	gene-CLDN1	rna-NM_021101.5	0
peak_6208	Intron (rna-NM_001377292.1/gene-FGF12, intron 2 of 4)	192467161	192467560	400	3	192139395	192514889	375495	-	gene-FGF12	rna-XM_005247227.2	47329
peak_6211	Promoter (<=1kb)	193593062	193593461	400	3	193439072	193593114	154043	-	gene-ATP13A4	rna-XR_002959602.1	0
peak_6215	Distal Intergenic	194141769	194142168	400	3	194136148	194138732	2585	+	gene-HES1	rna-NM_005524.4	5621
peak_6218	Promoter (2-3kb)	194401631	194402030	400	3	194394821	194399266	4446	-	gene-GP5	rna-NM_004488.2	-2365
peak_6219	Intron (rna-XM_011513123.2/gene-ATP13A3, intron 1 of 32)	194485898	194486297	400	3	194402677	194487002	84326	-	gene-ATP13A3	rna-NM_001367549.1	705
peak_6229	Exon (rna-XM_011512417.1/gene-ZDHHC19, exon 2 of 7)	196209250	196209649	400	3	196197443	196211316	13874	-	gene-ZDHHC19	rna-XM_011512417.1	1667
peak_6230	Promoter (<=1kb)	196287506	196287905	400	3	196234368	196287726	53359	-	gene-PCYT1A	rna-NM_001312673.2	0
peak_6233	Intron (rna-XM_011512671.2/gene-UBXN7, intron 4 of 9)	196377592	196377991	400	3	196316085	196338420	22336	-	gene-TM4SF19-TCTEX1D2	rna-NR_037950.1	-39172
peak_6235	Promoter (<=1kb)	196503417	196503816	400	3	196468783	196503768	34986	-	gene-RNF168	rna-NM_152617.4	0
peak_6239	Intron (rna-XM_017006501.1/gene-PAK2, intron 1 of 15)	196740243	196740642	400	3	196739857	196832647	92791	+	gene-PAK2	rna-NM_002577.4	386
peak_6245	Distal Intergenic	197661346	197661745	400	3	197649303	197654440	5138	-	gene-LOC112268458	rna-XR_002959698.1	-6906
peak_6250	Promoter (<=1kb)	197960146	197960545	400	3	197960200	198043720	83521	+	gene-LMLN	rna-NM_001136049.2	0
peak_6251	Distal Intergenic	198046304	198046703	400	3	198038321	198039467	1147	-	gene-LMLN-AS1	rna-NR_046669.1	-6837
peak_6253	Promoter (<=1kb)	337813	338212	400	4	337814	361231	23418	+	gene-ZNF141	rna-NM_001348279.2	0
peak_6257	Intron (rna-XM_017007995.1/gene-GAK, intron 1 of 27)	931493	931892	400	4	849276	932292	83017	-	gene-GAK	rna-XM_017007995.1	400
peak_6263	3' UTR	1947880	1948279	400	4	1952244	1982207	29964	+	gene-NSD2	rna-XM_017008588.1	-3965
peak_6265	Intron (rna-XM_006713900.3/gene-ZFYVE28, intron 1 of 12)	2413326	2413725	400	4	2269597	2418645	149049	-	gene-ZFYVE28	rna-NM_001172656.2	4920
peak_6266	Exon (rna-XM_024454046.1/gene-CFAP99, exon 10 of 15)	2451258	2451657	400	4	2463015	2466198	3184	+	gene-LOC105374353	rna-XR_925057.2	-11358
peak_6269	Exon (rna-NM_001291978.2/gene-NOP14, exon 1 of 18)	2962869	2963268	400	4	2937936	2963406	25471	-	gene-NOP14	rna-NM_001291978.2	138
peak_6271	Distal Intergenic	3262988	3263387	400	4	3249159	3256613	7455	+	gene-MSANTD1	rna-NM_001042690.2	13829
peak_6272	Distal Intergenic	3269219	3269618	400	4	3249159	3256613	7455	+	gene-MSANTD1	rna-NM_001042690.2	20060
peak_6278	Promoter (<=1kb)	13484333	13484732	400	4	13484449	13489889	5441	+	gene-LOC105374495	rna-XR_925412.1	0
peak_6282	Promoter (<=1kb)	17614557	17614956	400	4	17614641	17634105	19465	+	gene-MED28	rna-NM_025205.5	0
peak_6284	Promoter (<=1kb)	18021779	18022178	400	4	17841199	18021875	180677	-	gene-LCORL	rna-NM_001365660.1	0
peak_6286	Intron (rna-XM_011513906.3/gene-CCDC149, intron 1 of 14)	24911598	24911997	400	4	24803514	24912907	109394	-	gene-CCDC149	rna-XM_011513906.3	910
peak_6287	Promoter (<=1kb)	25913843	25914242	400	4	25899142	25914086	14945	-	gene-LOC105374538	rna-XR_925502.2	0
peak_6293	Promoter (<=1kb)	39458964	39459363	400	4	39459024	39463814	4791	+	gene-LIAS	rna-NM_001278591.1	0
peak_6299	Intron (rna-XM_005248103.4/gene-RBM47, intron 3 of 7)	40525846	40526245	400	4	40423280	40515985	92706	-	gene-RBM47	rna-NM_019027.4	-9861
peak_6300	Promoter (<=1kb)	40629776	40630175	400	4	40423280	40629864	206585	-	gene-RBM47	rna-NM_001098634.2	0
peak_6301	Intron (rna-XR_001741509.1/gene-LOC107986225, intron 2 of 2)	40673051	40673450	400	4	40661550	40690622	29073	-	gene-LOC107986225	rna-XR_001741509.1	17172
peak_6303	Promoter (<=1kb)	41359269	41359668	400	4	41359607	41700044	340438	+	gene-LIMCH1	rna-NM_001289124.2	0
peak_6304	Promoter (<=1kb)	41990439	41990838	400	4	41990502	42078909	88408	+	gene-SLC30A9	rna-XM_017007654.2	0
peak_6306	Promoter (<=1kb)	44678227	44678626	400	4	44678395	44700680	22286	+	gene-GUF1	rna-NM_001345867.1	0
peak_6307	Exon (rna-NM_017845.5/gene-COMMD8, exon 1 of 5)	47463239	47463638	400	4	47450787	47463702	12916	-	gene-COMMD8	rna-NM_017845.5	64
peak_6309	Promoter (<=1kb)	48269842	48270241	400	4	48269972	48279680	9709	+	gene-LOC105374445	rna-XR_001741684.1	0
peak_6311	Promoter (<=1kb)	48831110	48831509	400	4	48831227	48861817	30591	+	gene-OCIAD1	rna-NM_001079839.2	0
peak_6320	Exon (rna-XM_005265767.3/gene-SRD5A3, exon 1 of 3)	55346407	55346806	400	4	55346242	55373100	26859	+	gene-SRD5A3	rna-NM_024592.5	165
peak_6325	Promoter (<=1kb)	56435340	56435739	400	4	56393362	56435615	42254	-	gene-PPAT	rna-NM_002703.5	0
peak_6329	5' UTR	61202409	61202808	400	4	61202172	62078335	876164	+	gene-ADGRL3	rna-NM_001371342.1	237
peak_6330	5' UTR	67700749	67701148	400	4	67612652	67701155	88504	-	gene-UBA6	rna-NM_018227.6	7
peak_6331	Intron (rna-XM_011531750.2/gene-RUFY3, intron 2 of 18)	70705595	70705994	400	4	70704937	70789897	84961	+	gene-RUFY3	rna-NM_001130709.1	658
peak_6334	Promoter (<=1kb)	73222788	73223187	400	4	73073376	73223057	149682	-	gene-ANKRD17	rna-NM_001286771.3	0
peak_6335	Promoter (<=1kb)	73258951	73259350	400	4	73259175	73308237	49063	+	gene-LOC102724832	rna-XR_001741720.2	0
peak_6341	Promoter (<=1kb)	74157737	74158136	400	4	74157738	74242299	84562	+	gene-MTHFD2L	rna-XM_017008220.2	0
peak_6348	5' UTR	75724734	75725133	400	4	75724577	75814286	89710	+	gene-USO1	rna-NM_003715.4	157
peak_6352	Promoter (<=1kb)	77157987	77158386	400	4	77158428	77167213	8786	+	gene-CCNG2	rna-XM_011532398.1	-42
peak_6354	Promoter (<=1kb)	77820148	77820547	400	4	77713387	77820269	106883	-	gene-CNOT6L	rna-NM_001365006.1	0
peak_6356	Promoter (<=1kb)	78775324	78775723	400	4	78776350	78879969	103620	+	gene-BMP2K	rna-NM_017593.4	-627
peak_6358	Intron (rna-XM_017007976.1/gene-CFAP299, intron 1 of 5)	80322479	80322878	400	4	80321288	80963756	642469	+	gene-CFAP299	rna-XM_017007972.1	1191
peak_6361	Distal Intergenic	81069530	81069929	400	4	81030778	81057531	26754	+	gene-BMP3	rna-XM_006714291.3	38752
peak_6363	Promoter (<=1kb)	82900913	82901312	400	4	82893452	82900916	7465	-	gene-THAP9-AS1	rna-NR_034075.1	0
peak_6367	Intron (rna-XM_017008780.1/gene-GPAT3, intron 3 of 12)	83552086	83552485	400	4	83536108	83605875	69768	+	gene-GPAT3	rna-XM_011532384.2	15978
peak_6370	Promoter (<=1kb)	87006572	87006971	400	4	87006988	87141054	134067	+	gene-AFF1	rna-NM_001313959.1	-17
peak_6377	Promoter (<=1kb)	94451885	94452284	400	4	94451942	94457184	5243	+	gene-PDLIM5	rna-NM_001256429.2	0
peak_6381	Exon (rna-NR_037884.1/gene-LOC100507053, exon 1 of 10)	99088932	99089331	400	4	99088857	99301356	212500	+	gene-LOC100507053	rna-NR_037884.1	75
peak_6383	5' UTR	99893830	99894229	400	4	99878336	99894427	16092	-	gene-LAMTOR3	rna-NM_021970.4	198
peak_6384	Intron (rna-NR_125923.1/gene-H2AZ1-DT, intron 1 of 3)	99950697	99951096	400	4	99950494	100037705	87212	+	gene-H2AZ1-DT	rna-NR_125923.1	203
peak_6385	Promoter (<=1kb)	101347628	101348027	400	4	101347777	101348883	1107	+	gene-FLJ20021	rna-NR_033874.1	0
peak_6388	Promoter (<=1kb)	102827999	102828398	400	4	102794383	102828180	33798	-	gene-UBE2D3	rna-NM_181889.2	0
peak_6390	Promoter (<=1kb)	103076466	103076865	400	4	103018029	103076761	58733	-	gene-SLC9B2	rna-NM_001370202.1	0
peak_6392	Promoter (<=1kb)	105708623	105709022	400	4	105708778	105834549	125772	+	gene-GSTCD	rna-XR_938771.1	0
peak_6404	Promoter (<=1kb)	112818013	112818412	400	4	112818083	113383736	565654	+	gene-ANK2	rna-XM_017008071.2	0
peak_6405	5' UTR	113547481	113547880	400	4	113452414	113548706	96293	-	gene-CAMK2D	rna-XM_011532292.2	826
peak_6408	Promoter (<=1kb)	118835831	118836230	400	4	118722823	118836126	113304	-	gene-SEC24D	rna-NM_001318066.2	0
[truncated: 821 more rows]

## Sheet: oxa vs con-Gain DP-promoterKEGG
KEGG analysis of genes with gain of differential peaks in the promoter region of PDAC cells between Oxamate and Control groups
ID	Description	Gene Ratio	Bg Ratio	P Value	P Adjust	Q Value	Gene ID	Count
ko04910	Insulin signaling pathway	0.0231788	143/7375	0.000867532	0.069027	0.0547508	gene-ACACB/gene-CBL/gene-MAPK8/gene-MTOR/gene-PIK3R1/gene-PRKACB/gene-PTPN1	7
ko04071	Sphingolipid signaling pathway	0.0198675	127/7375	0.00245919	0.069027	0.0547508	gene-MAPK8/gene-NFKB1/gene-NSMAF/gene-PIK3R1/gene-PPP2CA/gene-PPP2R5E	6
ko04066	HIF-1 signaling pathway	0.0165563	88/7375	0.00256883	0.069027	0.0547508	gene-CUL2/gene-MTOR/gene-NFKB1/gene-PIK3R1/gene-VHL	5
ko00240	Pyrimidine metabolism	0.0165563	92/7375	0.00311801	0.069027	0.0547508	gene-NT5C2/gene-NT5M/gene-PNPT1/gene-POLR3C/gene-TWISTNB	5
ko04113	Meiosis - yeast	0.013245	57/7375	0.00327943	0.069027	0.0547508	gene-CDC14B/gene-PPP2CA/gene-PPP2R5E/gene-PRKACB	4
ko00760	Nicotinate and nicotinamide metabolism	0.00993377	29/7375	0.00366559	0.069027	0.0547508	gene-NMNAT2/gene-NT5C2/gene-NT5M	3
ko04630	Jak-STAT signaling pathway	0.0198675	143/7375	0.00443102	0.069027	0.0547508	gene-CCND3/gene-IFNAR1/gene-MTOR/gene-PIK3R1/gene-PIM1/gene-TYK2	6
ko04530	Tight junction	0.0198675	144/7375	0.00458437	0.069027	0.0547508	gene-F11R/gene-MAPK8/gene-NEDD4/gene-PPP2CA/gene-PRKACB/gene-TJAP1	6
ko03015	mRNA surveillance pathway	0.0165563	102/7375	0.00485572	0.069027	0.0547508	gene-CASC3/gene-FIP1L1/gene-PPP2CA/gene-PPP2R5E/gene-SMG6	5
ko04624	Toll and Imd signaling pathway	0.00993377	32/7375	0.00486106	0.069027	0.0547508	gene-ANK1/gene-MAPK8/gene-NFKB1	3
ko00230	Purine metabolism	0.0198675	166/7375	0.00904584	0.10026	0.0795239	gene-NT5C2/gene-NT5M/gene-PDE11A/gene-PNPT1/gene-POLR3C/gene-TWISTNB	6
ko04138	Autophagy - yeast	0.013245	76/7375	0.00912356	0.10026	0.0795239	gene-MTOR/gene-PPP2CA/gene-PRKACB/gene-VPS18	4
ko04140	Autophagy - animal	0.0165563	121/7375	0.00988474	0.10026	0.0795239	gene-MAPK8/gene-MTOR/gene-PIK3R1/gene-PPP2CA/gene-PRKACB	5
ko04728	Dopaminergic synapse	0.0165563	121/7375	0.00988474	0.10026	0.0795239	gene-ARNTL/gene-MAPK8/gene-PPP2CA/gene-PPP2R5E/gene-PRKACB	5
ko04213	Longevity regulating pathway - multiple species	0.013245	80/7375	0.0108875	0.101439	0.0804597	gene-CLPB/gene-MTOR/gene-PIK3R1/gene-PRKACB	4
ko04152	AMPK signaling pathway	0.0165563	127/7375	0.0120235	0.101439	0.0804597	gene-ACACB/gene-MTOR/gene-PIK3R1/gene-PPP2CA/gene-PPP2R5E	5
ko04120	Ubiquitin mediated proteolysis	0.0165563	128/7375	0.0124083	0.101439	0.0804597	gene-CBL/gene-CUL2/gene-ITCH/gene-NEDD4/gene-VHL	5
ko04920	Adipocytokine signaling pathway	0.013245	84/7375	0.0128585	0.101439	0.0804597	gene-ACACB/gene-MAPK8/gene-MTOR/gene-NFKB1	4
ko04012	ErbB signaling pathway	0.013245	90/7375	0.0162205	0.115403	0.0915356	gene-CBL/gene-MAPK8/gene-MTOR/gene-PIK3R1	4
ko04621	NOD-like receptor signaling pathway	0.0165563	137/7375	0.016254	0.115403	0.0915356	gene-CASP4/gene-IFNAR1/gene-MAPK8/gene-NFKB1/gene-TYK2	5
ko04623	Cytosolic DNA-sensing pathway	0.00993377	55/7375	0.0215262	0.145558	0.115454	gene-ADAR/gene-NFKB1/gene-POLR3C	3
ko04211	Longevity regulating pathway - mammal	0.013245	104/7375	0.0260695	0.168267	0.133466	gene-MTOR/gene-NFKB1/gene-PIK3R1/gene-PRKACB	4
ko04620	Toll-like receptor signaling pathway	0.013245	108/7375	0.0294211	0.181297	0.143802	gene-IFNAR1/gene-MAPK8/gene-NFKB1/gene-PIK3R1	4
ko04668	TNF signaling pathway	0.013245	110/7375	0.0311888	0.181297	0.143802	gene-ITCH/gene-MAPK8/gene-NFKB1/gene-PIK3R1	4
ko04130	SNARE interactions in vesicular transport	0.00662252	26/7375	0.0319186	0.181297	0.143802	gene-GOSR2/gene-STX7	2
ko03020	RNA polymerase	0.00662252	27/7375	0.0342336	0.186968	0.148299	gene-POLR3C/gene-TWISTNB	2
ko04110	Cell cycle	0.013245	116/7375	0.0368624	0.18954	0.150339	gene-CCND3/gene-CDC14B/gene-E2F5/gene-RBL2	4
ko04722	Neurotrophin signaling pathway	0.013245	118/7375	0.0388778	0.18954	0.150339	gene-BEX3/gene-MAPK8/gene-NFKB1/gene-PIK3R1	4
ko04212	Longevity regulating pathway - worm	0.00993377	70/7375	0.0400436	0.18954	0.150339	gene-MAPK8/gene-MTOR/gene-VHL	3
ko04917	Prolactin signaling pathway	0.00993377	70/7375	0.0400436	0.18954	0.150339	gene-MAPK8/gene-NFKB1/gene-PIK3R1	3
ko04341	Hedgehog signaling pathway - fly	0.00662252	31/7375	0.0441131	0.198645	0.157561	gene-CSNK1G3/gene-PRKACB	2
ko04380	Osteoclast differentiation	0.0165563	181/7375	0.0462631	0.198645	0.157561	gene-IFNAR1/gene-MAPK8/gene-NFKB1/gene-PIK3R1/gene-TYK2	5
ko04136	Autophagy - other eukaryotes	0.00662252	32/7375	0.0467299	0.198645	0.157561	gene-MTOR/gene-PPP2CA	2
ko04068	FoxO signaling pathway	0.013245	126/7375	0.0475629	0.198645	0.157561	gene-MAPK8/gene-PIK3R1/gene-PLK2/gene-RBL2	4
ko04919	Thyroid hormone signaling pathway	0.013245	128/7375	0.0498899	0.202411	0.160548	gene-MED14/gene-MTOR/gene-PIK3R1/gene-PRKACB	4
ko04210	Apoptosis	0.013245	131/7375	0.0534969	0.211016	0.167373	gene-CASP6/gene-MAPK8/gene-NFKB1/gene-PIK3R1	4
ko00250	Alanine, aspartate and glutamate metabolism	0.00662252	36/7375	0.0577396	0.219799	0.17434	gene-ASNS/gene-GPT2	2
ko04151	PI3K-Akt signaling pathway	0.0298013	458/7375	0.0588194	0.219799	0.17434	gene-CCND3/gene-IFNAR1/gene-MET/gene-MTOR/gene-NFKB1/gene-PIK3R1/gene-PPP2CA/gene-PPP2R5E/gene-RBL2	9
ko04510	Focal adhesion	0.0165563	199/7375	0.064418	0.230408	0.182755	gene-CAV2/gene-CCND3/gene-MAPK8/gene-MET/gene-PIK3R1	5
ko04310	Wnt signaling pathway	0.013245	141/7375	0.0665207	0.230408	0.182755	gene-CCND3/gene-MAPK8/gene-PRICKLE1/gene-PRKACB	4
ko04962	Vasopressin-regulated water reabsorption	0.00662252	39/7375	0.0665263	0.230408	0.182755	gene-DYNC2LI1/gene-PRKACB	2
ko04960	Aldosterone-regulated sodium reabsorption	0.00662252	40/7375	0.0695487	0.233554	0.18525	gene-NR3C2/gene-PIK3R1	2
ko04723	Retrograde endocannabinoid signaling	0.013245	144/7375	0.070724	0.233554	0.18525	gene-MAPK8/gene-NDUFA12/gene-NDUFA5/gene-PRKACB	4
ko00620	Pyruvate metabolism	0.00662252	41/7375	0.0726157	0.234351	0.185882	gene-ACACB/gene-DLAT	2
ko04340	Hedgehog signaling pathway	0.00662252	43/7375	0.078878	0.248904	0.197426	gene-CSNK1G3/gene-PRKACB	2
ko04750	Inflammatory mediator regulation of TRP channels	0.00993377	95/7375	0.0837867	0.258646	0.205153	gene-MAPK8/gene-PIK3R1/gene-PRKACB	3
ko04913	Ovarian Steroidogenesis	0.00662252	47/7375	0.0918816	0.2776	0.220187	gene-PRKACB/gene-SCARB1	2
ko04144	Endocytosis	0.0198675	290/7375	0.0940596	0.27826	0.22071	gene-ARFGEF2/gene-CAV2/gene-CBL/gene-ITCH/gene-MET/gene-NEDD4	6
ko04141	Protein processing in endoplasmic reticulum	0.013245	163/7375	0.100392	0.290933	0.230762	gene-ERO1A/gene-MAPK8/gene-MBTPS1/gene-SEC24C	4
ko04914	Progesterone-mediated oocyte maturation	0.00993377	106/7375	0.107533	0.305392	0.242231	gene-MAPK8/gene-PIK3R1/gene-PRKACB	3
ko04923	Regulation of lipolysis in adipocyte	0.00662252	55/7375	0.119543	0.332847	0.264007	gene-PIK3R1/gene-PRKACB	2
ko04360	Axon guidance	0.013245	179/7375	0.129179	0.352757	0.2798	gene-LIMK2/gene-MET/gene-PIK3R1/gene-SEMA3D	4
ko00061	Fatty acid biosynthesis	0.00331126	13/7375	0.132295	0.354451	0.281143	gene-ACACB	1
ko04024	cAMP signaling pathway	0.013245	182/7375	0.134929	0.354813	0.281431	gene-MAPK8/gene-NFKB1/gene-PIK3R1/gene-PRKACB	4
ko04114	Oocyte meiosis	0.00993377	119/7375	0.138539	0.357683	0.283707	gene-PPP2CA/gene-PPP2R5E/gene-PRKACB	3
ko04622	RIG-I-like receptor signaling pathway	0.00662252	62/7375	0.145204	0.363717	0.288493	gene-MAPK8/gene-NFKB1	2
ko04014	Ras signaling pathway	0.0165563	257/7375	0.145999	0.363717	0.288493	gene-MAPK8/gene-MET/gene-NFKB1/gene-PIK3R1/gene-PRKACB	5
ko04391	Hippo signaling pathway -fly	0.00662252	64/7375	0.152736	0.37394	0.296602	gene-MAPK8/gene-PPP2CA	2
ko04217	Necroptosis	0.00993377	127/7375	0.158973	0.382613	0.303481	gene-IFNAR1/gene-MAPK8/gene-TYK2	3
ko04111	Cell cycle - yeast	0.00662252	67/7375	0.164174	0.386527	0.306586	gene-CDC14B/gene-PPP2CA	2
ko04261	Adrenergic signaling in cardiomyocytes	0.00993377	133/7375	0.174875	0.386527	0.306586	gene-PPP2CA/gene-PPP2R5E/gene-PRKACB	3
ko00604	Glycosphingolipid biosynthesis - ganglio series	0.00331126	18/7375	0.178439	0.386527	0.306586	gene-SLC33A1	1
ko00710	Carbon fixation in photosynthetic organisms	0.00331126	18/7375	0.178439	0.386527	0.306586	gene-GPT2	1
ko00910	Nitrogen metabolism	0.00331126	18/7375	0.178439	0.386527	0.306586	gene-CA12	1
ko04013	MAPK signaling pathway - fly	0.00662252	71/7375	0.179654	0.386527	0.306586	gene-MAPK8/gene-PPP2CA	2
ko04976	Bile secretion	0.00662252	71/7375	0.179654	0.386527	0.306586	gene-PRKACB/gene-SCARB1	2
ko01210	2-Oxocarboxylic acid metabolism	0.00331126	19/7375	0.187372	0.391496	0.310527	gene-GPT2	1
ko04520	Adherens junction	0.00662252	73/7375	0.187477	0.391496	0.310527	gene-MET/gene-PTPN1	2
ko04657	IL-17 signaling pathway	0.00662252	79/7375	0.211212	0.426303	0.338135	gene-MAPK8/gene-NFKB1	2
ko04550	Signaling pathways regulating pluripotency of stem cells	0.00993377	149/7375	0.219243	0.426303	0.338135	gene-DLX5/gene-PIK3R1/gene-SMARCAD1	3
ko00220	Arginine biosynthesis	0.00331126	23/7375	0.222158	0.426303	0.338135	gene-GPT2	1
ko04215	Apoptosis - multiple species	0.00331126	23/7375	0.222158	0.426303	0.338135	gene-MAPK8	1
ko04614	Renin-angiotensin system	0.00331126	23/7375	0.222158	0.426303	0.338135	gene-NLN	1
ko04977	Vitamin digestion and absorption	0.00331126	23/7375	0.222158	0.426303	0.338135	gene-SCARB1	1
ko04350	TGF-beta signaling pathway	0.00662252	84/7375	0.231216	0.430056	0.341112	gene-E2F5/gene-PPP2CA	2
ko04659	Th17 cell differentiation	0.013245	229/7375	0.236609	0.430056	0.341112	gene-MAPK8/gene-MTOR/gene-NFKB1/gene-TYK2	4
ko04713	Circadian entrainment	0.00662252	86/7375	0.239257	0.430056	0.341112	gene-PRKACB/gene-RASD1	2
ko04912	GnRH signaling pathway	0.00662252	86/7375	0.239257	0.430056	0.341112	gene-MAPK8/gene-PRKACB	2
ko04925	Aldosterone synthesis and secretion	0.00662252	86/7375	0.239257	0.430056	0.341112	gene-PRKACB/gene-SCARB1	2
ko04660	T cell receptor signaling pathway	0.00993377	158/7375	0.245162	0.433559	0.34389	gene-CBL/gene-NFKB1/gene-PIK3R1	3
ko01200	Carbon metabolism	0.00662252	88/7375	0.247312	0.433559	0.34389	gene-DLAT/gene-GPT2	2
ko04011	MAPK signaling pathway - yeast	0.00331126	27/7375	0.255472	0.44033	0.349261	gene-NEDD4	1
ko00062	Fatty acid elongation	0.00331126	28/7375	0.263578	0.44033	0.349261	gene-PPT1	1
ko00640	Propanoate metabolism	0.00331126	28/7375	0.263578	0.44033	0.349261	gene-ACACB	1
ko04139	Mitophagy - yeast	0.00331126	28/7375	0.263578	0.44033	0.349261	gene-MTOR	1
ko00020	Citrate cycle (TCA cycle)	0.00331126	29/7375	0.271597	0.443295	0.351613	gene-DLAT	1
ko04710	Circadian rhythm	0.00331126	29/7375	0.271597	0.443295	0.351613	gene-ARNTL	1
ko04670	Leukocyte transendothelial migration	0.00662252	95/7375	0.275563	0.444658	0.352694	gene-F11R/gene-PIK3R1	2
ko04070	Phosphatidylinositol signaling system	0.00662252	96/7375	0.2796	0.446103	0.35384	gene-MTMR2/gene-PIK3R1	2
ko04922	Glucagon signaling pathway	0.00662252	97/7375	0.283635	0.447513	0.354958	gene-ACACB/gene-PRKACB	2
ko00190	Oxidative phosphorylation	0.00662252	108/7375	0.327824	0.505989	0.40134	gene-NDUFA12/gene-NDUFA5	2
ko03010	Ribosome	0.00662252	108/7375	0.327824	0.505989	0.40134	gene-AGBL3/gene-MRPL17	2
ko04062	Chemokine signaling pathway	0.00993377	188/7375	0.334107	0.510142	0.404635	gene-NFKB1/gene-PIK3R1/gene-PRKACB	3
ko04371	Apelin signaling pathway	0.00662252	114/7375	0.351656	0.531225	0.421357	gene-MTOR/gene-PRKACB	2
ko04975	Fat digestion and absorption	0.00331126	41/7375	0.36135	0.53783	0.426596	gene-SCARB1	1
ko04725	Cholinergic synapse	0.00662252	118/7375	0.367391	0.53783	0.426596	gene-PIK3R1/gene-PRKACB	2
ko04915	Estrogen signaling pathway	0.00662252	118/7375	0.367391	0.53783	0.426596	gene-PIK3R1/gene-PRKACB	2
ko04961	Endocrine and other factor-regulated calcium reabsorption	0.00331126	46/7375	0.39544	0.572985	0.45448	gene-PRKACB	1
ko04142	Lysosome	0.00662252	127/7375	0.402245	0.576957	0.457631	gene-CLN5/gene-PPT1	2
ko04611	Platelet activation	0.00662252	130/7375	0.41367	0.57778	0.458283	gene-PIK3R1/gene-PRKACB	2
ko01212	Fatty acid metabolism	0.00331126	49/7375	0.415025	0.57778	0.458283	gene-PPT1	1
ko04214	Apoptosis - fly	0.00331126	49/7375	0.415025	0.57778	0.458283	gene-MAPK8	1
ko04973	Carbohydrate digestion and absorption	0.00331126	51/7375	0.427732	0.58546	0.464375	gene-PIK3R1	1
ko04658	Th1 and Th2 cell differentiation	0.00993377	220/7375	0.428787	0.58546	0.464375	gene-MAPK8/gene-NFKB1/gene-TYK2	3
ko04390	Hippo signaling pathway	0.00662252	140/7375	0.450963	0.609874	0.48374	gene-CCND3/gene-PPP2CA	2
ko04924	Renin secretion	0.00331126	56/7375	0.458319	0.610389	0.484149	gene-PRKACB	1
ko01230	Biosynthesis of amino acids	0.00331126	57/7375	0.46424	0.610389	0.484149	gene-GPT2	1
ko04137	Mitophagy - animal	0.00331126	57/7375	0.46424	0.610389	0.484149	gene-MAPK8	1
ko04370	VEGF signaling pathway	0.00331126	60/7375	0.481621	0.623381	0.494453	gene-PIK3R1	1
ko00010	Glycolysis / Gluconeogenesis	0.00331126	61/7375	0.487291	0.623381	0.494453	gene-DLAT	1
ko04115	p53 signaling pathway	0.00331126	61/7375	0.487291	0.623381	0.494453	gene-CCND3	1
ko04720	Long-term potentiation	0.00331126	65/7375	0.509362	0.645798	0.512234	gene-PRKACB	1
ko04730	Long-term depression	0.00331126	67/7375	0.520043	0.653505	0.518347	gene-PPP2CA	1
ko04971	Gastric acid secretion	0.00331126	69/7375	0.530494	0.660791	0.524126	gene-PRKACB	1
ko00562	Inositol phosphate metabolism	0.00331126	71/7375	0.54072	0.666696	0.52881	gene-MTMR2	1
ko04150	mTOR signaling pathway	0.00662252	167/7375	0.544625	0.666696	0.52881	gene-MTOR/gene-PIK3R1	2
ko03013	RNA transport	0.00662252	170/7375	0.55434	0.668853	0.530521	gene-CASC3/gene-SNUPN	2
ko04010	MAPK signaling pathway	0.00993377	267/7375	0.558113	0.668853	0.530521	gene-MAPK8/gene-NFKB1/gene-PRKACB	3
ko04918	Thyroid hormone synthesis	0.00331126	75/7375	0.560518	0.668853	0.530521	gene-PRKACB	1
ko04911	Insulin secretion	0.00331126	78/7375	0.574811	0.680193	0.539515	gene-PRKACB	1
ko03040	Spliceosome	0.00662252	181/7375	0.588723	0.690898	0.548006	gene-PUF60/gene-SYF2	2
ko04970	Salivary secretion	0.00331126	85/7375	0.6064	0.70581	0.559835	gene-PRKACB	1
ko04727	GABAergic synapse	0.00331126	87/7375	0.614992	0.709991	0.563151	gene-PRKACB	1
ko04810	Regulation of actin cytoskeleton	0.00662252	194/7375	0.62682	0.71781	0.569353	gene-LIMK2/gene-PIK3R1	2
ko03018	RNA degradation	0.00331126	95/7375	0.647546	0.734139	0.582305	gene-PNPT1	1
ko04916	Melanogenesis	0.00331126	96/7375	0.651419	0.734139	0.582305	gene-PRKACB	1
ko04540	Gap junction	0.00331126	99/7375	0.662788	0.737492	0.584964	gene-PRKACB	1
ko04662	B cell receptor signaling pathway	0.00662252	208/7375	0.664782	0.737492	0.584964	gene-NFKB1/gene-PIK3R1	2
ko04664	Fc epsilon RI signaling pathway	0.00662252	211/7375	0.672508	0.74028	0.587175	gene-MAPK8/gene-PIK3R1	2
ko04666	Fc gamma R-mediated phagocytosis	0.00662252	218/7375	0.689984	0.753675	0.5978	gene-LIMK2/gene-PIK3R1	2
ko04724	Glutamatergic synapse	0.00331126	109/7375	0.698104	0.756723	0.600218	gene-PRKACB	1
ko04270	Vascular smooth muscle contraction	0.00331126	112/7375	0.707968	0.761601	0.604087	gene-PRKACB	1
ko04742	Taste transduction	0.00331126	115/7375	0.717513	0.766066	0.607629	gene-PRKACB	1
ko04726	Serotonergic synapse	0.00331126	119/7375	0.729762	0.77333	0.61339	gene-PRKACB	1
ko04015	Rap1 signaling pathway	0.00662252	239/7375	0.737912	0.776174	0.615646	gene-MET/gene-PIK3R1	2
ko04060	Cytokine-cytokine receptor interaction	0.00662252	250/7375	0.760442	0.793991	0.629778	gene-IFNAR1/gene-MET	2
ko04921	Oxytocin signaling pathway	0.00331126	140/7375	0.785961	0.814645	0.64616	gene-PRKACB	1
ko04072	Phospholipase D signaling pathway	0.00662252	277/7375	0.80884	0.832285	0.660152	gene-MTOR/gene-PIK3R1	2
ko04145	Phagosome	0.00662252	416/7375	0.945326	0.965728	0.765997	gene-SCARB1/gene-STX7	2
ko04064	NF-kappa B signaling pathway	0.00331126	285/7375	0.958005	0.969339	0.76886	gene-NFKB1	1
ko04514	Cell adhesion molecules (CAMs)	0.00331126	295/7375	0.962512	0.969339	0.76886	gene-F11R	1
ko04020	Calcium signaling pathway	0.00331126	349/7375	0.979752	0.979752	0.77712	gene-PRKACB	1

## Sheet: oxa vs con-Loss DP-promoterKEGG
KEGG analysis of genes with loss of differential peaks in the promoter region of PDAC cells between Oxamate and Control groups
ID	Description	Gene Ratio	Bg Ratio	P Value	P Adjust	Q Value	Gene ID	Count
ko04138	Autophagy - yeast	0.0100402	76/7375	1.62036e-05	0.00224337	0.00203993	gene-ACTR3/gene-ATG4A/gene-BECN1/gene-EIF2AK4/gene-IGBP1/gene-IP6K1/gene-IP6K2/gene-MAPK7/gene-MON1B/gene-MTMR6/gene-MTOR/gene-NAPA/gene-SLC36A4/gene-VPS8/gene-VTI1A	15
ko04110	Cell cycle	0.0127175	116/7375	2.10645e-05	0.00224337	0.00203993	gene-ABL1/gene-ANAPC1/gene-ATM/gene-ATR/gene-BUB1B/gene-CCNH/gene-CDC14A/gene-CDC6/gene-COPZ1/gene-GSK3B/gene-HDAC1/gene-ORC1/gene-PCNA/gene-PTTG1/gene-STAG1/gene-TFDP2/gene-TTK/gene-YWHAG/gene-ZBTB17	19
ko04214	Apoptosis - fly	0.00736278	49/7375	6.40098e-05	0.0045447	0.00413257	gene-AIFM1/gene-APAF1/gene-ATM/gene-ATR/gene-BIRC6/gene-CASP8/gene-CYCS/gene-EIF5/gene-HTRA2/gene-MAPK1/gene-PARP2	11
ko04215	Apoptosis - multiple species	0.00468541	23/7375	0.000186581	0.00993546	0.00903446	gene-APAF1/gene-BECN1/gene-BIRC2/gene-BIRC6/gene-CASP8/gene-CYCS/gene-HTRA2	7
ko01200	Carbon metabolism	0.00937082	88/7375	0.000349507	0.014889	0.0135388	gene-ACSS2/gene-ADPGK/gene-G6PD/gene-HK1/gene-ME1/gene-PC/gene-PDHA1/gene-PFKM/gene-PGK1/gene-PRPS1/gene-PSAT1/gene-RPE/gene-SDHD/gene-SUCLG1	14
ko00790	Folate biosynthesis	0.00334672	14/7375	0.00071389	0.0253431	0.0230449	gene-DHFR2/gene-GCH1/gene-GGH/gene-GPHN/gene-PTS	5
ko04141	Protein processing in endoplasmic reticulum	0.0127175	163/7375	0.00187598	0.0507905	0.0461846	gene-DDOST/gene-DERL2/gene-EDEM1/gene-EDEM2/gene-EIF2AK4/gene-ERP29/gene-HSP90AB1/gene-HSPA4L/gene-HSPA8/gene-LMAN1/gene-NGLY1/gene-OS9/gene-RPN2/gene-SEC23A/gene-SEC24D/gene-STT3B/gene-UBE2J1/gene-UBQLN1/gene-UGGT2	19
ko04115	p53 signaling pathway	0.00669344	61/7375	0.00190762	0.0507905	0.0461846	gene-APAF1/gene-ATM/gene-ATR/gene-CASP8/gene-CCNG2/gene-CYCS/gene-EI24/gene-FAS/gene-SIAH1/gene-TP53I3	10
ko03013	RNA transport	0.0127175	170/7375	0.00304228	0.0720006	0.0654713	gene-EEF1A1/gene-EIF2B3/gene-EIF2B4/gene-EIF2S3/gene-EIF4E2/gene-EIF4G3/gene-EIF5/gene-ELAC2/gene-FXR2/gene-NCBP1/gene-NDC1/gene-NUP153/gene-NUP37/gene-NUP85/gene-PAIP1/gene-PNN/gene-SENP2/gene-THOC2/gene-TPR	19
ko04142	Lysosome	0.0100402	127/7375	0.0048268	0.102811	0.0934875	gene-ABCB9/gene-AP1S3/gene-AP3B1/gene-AP3M2/gene-AP4B1/gene-CLTC/gene-ENTPD4/gene-GLA/gene-GM2A/gene-M6PR/gene-NAGA/gene-NPC2/gene-PSAP/gene-SLC17A5/gene-ZNF141	15
ko03410	Base excision repair	0.00401606	30/7375	0.00566647	0.109723	0.0997732	gene-FEN1/gene-OGG1/gene-PARP2/gene-PCNA/gene-POLD2/gene-TDG	6
ko03430	Mismatch repair	0.00334672	23/7375	0.00789622	0.124209	0.112945	gene-MLH3/gene-PCNA/gene-POLD2/gene-RFC3/gene-RFC4	5
ko04010	MAPK signaling pathway	0.0167336	267/7375	0.00791414	0.124209	0.112945	gene-ARRB2/gene-ARV1/gene-CACNA2D1/gene-DUSP3/gene-FAS/gene-FGF1/gene-FGF3/gene-HSPA8/gene-MAP2K4/gene-MAP3K1/gene-MAP3K13/gene-MAP3K3/gene-MAP3K8/gene-MAPK1/gene-MAPK7/gene-PPM1B/gene-PPP3CB/gene-PPP5C/gene-RAP1A/gene-RASGRP2/gene-RPS6KA4/gene-RRAS2/gene-TAB1/gene-TAOK2/gene-TAOK3	25
ko00520	Amino sugar and nucleotide sugar metabolism	0.00468541	42/7375	0.00816394	0.124209	0.112945	gene-CYB5RL/gene-GMPPA/gene-HK1/gene-PGM3/gene-PMM2/gene-UAP1/gene-UGP2	7
ko03030	DNA replication	0.00401606	35/7375	0.0122305	0.173673	0.157923	gene-FEN1/gene-PCNA/gene-POLD2/gene-PRIM2/gene-RFC3/gene-RFC4	6
ko01230	Biosynthesis of amino acids	0.00535475	57/7375	0.0135391	0.180239	0.163894	gene-ARG2/gene-ASL/gene-PC/gene-PFKM/gene-PGK1/gene-PRPS1/gene-PSAT1/gene-RPE	8
ko00710	Carbon fixation in photosynthetic organisms	0.00267738	18/7375	0.015976	0.20017	0.182018	gene-ME1/gene-PGK1/gene-RPE/gene-SHPK	4
ko00720	Carbon fixation pathways in prokaryotes	0.00200803	11/7375	0.02067	0.237141	0.215636	gene-ACLY/gene-ACSS2/gene-PC	3
ko00020	Citrate cycle (TCA cycle)	0.00334672	29/7375	0.0211534	0.237141	0.215636	gene-ACLY/gene-PC/gene-PDHA1/gene-SDHD/gene-SUCLG1	5
ko00100	Steroid biosynthesis	0.00267738	20/7375	0.0231557	0.245178	0.222945	gene-DHCR7/gene-EBP/gene-MSMO1/gene-TM7SF2	4
ko00620	Pyruvate metabolism	0.00401606	41/7375	0.0255683	0.245178	0.222945	gene-ACSS2/gene-ACYP2/gene-GLO1/gene-ME1/gene-PC/gene-PDHA1	6
ko00900	Terpenoid backbone biosynthesis	0.00267738	21/7375	0.0273716	0.245178	0.222945	gene-FNTA/gene-HMGCR/gene-IDI1/gene-ZMPSTE24	4
ko03420	Nucleotide excision repair	0.00468541	53/7375	0.0275675	0.245178	0.222945	gene-CCNH/gene-CETN2/gene-ERCC6/gene-PCNA/gene-POLD2/gene-RFC3/gene-RFC4	7
ko00051	Fructose and mannose metabolism	0.00334672	31/7375	0.0276257	0.245178	0.222945	gene-GMPPA/gene-HK1/gene-PFKFB1/gene-PFKM/gene-PMM2	5
ko00030	Pentose phosphate pathway	0.00267738	22/7375	0.032016	0.270078	0.245586	gene-G6PD/gene-PFKM/gene-PRPS1/gene-RPE	4
ko04111	Cell cycle - yeast	0.00535475	67/7375	0.0329672	0.270078	0.245586	gene-ANAPC1/gene-CDC14A/gene-CDC6/gene-ORC1/gene-SMC2/gene-SMC4/gene-STAG1/gene-TTK	8
ko04668	TNF signaling pathway	0.00736278	110/7375	0.0439726	0.340666	0.309773	gene-BIRC2/gene-CASP8/gene-CREB3/gene-FAS/gene-JAG2/gene-MAP2K4/gene-MAP3K8/gene-MAPK1/gene-RPS6KA4/gene-TAB1/gene-TRAF3	11
ko04922	Glucagon signaling pathway	0.00669344	97/7375	0.0447824	0.340666	0.309773	gene-CPT1A/gene-CREB3/gene-GNAS/gene-ITPR1/gene-PDHA1/gene-PFKFB1/gene-PHKG2/gene-PPP3CB/gene-PPP4R3A/gene-SIK2	10
ko00680	Methane metabolism	0.00200803	15/7375	0.0482808	0.354614	0.322456	gene-ACSS2/gene-PFKM/gene-PSAT1	3
ko00010	Glycolysis / Gluconeogenesis	0.00468541	61/7375	0.0534477	0.379479	0.345066	gene-ACSS2/gene-ADPGK/gene-BPGM/gene-HK1/gene-PDHA1/gene-PFKM/gene-PGK1	7
ko04210	Apoptosis	0.00803213	131/7375	0.0635307	0.430319	0.391296	gene-AIFM1/gene-APAF1/gene-ATM/gene-BIRC2/gene-CASP8/gene-CYCS/gene-FAS/gene-HTRA2/gene-ITPR1/gene-MAPK1/gene-PARP2/gene-ZNF141	12
ko04012	ErbB signaling pathway	0.0060241	90/7375	0.0646489	0.430319	0.391296	gene-ABL1/gene-ARAF/gene-CBLB/gene-ERBB3/gene-GSK3B/gene-MAP2K4/gene-MAPK1/gene-MTOR/gene-SHC1	9
ko04114	Oocyte meiosis	0.00736278	119/7375	0.0699041	0.451199	0.410282	gene-ANAPC1/gene-COPZ1/gene-CPEB4/gene-FBXO5/gene-ITPR1/gene-MAPK1/gene-PPP2R5B/gene-PPP3CB/gene-PTTG1/gene-SGO1/gene-YWHAG	11
ko04657	IL-17 signaling pathway	0.00535475	79/7375	0.0743354	0.465689	0.423458	gene-CASP8/gene-GSK3B/gene-HSP90AB1/gene-IL17RA/gene-MAPK1/gene-MAPK7/gene-TRAF3/gene-USP25	8
ko03018	RNA degradation	0.0060241	95/7375	0.0846017	0.507243	0.461244	gene-CNOT1/gene-CNOT10/gene-CNOT6L/gene-DCPS/gene-EXOSC2/gene-HSPD1/gene-LSM3/gene-PATL1/gene-PFKM	9
ko04150	mTOR signaling pathway	0.00937082	167/7375	0.0857313	0.507243	0.461244	gene-ATP6V1E1/gene-CAB39L/gene-EIF4E2/gene-FLCN/gene-FZD1/gene-GSK3B/gene-LAMTOR4/gene-MAPK1/gene-MTOR/gene-RRAGC/gene-RRAGD/gene-SLC38A9/gene-WDR59/gene-WNT3A	14
ko00052	Galactose metabolism	0.00267738	31/7375	0.0931681	0.51154	0.465151	gene-GLA/gene-HK1/gene-PFKM/gene-UGP2	4
ko04390	Hippo signaling pathway	0.00803213	140/7375	0.0937485	0.51154	0.465151	gene-DLG2/gene-FGF1/gene-FZD1/gene-GDF5/gene-GSK3B/gene-MPP5/gene-PARD6B/gene-PRKCI/gene-TCF7L1/gene-WNT3A/gene-YAP1/gene-YWHAG	12
ko04212	Longevity regulating pathway - worm	0.00468541	70/7375	0.0963998	0.51154	0.465151	gene-FAR1/gene-HSPD1/gene-MTOR/gene-PARP2/gene-PPP4R3A/gene-TCERG1/gene-UBL5	7
ko04113	Meiosis - yeast	0.00401606	57/7375	0.0985821	0.51154	0.465151	gene-ANAPC1/gene-CDC14A/gene-CDC6/gene-ORC1/gene-PPP2R5B/gene-STAG1	6
ko04136	Autophagy - other eukaryotes	0.00267738	32/7375	0.102009	0.51154	0.465151	gene-ATG4A/gene-BECN1/gene-IGBP1/gene-MTOR	4
ko04624	Toll and Imd signaling pathway	0.00267738	32/7375	0.102009	0.51154	0.465151	gene-ANK2/gene-BIRC2/gene-CASP8/gene-REL	4
ko04910	Insulin signaling pathway	0.00803213	143/7375	0.10549	0.51154	0.465151	gene-ARAF/gene-CBLB/gene-EIF4E2/gene-GSK3B/gene-HK1/gene-MAPK1/gene-MTOR/gene-PHKG2/gene-PRKAR1A/gene-PRKCI/gene-SHC1/gene-SOCS4	12
ko04912	GnRH signaling pathway	0.00535475	86/7375	0.108606	0.51154	0.465151	gene-GNAS/gene-ITPR1/gene-MAP2K4/gene-MAP3K1/gene-MAP3K3/gene-MAPK1/gene-MAPK7/gene-PTK2B	8
ko04530	Tight junction	0.00803213	144/7375	0.10959	0.51154	0.465151	gene-ACTN1/gene-ACTR3/gene-DLG2/gene-HSPA4/gene-MAP3K1/gene-MPP5/gene-MYH10/gene-PARD6B/gene-PCNA/gene-PRKCI/gene-RAP1A/gene-ROCK1	12
ko03060	Protein export	0.00200803	21/7375	0.110473	0.51154	0.465151	gene-IMMP2L/gene-SEC11C/gene-SRP68	3
ko04520	Adherens junction	0.00468541	73/7375	0.114001	0.515499	0.468751	gene-ACTN1/gene-MAPK1/gene-SSX2IP/gene-TCF7L1/gene-WASF1/gene-WASF2/gene-YES1	7
ko00340	Histidine metabolism	0.00200803	22/7375	0.122861	0.515499	0.468751	gene-CARNMT1/gene-HNMT/gene-MAOA	3
ko00130	Ubiquinone and other terpenoid-quinone biosynthesis	0.00133869	11/7375	0.123701	0.515499	0.468751	gene-COQ7/gene-NQO1	2
ko00950	Isoquinoline alkaloid biosynthesis	0.00133869	11/7375	0.123701	0.515499	0.468751	gene-IL4I1/gene-MAOA	2
ko04722	Neurotrophin signaling pathway	0.00669344	118/7375	0.125532	0.515499	0.468751	gene-ABL1/gene-GSK3B/gene-MAP3K1/gene-MAP3K3/gene-MAPK1/gene-MAPK7/gene-RAP1A/gene-SH2B1/gene-SHC1/gene-ZNF274	10
ko03460	Fanconi anemia pathway	0.00334672	48/7375	0.129918	0.515499	0.468751	gene-ATR/gene-FAAP100/gene-FANCB/gene-FANCL/gene-REV1	5
ko04360	Axon guidance	0.00937082	179/7375	0.130005	0.515499	0.468751	gene-ABL1/gene-ABLIM1/gene-EPHA4/gene-EPHB3/gene-GSK3B/gene-MAPK1/gene-PARD6B/gene-PDK1/gene-PLXNB3/gene-PPP3CB/gene-ROBO3/gene-ROCK1/gene-SEMA4B/gene-SEMA6C	14
ko00280	Valine, leucine and isoleucine degradation	0.00267738	35/7375	0.13069	0.515499	0.468751	gene-DBT/gene-IL4I1/gene-IVD/gene-MCCC1	4
ko00250	Alanine, aspartate and glutamate metabolism	0.00267738	36/7375	0.140919	0.527538	0.479698	gene-ADSS2/gene-ASL/gene-IL4I1/gene-PPAT	4
ko04140	Autophagy - animal	0.00669344	121/7375	0.141172	0.527538	0.479698	gene-ATG4A/gene-BECN1/gene-EIF2AK4/gene-IGBP1/gene-ITPR1/gene-MAPK1/gene-MTOR/gene-RRAGC/gene-RRAGD/gene-RRAS2	10
ko04728	Dopaminergic synapse	0.00669344	121/7375	0.141172	0.527538	0.479698	gene-CREB3/gene-GNAS/gene-GNG11/gene-GNG5/gene-GSK3A/gene-GSK3B/gene-ITPR1/gene-MAOA/gene-PPP2R5B/gene-PPP3CB	10
ko04621	NOD-like receptor signaling pathway	0.00736278	137/7375	0.146456	0.535448	0.486891	gene-BIRC2/gene-CASP8/gene-HSP90AB1/gene-ITPR1/gene-MAPK1/gene-NAMPT/gene-OAS3/gene-STAT1/gene-TAB1/gene-TRAF3/gene-VDAC1	11
ko04391	Hippo signaling pathway -fly	0.00401606	64/7375	0.148317	0.535448	0.486891	gene-FAT4/gene-MPP5/gene-PARD6B/gene-PRKCI/gene-RASSF4/gene-YAP1	6
ko04962	Vasopressin-regulated water reabsorption	0.00267738	39/7375	0.173374	0.59278	0.539024	gene-CREB3/gene-DCTN5/gene-DYNC1LI1/gene-GNAS	4
ko04721	Synaptic vesicle cycle	0.00334672	53/7375	0.174879	0.59278	0.539024	gene-AP2A1/gene-ATP6V1E1/gene-CLTC/gene-NAPA/gene-STX2	5
ko04217	Necroptosis	0.00669344	127/7375	0.175307	0.59278	0.539024	gene-AIFM1/gene-BIRC2/gene-CASP8/gene-CHMP2B/gene-FAS/gene-HSP90AB1/gene-PARP2/gene-STAT1/gene-VDAC1/gene-VPS4B	10
ko04130	SNARE interactions in vesicular transport	0.00200803	26/7375	0.176789	0.59278	0.539024	gene-STX2/gene-VAMP4/gene-VTI1A	3
ko04120	Ubiquitin mediated proteolysis	0.00669344	128/7375	0.181346	0.59278	0.539024	gene-ANAPC1/gene-BIRC2/gene-BIRC6/gene-CBLB/gene-FANCL/gene-MAP3K1/gene-PIAS3/gene-SIAH1/gene-UBE2F/gene-UBE2J1	10
ko00360	Phenylalanine metabolism	0.00133869	14/7375	0.183678	0.59278	0.539024	gene-IL4I1/gene-MAOA	2
ko00603	Glycosphingolipid biosynthesis - globo and isoglobo series	0.00133869	14/7375	0.183678	0.59278	0.539024	gene-GLA/gene-NAGA	2
ko04371	Apelin signaling pathway	0.0060241	114/7375	0.18965	0.596213	0.542146	gene-BECN1/gene-GNG11/gene-GNG5/gene-ITPR1/gene-JAG2/gene-MAPK1/gene-MEF2D/gene-MTOR/gene-RRAS2	9
ko00260	Glycine, serine and threonine metabolism	0.00200803	27/7375	0.191168	0.596213	0.542146	gene-BPGM/gene-MAOA/gene-PSAT1	3
ko04144	Endocytosis	0.0133869	290/7375	0.197765	0.596213	0.542146	gene-ADRB2/gene-AP2A1/gene-ARFGAP2/gene-ARRB2/gene-CAPZA2/gene-CBLB/gene-CHMP2B/gene-CLTC/gene-ERBB3/gene-HSPA8/gene-PARD6B/gene-PDCD6IP/gene-PRKCI/gene-SH3KBP1/gene-SMAP2/gene-SNX12/gene-SNX3/gene-USP8/gene-VPS4B/gene-WIPF2	20
ko04810	Regulation of actin cytoskeleton	0.00937082	194/7375	0.200381	0.596213	0.542146	gene-ACTN1/gene-ARAF/gene-ARHGEF7/gene-DIAPH1/gene-FGF1/gene-FGF3/gene-GSN/gene-ITGB5/gene-MAPK1/gene-ROCK1/gene-RRAS2/gene-VAV2/gene-WASF1/gene-WASF2	14
ko00640	Propanoate metabolism	0.00200803	28/7375	0.205829	0.596213	0.542146	gene-ACSS2/gene-DBT/gene-SUCLG1	3
ko04139	Mitophagy - yeast	0.00200803	28/7375	0.205829	0.596213	0.542146	gene-MAPK7/gene-MTOR/gene-POLG	3
ko04392	Hippo signaling pathway - multiple species	0.00200803	28/7375	0.205829	0.596213	0.542146	gene-FAT4/gene-RASSF4/gene-YAP1	3
ko04013	MAPK signaling pathway - fly	0.00401606	71/7375	0.207135	0.596213	0.542146	gene-MAP2K4/gene-MAPK1/gene-PPM1B/gene-SHC1/gene-SIAH1/gene-STRN3	6
ko03015	mRNA surveillance pathway	0.00535475	102/7375	0.213078	0.605142	0.550265	gene-CSTF3/gene-HBS1L/gene-NCBP1/gene-PNN/gene-PPP2R5B/gene-RNMT/gene-SMG5/gene-WDR33	8
ko04340	Hedgehog signaling pathway	0.00267738	43/7375	0.220098	0.616855	0.560916	gene-ARRB2/gene-CSNK1G1/gene-GSK3B/gene-KIF3A	4
ko04062	Chemokine signaling pathway	0.00870147	188/7375	0.257074	0.711126	0.646638	gene-ARRB2/gene-GNG11/gene-GNG5/gene-GSK3A/gene-GSK3B/gene-MAPK1/gene-PTK2B/gene-RAP1A/gene-RASGRP2/gene-ROCK1/gene-SHC1/gene-STAT1/gene-VAV2	13
ko00310	Lysine degradation	0.00334672	62/7375	0.267465	0.721445	0.656021	gene-CAMKMT/gene-HYKK/gene-KMT5C/gene-SUV39H1/gene-SUV39H2	5
ko04310	Wnt signaling pathway	0.00669344	141/7375	0.267578	0.721445	0.656021	gene-CACYBP/gene-CTNNBIP1/gene-DAAM1/gene-FZD1/gene-GSK3B/gene-PPP3CB/gene-SENP2/gene-SIAH1/gene-TCF7L1/gene-WNT3A	10
ko00770	Pantothenate and CoA biosynthesis	0.00133869	19/7375	0.289341	0.752155	0.683947	gene-PANK1/gene-PANK2	2
ko04270	Vascular smooth muscle contraction	0.00535475	112/7375	0.292509	0.752155	0.683947	gene-ARAF/gene-CALD1/gene-GNAS/gene-ITPR1/gene-MAPK1/gene-NPR2/gene-RAMP3/gene-ROCK1	8
ko04070	Phosphatidylinositol signaling system	0.00468541	96/7375	0.293093	0.752155	0.683947	gene-IP6K1/gene-IP6K2/gene-ITPR1/gene-MTM1/gene-MTMR6/gene-PIP4P1/gene-PLCD1	7
ko04916	Melanogenesis	0.00468541	96/7375	0.293093	0.752155	0.683947	gene-CREB3/gene-FZD1/gene-GNAS/gene-GSK3B/gene-MAPK1/gene-TCF7L1/gene-WNT3A	7
ko04720	Long-term potentiation	0.00334672	65/7375	0.300526	0.762048	0.692942	gene-ARAF/gene-ITPR1/gene-MAPK1/gene-PPP3CB/gene-RAP1A	5
ko04611	Platelet activation	0.0060241	130/7375	0.306694	0.762959	0.693771	gene-COL1A2/gene-GNAS/gene-GP5/gene-ITPR1/gene-MAPK1/gene-PRKCI/gene-RAP1A/gene-RASGRP2/gene-ROCK1	9
ko00480	Glutathione metabolism	0.00267738	50/7375	0.308049	0.762959	0.693771	gene-G6PD/gene-GPX1/gene-GSTA4/gene-GSTO1	4
ko03040	Spliceosome	0.00803213	181/7375	0.31742	0.777132	0.706658	gene-HNRNPC/gene-HSPA8/gene-ISY1-RAB43/gene-LSM3/gene-NCBP1/gene-SF3B4/gene-SNRPB/gene-SNRPD1/gene-SRSF10/gene-SRSF6/gene-TCERG1/gene-THOC2	12
ko00380	Tryptophan metabolism	0.00200803	37/7375	0.344711	0.825315	0.750471	gene-AFMID/gene-IL4I1/gene-MAOA	3
ko00670	One carbon pool by folate	0.00133869	22/7375	0.352467	0.825315	0.750471	gene-DHFR2/gene-MTHFD2L	2
ko04745	Phototransduction - fly	0.00133869	22/7375	0.352467	0.825315	0.750471	gene-ITPR1/gene-PPEF1	2
ko04917	Prolactin signaling pathway	0.00334672	70/7375	0.356809	0.825315	0.750471	gene-GSK3B/gene-MAPK1/gene-SHC1/gene-SOCS4/gene-STAT1	5
ko00500	Starch and sucrose metabolism	0.00200803	38/7375	0.360349	0.825315	0.750471	gene-HK1/gene-PGM2L1/gene-UGP2	3
ko00565	Ether lipid metabolism	0.00200803	38/7375	0.360349	0.825315	0.750471	gene-LPCAT1/gene-PAFAH1B2/gene-PLPP1	3
ko04066	HIF-1 signaling pathway	0.00401606	88/7375	0.373014	0.827834	0.752763	gene-EIF4E2/gene-HK1/gene-MAPK1/gene-MTOR/gene-PDHA1/gene-PDK1	6
ko00220	Arginine biosynthesis	0.00133869	23/7375	0.373108	0.827834	0.752763	gene-ARG2/gene-ASL	2
ko04977	Vitamin digestion and absorption	0.00133869	23/7375	0.373108	0.827834	0.752763	gene-BTD/gene-LMBRD1	2
ko04924	Renin secretion	0.00267738	56/7375	0.385859	0.847299	0.770462	gene-ADRB2/gene-GNAS/gene-ITPR1/gene-PPP3CB	4
ko04620	Toll-like receptor signaling pathway	0.00468541	108/7375	0.404014	0.866565	0.787981	gene-CASP8/gene-MAP2K4/gene-MAP3K8/gene-MAPK1/gene-STAT1/gene-TAB1/gene-TRAF3	7
ko00270	Cysteine and methionine metabolism	0.00200803	41/7375	0.406838	0.866565	0.787981	gene-AHCYL2/gene-AMD1/gene-IL4I1	3
ko00330	Arginine and proline metabolism	0.00200803	41/7375	0.406838	0.866565	0.787981	gene-AMD1/gene-ARG2/gene-MAOA	3
ko04724	Glutamatergic synapse	0.00468541	109/7375	0.413358	0.871735	0.792682	gene-GNAS/gene-GNG11/gene-GNG5/gene-HOMER1/gene-ITPR1/gene-MAPK1/gene-PPP3CB	7
ko04152	AMPK signaling pathway	0.00535475	127/7375	0.42115	0.872939	0.793777	gene-CAB39L/gene-CPT1A/gene-CREB3/gene-HMGCR/gene-MTOR/gene-PFKFB1/gene-PFKM/gene-PPP2R5B	8
ko00513	Various types of N-glycan biosynthesis	0.00200803	42/7375	0.422125	0.872939	0.793777	gene-DDOST/gene-RPN2/gene-STT3B	3
ko04919	Thyroid hormone signaling pathway	0.00535475	128/7375	0.42982	0.880305	0.800475	gene-GSK3B/gene-HDAC1/gene-MAPK1/gene-MTOR/gene-NCOA1/gene-PLCD1/gene-STAT1/gene-TBC1D4	8
ko00627	Aminobenzoate degradation	0.000669344	10/7375	0.439032	0.887945	0.807422	gene-ACYP2	1
ko04510	Focal adhesion	0.00803213	199/7375	0.441888	0.887945	0.807422	gene-ACTN1/gene-BIRC2/gene-COL1A2/gene-COL4A4/gene-DIAPH1/gene-GSK3B/gene-ITGB5/gene-MAPK1/gene-RAP1A/gene-ROCK1/gene-SHC1/gene-VAV2	12
ko04978	Mineral absorption	0.00200803	44/7375	0.452278	0.891215	0.810395	gene-ATOX1/gene-SLC26A6/gene-TRPM6	3
ko04011	MAPK signaling pathway - yeast	0.00133869	27/7375	0.452643	0.891215	0.810395	gene-MAPK1/gene-MAPK7	2
ko00230	Purine metabolism	0.00669344	166/7375	0.456068	0.891215	0.810395	gene-ADPRM/gene-ADSS2/gene-AK7/gene-ENTPD4/gene-FHIT/gene-NPR2/gene-POLD2/gene-PPAT/gene-PRIM2/gene-PRPS1	10
ko04622	RIG-I-like receptor signaling pathway	0.00267738	62/7375	0.462523	0.895612	0.814394	gene-CASP8/gene-MAP3K1/gene-SIKE1/gene-TRAF3	4
ko04261	Adrenergic signaling in cardiomyocytes	0.00535475	133/7375	0.472909	0.905552	0.823433	gene-ADRB2/gene-CACNA2D1/gene-CREB3/gene-GNAS/gene-MAPK1/gene-PPP2R5B/gene-SCN4B/gene-SCN5A	8
ko04022	cGMP - PKG signaling pathway	0.0060241	151/7375	0.476159	0.905552	0.823433	gene-ADRB2/gene-CREB3/gene-ITPR1/gene-MAPK1/gene-MEF2D/gene-NPR2/gene-PPP3CB/gene-ROCK1/gene-VDAC1	9
ko04961	Endocrine and other factor-regulated calcium reabsorption	0.00200803	46/7375	0.481765	0.908105	0.825754	gene-AP2A1/gene-CLTC/gene-GNAS	3
ko04915	Estrogen signaling pathway	0.00468541	118/7375	0.496446	0.926697	0.84266	gene-CREB3/gene-GNAS/gene-HSP90AB1/gene-HSPA8/gene-ITPR1/gene-MAPK1/gene-SHC1	7
ko03450	Non-homologous end-joining	0.000669344	12/7375	0.500329	0.926697	0.84266	gene-FEN1	1
ko04726	Serotonergic synapse	0.00468541	119/7375	0.505484	0.928173	0.844002	gene-ARAF/gene-GNAS/gene-GNG11/gene-GNG5/gene-ITPR1/gene-MAOA/gene-MAPK1	7
ko03008	Ribosome biogenesis in eukaryotes	0.00334672	85/7375	0.52341	0.932224	0.847686	gene-DKC1/gene-HEATR1/gene-IMP3/gene-NHP2/gene-RCL1	5
ko04730	Long-term depression	0.00267738	67/7375	0.523745	0.932224	0.847686	gene-ARAF/gene-GNAS/gene-ITPR1/gene-MAPK1	4
ko00350	Tyrosine metabolism	0.00133869	31/7375	0.526123	0.932224	0.847686	gene-IL4I1/gene-MAOA	2
ko04341	Hedgehog signaling pathway - fly	0.00133869	31/7375	0.526123	0.932224	0.847686	gene-CSNK1G1/gene-GSK3B	2
ko04921	Oxytocin signaling pathway	0.00535475	140/7375	0.531844	0.932224	0.847686	gene-CACNA2D1/gene-GNAS/gene-ITPR1/gene-MAPK1/gene-MAPK7/gene-NPR2/gene-PPP3CB/gene-ROCK1	8
ko04713	Circadian entrainment	0.00334672	86/7375	0.53395	0.932224	0.847686	gene-GNAS/gene-GNG11/gene-GNG5/gene-ITPR1/gene-MAPK1	5
ko00510	N-Glycan biosynthesis	0.00200803	50/7375	0.538339	0.932245	0.847705	gene-DDOST/gene-RPN2/gene-STT3B	3
ko04914	Progesterone-mediated oocyte maturation	0.00401606	106/7375	0.551856	0.947945	0.861982	gene-ANAPC1/gene-ARAF/gene-COPZ1/gene-CPEB4/gene-HSP90AB1/gene-MAPK1	6
ko03010	Ribosome	0.00401606	108/7375	0.570439	0.972029	0.883881	gene-MRPL19/gene-MRPS15/gene-MRPS9/gene-RPL22/gene-RPL37/gene-RSL24D1	6
ko00430	Taurine and hypotaurine metabolism	0.000669344	15/7375	0.579974	0.980433	0.891523	gene-CSAD	1
ko00071	Fatty acid degradation	0.00133869	35/7375	0.592658	0.981357	0.892363	gene-CPT1A/gene-ECI2	2
ko00240	Pyrimidine metabolism	0.00334672	92/7375	0.594807	0.981357	0.892363	gene-CTPS2/gene-DHODH/gene-ENTPD4/gene-POLD2/gene-PRIM2	5
ko00730	Thiamine metabolism	0.000669344	16/7375	0.603601	0.981357	0.892363	gene-AK7	1
ko00600	Sphingolipid metabolism	0.00200803	55/7375	0.603819	0.981357	0.892363	gene-ACER3/gene-GLA/gene-PLPP1	3
ko00970	Aminoacyl-tRNA biosynthesis	0.00200803	55/7375	0.603819	0.981357	0.892363	gene-FARSB/gene-GARS1/gene-GATB	3
ko03440	Homologous recombination	0.00133869	36/7375	0.608165	0.981357	0.892363	gene-ATM/gene-POLD2	2
ko04918	Thyroid hormone synthesis	0.00267738	75/7375	0.614066	0.983429	0.894247	gene-CREB3/gene-GNAS/gene-GPX1/gene-ITPR1	4
ko00040	Pentose and glucuronate interconversions	0.00133869	37/7375	0.623219	0.983786	0.894572	gene-RPE/gene-UGP2	2
ko04670	Leukocyte transendothelial migration	0.00334672	95/7375	0.623527	0.983786	0.894572	gene-ACTN1/gene-PTK2B/gene-RAP1A/gene-ROCK1/gene-VAV2	5
ko04137	Mitophagy - animal	0.00200803	57/7375	0.628232	0.983923	0.894696	gene-BECN1/gene-RRAS2/gene-USP8	3
ko04512	ECM-receptor interaction	0.00334672	97/7375	0.641984	0.991369	0.901468	gene-CD47/gene-COL1A2/gene-COL4A4/gene-GP5/gene-ITGB5	5
ko00120	Primary bile acid biosynthesis	0.000669344	18/7375	0.64695	0.991369	0.901468	gene-ACOT8	1
ko00910	Nitrogen metabolism	0.000669344	18/7375	0.64695	0.991369	0.901468	gene-CA5B	1
ko04320	Dorso-ventral axis formation	0.00133869	39/7375	0.65198	0.99194	0.901987	gene-CPEB4/gene-MAPK1	2
ko04146	Peroxisome	0.00267738	81/7375	0.674397	1	0.909315	gene-ABCD3/gene-ACOT8/gene-ECI2/gene-FAR1	4
ko04975	Fat digestion and absorption	0.00133869	41/7375	0.678967	1	0.909315	gene-CLPS/gene-PLPP1	2
ko04014	Ras signaling pathway	0.00870147	257/7375	0.692675	1	0.909315	gene-ABL1/gene-FGF1/gene-FGF3/gene-GNG11/gene-GNG5/gene-MAPK1/gene-RALBP1/gene-RALGDS/gene-RAP1A/gene-RASGRP2/gene-REL/gene-RRAS2/gene-SHC1	13
ko04350	TGF-beta signaling pathway	0.00267738	84/7375	0.702006	1	0.909315	gene-GDF5/gene-MAPK1/gene-ROCK1/gene-SMAD5	4
ko04068	FoxO signaling pathway	0.00401606	126/7375	0.71824	1	0.909315	gene-ARAF/gene-ATM/gene-CCNG2/gene-HOMER1/gene-MAPK1/gene-SGK3	6
ko00630	Glyoxylate and dicarboxylate metabolism	0.000669344	22/7375	0.719972	1	0.909315	gene-AFMID	1
ko04727	GABAergic synapse	0.00267738	87/7375	0.727891	1	0.909315	gene-GNG11/gene-GNG5/gene-GPHN/gene-PLCL1	4
ko01040	Biosynthesis of unsaturated fatty acids	0.000669344	23/7375	0.735739	1	0.909315	gene-HSD17B12	1
ko04614	Renin-angiotensin system	0.000669344	23/7375	0.735739	1	0.909315	gene-PRCP	1
ko04550	Signaling pathways regulating pluripotency of stem cells	0.00468541	149/7375	0.739289	1	0.909315	gene-FZD1/gene-GSK3B/gene-IL6ST/gene-MAPK1/gene-PCGF5/gene-SMAD5/gene-WNT3A	7
ko00534	Glycosaminoglycan biosynthesis - heparan sulfate / heparin	0.000669344	25/7375	0.764665	1	0.909315	gene-HS3ST3B1	1
ko00562	Inositol phosphate metabolism	0.00200803	71/7375	0.769603	1	0.909315	gene-MTM1/gene-MTMR6/gene-PLCD1	3
ko01212	Fatty acid metabolism	0.00133869	49/7375	0.770216	1	0.909315	gene-CPT1A/gene-HSD17B12	2
ko03022	Basal transcription factors	0.00133869	51/7375	0.789182	1	0.909315	gene-CCNH/gene-TAF4B	2
ko04660	T cell receptor signaling pathway	0.00468541	158/7375	0.791848	1	0.909315	gene-BCL10/gene-CBLB/gene-GSK3B/gene-MAP3K8/gene-MAPK1/gene-PPP3CB/gene-VAV2	7
ko04725	Cholinergic synapse	0.00334672	118/7375	0.800127	1	0.909315	gene-CREB3/gene-GNG11/gene-GNG5/gene-ITPR1/gene-MAPK1	5
ko00062	Fatty acid elongation	0.000669344	28/7375	0.802238	1	0.909315	gene-HSD17B12	1
ko04024	cAMP signaling pathway	0.00535475	182/7375	0.809816	1	0.909315	gene-ADRB2/gene-CREB3/gene-GNAS/gene-MAPK1/gene-RAP1A/gene-ROCK1/gene-RRAS2/gene-VAV2	8
ko00760	Nicotinate and nicotinamide metabolism	0.000669344	29/7375	0.813382	1	0.909315	gene-NAMPT	1
ko04710	Circadian rhythm	0.000669344	29/7375	0.813382	1	0.909315	gene-CRY1	1
ko04540	Gap junction	0.00267738	99/7375	0.814699	1	0.909315	gene-GNAS/gene-ITPR1/gene-MAPK1/gene-MAPK7	4
ko00982	Drug metabolism - cytochrome P450	0.00200803	77/7375	0.815173	1	0.909315	gene-GSTA4/gene-GSTO1/gene-MAOA	3
ko04923	Regulation of lipolysis in adipocyte	0.00133869	55/7375	0.823017	1	0.909315	gene-ADRB2/gene-GNAS	2
ko04966	Collecting duct acid secretion	0.000669344	30/7375	0.8239	1	0.909315	gene-ATP6V1E1	1
ko00564	Glycerophospholipid metabolism	0.00267738	101/7375	0.826708	1	0.909315	gene-ADPRM/gene-LPCAT1/gene-PCYT1A/gene-PLPP1	4
ko04723	Retrograde endocannabinoid signaling	0.00401606	144/7375	0.826807	1	0.909315	gene-GNG11/gene-GNG5/gene-ITPR1/gene-MAPK1/gene-NDUFB11/gene-NDUFV3	6
ko04213	Longevity regulating pathway - multiple species	0.00200803	80/7375	0.834947	1	0.909315	gene-HDAC1/gene-HSPA8/gene-MTOR	3
ko04330	Notch signaling pathway	0.00133869	57/7375	0.83804	1	0.909315	gene-HDAC1/gene-JAG2	2
ko02010	ABC transporters	0.00133869	59/7375	0.851902	1	0.909315	gene-ABCB9/gene-ABCD3	2
ko04370	VEGF signaling pathway	0.00133869	60/7375	0.85842	1	0.909315	gene-MAPK1/gene-PPP3CB	2
ko00190	Oxidative phosphorylation	0.00267738	108/7375	0.863765	1	0.909315	gene-ATP6V1E1/gene-NDUFB11/gene-NDUFV3/gene-SDHD	4
ko04970	Salivary secretion	0.00200803	85/7375	0.863864	1	0.909315	gene-ADRB2/gene-GNAS/gene-ITPR1	3
ko04216	Ferroptosis	0.000669344	35/7375	0.868251	1	0.909315	gene-NCOA4	1
ko04925	Aldosterone synthesis and secretion	0.00200803	86/7375	0.869084	1	0.909315	gene-CREB3/gene-GNAS/gene-ITPR1	3
ko04015	Rap1 signaling pathway	0.00669344	239/7375	0.871386	1	0.909315	gene-FGF1/gene-FGF3/gene-GNAS/gene-MAPK1/gene-PARD6B/gene-PRKCI/gene-RALGDS/gene-RAP1A/gene-RASGRP2/gene-SIPA1L3	10
ko00561	Glycerolipid metabolism	0.00133869	66/7375	0.892314	1	0.909315	gene-GLA/gene-PLPP1	2
ko04972	Pancreatic secretion	0.00200803	92/7375	0.896845	1	0.909315	gene-GNAS/gene-ITPR1/gene-RAP1A	3
ko04960	Aldosterone-regulated sodium reabsorption	0.000669344	40/7375	0.901453	1	0.909315	gene-MAPK1	1
ko04971	Gastric acid secretion	0.00133869	69/7375	0.906284	1	0.909315	gene-GNAS/gene-ITPR1	2
ko04750	Inflammatory mediator regulation of TRP channels	0.00200803	95/7375	0.908641	1	0.909315	gene-GNAS/gene-HRH1/gene-ITPR1	3
ko04630	Jak-STAT signaling pathway	0.00334672	143/7375	0.91052	1	0.909315	gene-IL6ST/gene-MTOR/gene-PIAS3/gene-SOCS4/gene-STAT1	5
ko03050	Proteasome	0.000669344	42/7375	0.912264	1	0.909315	gene-PSMD2	1
ko04976	Bile secretion	0.00133869	71/7375	0.914638	1	0.909315	gene-GNAS/gene-HMGCR	2
ko00860	Porphyrin and chlorophyll metabolism	0.000669344	43/7375	0.917218	1	0.909315	gene-MMAB	1
ko04974	Protein digestion and absorption	0.00200803	99/7375	0.92247	1	0.909315	gene-COL1A2/gene-COL4A4/gene-PRCP	3
ko04913	Ovarian Steroidogenesis	0.000669344	47/7375	0.934393	1	0.909315	gene-GNAS	1
ko04211	Longevity regulating pathway - mammal	0.00200803	104/7375	0.93706	1	0.909315	gene-CREB3/gene-EIF4E2/gene-MTOR	3
ko04911	Insulin secretion	0.00133869	78/7375	0.938689	1	0.909315	gene-CREB3/gene-GNAS	2
ko00980	Metabolism of xenobiotics by cytochrome P450	0.00133869	80/7375	0.944283	1	0.909315	gene-GSTA4/gene-GSTO1	2
ko04973	Carbohydrate digestion and absorption	0.000669344	51/7375	0.948012	1	0.909315	gene-HK1	1
ko04920	Adipocytokine signaling pathway	0.00133869	84/7375	0.954049	1	0.909315	gene-CPT1A/gene-MTOR	2
ko04260	Cardiac muscle contraction	0.000669344	58/7375	0.965411	1	0.909315	gene-CACNA2D1	1
ko00590	Arachidonic acid metabolism	0.000669344	59/7375	0.967368	1	0.909315	gene-GPX1	1
ko04071	Sphingolipid signaling pathway	0.00200803	127/7375	0.976846	1	0.909315	gene-MAPK1/gene-PPP2R5B/gene-ROCK1	3
ko04380	Osteoclast differentiation	0.00334672	181/7375	0.977767	1	0.909315	gene-CALCR/gene-MAPK1/gene-PPP3CB/gene-STAT1/gene-TAB1	5
ko04610	Complement and coagulation cascades	0.00133869	103/7375	0.981992	1	0.909315	gene-CD55/gene-CD59	2
ko03320	PPAR signaling pathway	0.000669344	70/7375	0.982815	1	0.909315	gene-CPT1A	1
ko00830	Retinol metabolism	0.000669344	71/7375	0.983789	1	0.909315	gene-CYP26B1	1
ko00140	Steroid hormone biosynthesis	0.000669344	73/7375	0.985574	1	0.909315	gene-HSD17B12	1
ko04666	Fc gamma R-mediated phagocytosis	0.00401606	218/7375	0.985758	1	0.909315	gene-GSN/gene-MAPK1/gene-PLPP1/gene-VAV2/gene-WASF1/gene-WASF2	6
ko04151	PI3K-Akt signaling pathway	0.0107095	458/7375	0.988151	1	0.909315	gene-COL1A2/gene-COL4A4/gene-CREB3/gene-EIF4E2/gene-FGF1/gene-FGF3/gene-GNG11/gene-GNG5/gene-GSK3B/gene-HSP90AB1/gene-ITGB5/gene-MAPK1/gene-MTOR/gene-PPP2R5B/gene-SGK3/gene-YWHAG	16
ko04072	Phospholipase D signaling pathway	0.00535475	277/7375	0.989823	1	0.909315	gene-GNAS/gene-MAPK1/gene-MTOR/gene-PLPP1/gene-PTK2B/gene-RALGDS/gene-RRAS2/gene-SHC1	8
ko04659	Th17 cell differentiation	0.00401606	229/7375	0.990669	1	0.909315	gene-HSP90AB1/gene-IL6ST/gene-MAPK1/gene-MTOR/gene-PPP3CB/gene-STAT1	6
ko04662	B cell receptor signaling pathway	0.00334672	208/7375	0.992481	1	0.909315	gene-BCL10/gene-GSK3B/gene-MAPK1/gene-PPP3CB/gene-VAV2	5
ko04020	Calcium signaling pathway	0.00669344	349/7375	0.995478	1	0.909315	gene-ADRB2/gene-ERBB3/gene-GNAS/gene-HRH1/gene-ITPR1/gene-PHKG2/gene-PLCD1/gene-PPP3CB/gene-PTK2B/gene-VDAC1	10
ko04658	Th1 and Th2 cell differentiation	0.00267738	220/7375	0.998743	1	0.909315	gene-JAG2/gene-MAPK1/gene-PPP3CB/gene-STAT1	4
ko04060	Cytokine-cytokine receptor interaction	0.00334672	250/7375	0.998762	1	0.909315	gene-FAS/gene-GDF5/gene-IL17RA/gene-IL6ST/gene-TNFRSF19	5
ko04664	Fc epsilon RI signaling pathway	0.00200803	211/7375	0.999589	1	0.909315	gene-MAP2K4/gene-MAPK1/gene-VAV2	3
ko04064	NF-kappa B signaling pathway	0.00334672	285/7375	0.999748	1	0.909315	gene-ATM/gene-BCL10/gene-BIRC2/gene-TAB1/gene-TRAF3	5
ko04080	Neuroactive ligand-receptor interaction	0.00267738	271/7375	0.999891	1	0.909315	gene-ADRB2/gene-CALCR/gene-HRH1/gene-MTRF1L	4
ko04640	Hematopoietic cell lineage	0.00200803	309/7375	0.999998	1	0.909315	gene-CD55/gene-CD59/gene-GP5	3
ko04514	Cell adhesion molecules (CAMs)	0.00133869	295/7375	0.999999	1	0.909315	gene-CD58/gene-GLG1	2
ko04145	Phagosome	0.00334672	416/7375	1	1	0.909315	gene-ATP6V1E1/gene-DYNC1LI1/gene-ITGB5/gene-M6PR/gene-ZNF141	5

## Sheet: oxa vs con-Gain DP-promoter-GO
GO analysis of genes with gain of differential peaks in the promoter region of PDAC cells between Oxamate and Control groups
ID	Description	Gene Ratio	Bg Ratio	P Value	P Adjust	Q value	Gene ID	Count
GO:0010459	negative regulation of heart rate	0.013245	14/18849	1.83318e-05	0.0623649	0.0603214	gene-AGBL3/gene-DCUN1D5/gene-PIK3R1/gene-SPTBN4	4
GO:0019902	phosphatase binding	0.0298013	172/18849	0.000236683	0.199505	0.192968	gene-CSRNP2/gene-CTTNBP2NL/gene-MET/gene-PHACTR4/gene-PIK3R1/gene-PPP2CA/gene-PTPN1/gene-SPTBN4/gene-STAU1	9
GO:0019058	viral life cycle	0.0430464	340/18849	0.000246777	0.199505	0.192968	gene-ADAR/gene-CAV2/gene-CXADR/gene-F11R/gene-ITCH/gene-KPNA1/gene-NFIA/gene-OASL/gene-SCARB1/gene-SLC20A2/gene-STAU1/gene-VPS18/gene-VTA1	13
GO:0045822	negative regulation of heart contraction	0.013245	27/18849	0.000284379	0.199505	0.192968	gene-AGBL3/gene-DCUN1D5/gene-PIK3R1/gene-SPTBN4	4
GO:0006913	nucleocytoplasmic transport	0.0529801	494/18849	0.000321868	0.199505	0.192968	gene-ADAR/gene-ARNTL/gene-CASC3/gene-DDX19A/gene-FIP1L1/gene-KPNA1/gene-MBTPS1/gene-MTOR/gene-NEDD4/gene-PIK3R1/gene-PPP2CA/gene-PRICKLE1/gene-SMG6/gene-SNUPN/gene-SPTBN1/gene-VHL	16
GO:0060338	regulation of type I interferon-mediated signaling pathway	0.013245	30/18849	0.000431739	0.199505	0.192968	gene-ADAR/gene-IFNAR1/gene-PTPN1/gene-TYK2	4
GO:0000281	mitotic cytokinesis	0.013245	32/18849	0.000555989	0.199505	0.192968	gene-CIT/gene-CKAP2/gene-KIF4A/gene-SPTBN1	4
GO:0006606	protein import into nucleus	0.0364238	282/18849	0.000623942	0.199505	0.192968	gene-ADAR/gene-ARNTL/gene-KPNA1/gene-MBTPS1/gene-MTOR/gene-PIK3R1/gene-PPP2CA/gene-PRICKLE1/gene-SNUPN/gene-SPTBN1/gene-VHL	11
GO:0044744	protein targeting to nucleus	0.0364238	282/18849	0.000623942	0.199505	0.192968	gene-ADAR/gene-ARNTL/gene-KPNA1/gene-MBTPS1/gene-MTOR/gene-PIK3R1/gene-PPP2CA/gene-PRICKLE1/gene-SNUPN/gene-SPTBN1/gene-VHL	11
GO:0034504	protein localization to nucleus	0.0430464	377/18849	0.000656403	0.199505	0.192968	gene-ADAR/gene-AGBL3/gene-ARNTL/gene-KPNA1/gene-MBTPS1/gene-MTOR/gene-PIK3R1/gene-PPP2CA/gene-PRICKLE1/gene-SIX4/gene-SNUPN/gene-SPTBN1/gene-VHL	13
GO:1902593	single-organism nuclear import	0.0364238	284/18849	0.000661443	0.199505	0.192968	gene-ADAR/gene-ARNTL/gene-KPNA1/gene-MBTPS1/gene-MTOR/gene-PIK3R1/gene-PPP2CA/gene-PRICKLE1/gene-SNUPN/gene-SPTBN1/gene-VHL	11
GO:1903523	negative regulation of blood circulation	0.013245	34/18849	0.000703722	0.199505	0.192968	gene-AGBL3/gene-DCUN1D5/gene-PIK3R1/gene-SPTBN4	4
GO:0010884	positive regulation of lipid storage	0.00993377	17/18849	0.00102153	0.215068	0.208021	gene-ACACB/gene-NFKB1/gene-SCARB1	3
GO:2001014	regulation of skeletal muscle cell differentiation	0.00993377	17/18849	0.00102153	0.215068	0.208021	gene-ARNTL/gene-NLN/gene-SIX4	3
GO:0019903	protein phosphatase binding	0.0231788	132/18849	0.00107741	0.215068	0.208021	gene-CTTNBP2NL/gene-MET/gene-PHACTR4/gene-PIK3R1/gene-PPP2CA/gene-PTPN1/gene-STAU1	7
GO:0051170	nuclear import	0.0364238	302/18849	0.00109151	0.215068	0.208021	gene-ADAR/gene-ARNTL/gene-KPNA1/gene-MBTPS1/gene-MTOR/gene-PIK3R1/gene-PPP2CA/gene-PRICKLE1/gene-SNUPN/gene-SPTBN1/gene-VHL	11
GO:0050773	regulation of dendrite development	0.0231788	136/18849	0.00128171	0.215068	0.208021	gene-ANKRD27/gene-CIT/gene-CUX1/gene-MTOR/gene-NEDD4/gene-PLK2/gene-SDK1	7
GO:0061640	cytoskeleton-dependent cytokinesis	0.013245	40/18849	0.00131108	0.215068	0.208021	gene-CIT/gene-CKAP2/gene-KIF4A/gene-SPTBN1	4
GO:0051219	phosphoprotein binding	0.0165563	68/18849	0.00133782	0.215068	0.208021	gene-CBL/gene-CSNK1G3/gene-MTOR/gene-NEDD4/gene-PIK3R1	5
GO:0046718	viral entry into host cell	0.0231788	138/18849	0.00139462	0.215068	0.208021	gene-CAV2/gene-CXADR/gene-F11R/gene-ITCH/gene-SCARB1/gene-SLC20A2/gene-VPS18	7
GO:0061695	transferase complex, transferring phosphorus-containing groups	0.0331126	265/18849	0.00140309	0.215068	0.208021	gene-CCND3/gene-CTR9/gene-MED10/gene-MED14/gene-MTOR/gene-PIK3R1/gene-POLR3C/gene-PUF60/gene-SMG6/gene-TWISTNB	10
GO:0034237	protein kinase A regulatory subunit binding	0.00993377	19/18849	0.00143017	0.215068	0.208021	gene-AKAP7/gene-ARFGEF2/gene-C2orf88	3
GO:0030260	entry into host cell	0.0231788	142/18849	0.00164367	0.215068	0.208021	gene-CAV2/gene-CXADR/gene-F11R/gene-ITCH/gene-SCARB1/gene-SLC20A2/gene-VPS18	7
GO:0044409	entry into host	0.0231788	142/18849	0.00164367	0.215068	0.208021	gene-CAV2/gene-CXADR/gene-F11R/gene-ITCH/gene-SCARB1/gene-SLC20A2/gene-VPS18	7
GO:0051806	entry into cell of other organism involved in symbiotic interaction	0.0231788	142/18849	0.00164367	0.215068	0.208021	gene-CAV2/gene-CXADR/gene-F11R/gene-ITCH/gene-SCARB1/gene-SLC20A2/gene-VPS18	7
GO:0051828	entry into other organism involved in symbiotic interaction	0.0231788	142/18849	0.00164367	0.215068	0.208021	gene-CAV2/gene-CXADR/gene-F11R/gene-ITCH/gene-SCARB1/gene-SLC20A2/gene-VPS18	7
GO:0017038	protein import	0.0364238	324/18849	0.0019071	0.240294	0.232421	gene-ADAR/gene-ARNTL/gene-KPNA1/gene-MBTPS1/gene-MTOR/gene-PIK3R1/gene-PPP2CA/gene-PRICKLE1/gene-SNUPN/gene-SPTBN1/gene-VHL	11
GO:0032801	receptor catabolic process	0.00993377	22/18849	0.00221351	0.268941	0.260129	gene-MTMR2/gene-NEDD4/gene-PTPN1	3
GO:0048193	Golgi vesicle transport	0.0364238	337/18849	0.00258672	0.303449	0.293506	gene-ANK1/gene-ARFGEF2/gene-BICD2/gene-CUX1/gene-DYNC2LI1/gene-GOSR2/gene-KIF4A/gene-SEC24C/gene-SPTBN1/gene-SPTBN4/gene-TMED9	11
GO:0051701	interaction with host	0.0298013	245/18849	0.00288169	0.326783	0.316075	gene-CAV2/gene-CXADR/gene-F11R/gene-ITCH/gene-KPNA1/gene-NEDD4/gene-SCARB1/gene-SLC20A2/gene-VPS18	9
GO:0048278	vesicle docking	0.013245	53/18849	0.00372147	0.398435	0.385379	gene-CAV2/gene-CEP83/gene-STX7/gene-VPS18	4
GO:0006888	ER to Golgi vesicle-mediated transport	0.0231788	165/18849	0.00381434	0.398435	0.385379	gene-ANK1/gene-DYNC2LI1/gene-GOSR2/gene-SEC24C/gene-SPTBN1/gene-SPTBN4/gene-TMED9	7
GO:0007040	lysosome organization	0.013245	54/18849	0.00398201	0.398435	0.385379	gene-CLN5/gene-MBTPS1/gene-PPT1/gene-VPS18	4
GO:0080171	lytic vacuole organization	0.013245	54/18849	0.00398201	0.398435	0.385379	gene-CLN5/gene-MBTPS1/gene-PPT1/gene-VPS18	4
GO:0031123	RNA 3'-end processing	0.0198675	126/18849	0.00415124	0.403501	0.390279	gene-CASC3/gene-CTR9/gene-ERI3/gene-FIP1L1/gene-LSM11/gene-PNPT1	6
GO:0046982	protein heterodimerization activity	0.0397351	422/18849	0.00509875	0.437508	0.423173	gene-AGBL3/gene-ARNTL/gene-CAV2/gene-DCUN1D5/gene-LIMK2/gene-MIGA1/gene-MPP7/gene-NFKB1/gene-NFYC/gene-PIK3R1/gene-PPP2CA/gene-RALGAPB	12
GO:0030968	endoplasmic reticulum unfolded protein response	0.0198675	132/18849	0.00520275	0.437508	0.423173	gene-ASNS/gene-ERO1A/gene-GOSR2/gene-MBTPS1/gene-PIK3R1/gene-PTPN1	6
GO:0016358	dendrite development	0.0264901	222/18849	0.00544892	0.437508	0.423173	gene-ANKRD27/gene-CIT/gene-CUX1/gene-MAPK8/gene-MTOR/gene-NEDD4/gene-PLK2/gene-SDK1	8
GO:0034620	cellular response to unfolded protein	0.0198675	134/18849	0.00559313	0.437508	0.423173	gene-ASNS/gene-ERO1A/gene-GOSR2/gene-MBTPS1/gene-PIK3R1/gene-PTPN1	6
GO:0035914	skeletal muscle cell differentiation	0.013245	60/18849	0.00580738	0.437508	0.423173	gene-ARNTL/gene-BCL9L/gene-NLN/gene-SIX4	4
GO:0019216	regulation of lipid metabolic process	0.0298013	274/18849	0.00596197	0.437508	0.423173	gene-ACACB/gene-AGBL3/gene-DLAT/gene-MTOR/gene-NFKB1/gene-NSMAF/gene-PIK3R1/gene-RBL2/gene-SCARB1	9
GO:0045737	positive regulation of cyclin-dependent protein serine/threonine kinase activity	0.00993377	31/18849	0.00596906	0.437508	0.423173	gene-CCND3/gene-PIM1/gene-PTP4A1	3
GO:0001978	regulation of systemic arterial blood pressure by carotid sinus baroreceptor feedback	0.00662252	10/18849	0.00604512	0.437508	0.423173	gene-AGBL3/gene-DCUN1D5	2
GO:0003057	regulation of the force of heart contraction by chemical signal	0.00662252	10/18849	0.00604512	0.437508	0.423173	gene-AGBL3/gene-DCUN1D5	2
GO:0004936	alpha-adrenergic receptor activity	0.00662252	10/18849	0.00604512	0.437508	0.423173	gene-AGBL3/gene-DCUN1D5	2
GO:0097193	intrinsic apoptotic signaling pathway	0.0298013	276/18849	0.00624308	0.437508	0.423173	gene-AGBL3/gene-CASP4/gene-CUL2/gene-ELL3/gene-ERO1A/gene-GSDME/gene-PIK3R1/gene-PTPN1/gene-SERINC3	9
GO:0030212	hyaluronan metabolic process	0.00993377	32/18849	0.00652904	0.437508	0.423173	gene-MKI67/gene-NFKB1/gene-PIM1	3
GO:0050892	intestinal absorption	0.00993377	32/18849	0.00652904	0.437508	0.423173	gene-F11R/gene-IREB2/gene-SCARB1	3
GO:0051721	protein phosphatase 2A binding	0.00993377	32/18849	0.00652904	0.437508	0.423173	gene-CTTNBP2NL/gene-PPP2CA/gene-PTPN1	3
GO:0060090	binding, bridging	0.0231788	184/18849	0.00686011	0.437508	0.423173	gene-ANK1/gene-CAV2/gene-COL19A1/gene-CUX1/gene-MPP7/gene-PIK3R1/gene-VPS18	7
GO:1901880	negative regulation of protein depolymerization	0.013245	63/18849	0.0068995	0.437508	0.423173	gene-CKAP2/gene-SPTBN1/gene-SPTBN4/gene-TWF1	4
GO:0031124	mRNA 3'-end processing	0.0165563	100/18849	0.00710252	0.437508	0.423173	gene-CASC3/gene-CTR9/gene-FIP1L1/gene-LSM11/gene-PNPT1	5
[truncated: 3,350 more rows]

## Sheet: oxa vs con-Loss DP-promoter-GO
GO analysis of genes with loss of differential peaks in the promoter region of PDAC cells between Oxamate and Control groups
[truncated: 6,205 more rows]
