# Supplementary material for: Positive feedback regulation between glycolysis and histone lactylation drives oncogenesis in pancreatic ductal adenocarcinoma
Source: Mol Cancer. 2024 May 6;23:90. doi: 10.1186/s12943-024-02008-9 (PMC11071201; doi:10.1186/s12943-024-02008-9)
Supplement: Supplementary file 4 — Supplementary Material 4 [file 12943_2024_2008_MOESM4_ESM.xlsx]

## Sheet: All.genes
Genes in PDAC cells between Oxamate and Control groups
Gene Name	LogFC	P Value	FDR
PLP2	-0.436635	1.39241e-34	7.1924e-33
LOC107985103	0.0442888	0.985794	0.994948
RASGEF1A	0.462171	0.00254383	0.0107338
LOC105378235	-0.105189	0.880034	0.948856
CDAN1	-0.153928	0.0160733	0.054883
AMER2	-0.672753	0.849015	0.927931
LOC105375132	-0.672753	0.849015	0.927931
SS18	-0.158564	3.55871e-06	2.46745e-05
MSH5-5	0.228003	0.825802	0.927931
LOC105371688	-0.786457	0.511883	0.808903
CTLA4	0.515042	0.0136853	0.0476512
RPP14	-0.150747	0.0574036	0.162059
LOC105377735	0.995615	0.0623545	0.173484
ST3GAL5-AS1	0.774476	0.76317	0.927931
LOC101928274	0.443846	2.43968e-06	1.72569e-05
FERMT3	0.147984	0.706178	0.927931
EMD	-0.152771	0.00102021	0.00470584
ALDH1A1	0.378144	4.32806e-46	3.65895e-44
AMH	-0.312646	0.0177936	0.0599244
GPNMB	0.98308	0.00259227	0.0109119
COPS4	-0.20131	0.000502409	0.00246719
PHACTR1	-0.0107391	0.981498	0.994948
LOC107984336	-2.43621	0.289966	0.565648
novel.15573	0.770583	3.74599e-05	0.000221155
TUBB2B	0.242287	0.00281315	0.0117589
NCBP1	-0.340238	9.81039e-23	2.68962e-21
HSPA1L-3	0.347786	0.338688	0.628853
COPB2	-0.105387	0.000621017	0.00299647
PA2G4	-0.589192	1.15328e-76	3.06283e-74
LOC105371401	0.76992	0.827529	0.927931
FUZ	0.206047	0.0288436	0.0909191
LOC105374297-2	0.498729	0.159249	0.366122
AHSG	0.76992	0.827529	0.927931
KTN1	-0.0805021	0.0157285	0.0538244
PDP2	0.0887438	0.069458	0.189912
URI1	-0.192158	1.80102e-06	1.29166e-05
MDM4	-0.0946087	0.0747615	0.201231
PRO1804	3.25456	0.137941	0.327559
PRR22	0.0495226	0.869388	0.94153
OR4F16	-0.577724	0.702255	0.927931
FAP	0.76992	0.827529	0.927931
JPX	-0.0205065	0.709172	0.927931
LOC107986015	0.0485874	0.98816	0.994948
TSEN34-7	-0.0824226	0.535223	0.829038
KBTBD3	0.0561046	0.803734	0.927931
EHBP1L1	0.0391776	0.434017	0.735063
AAMDC	0.0659674	0.636848	0.90591
STK11	-0.126891	0.00295321	0.0122877
LOC107984347	-0.171669	0.691439	0.922989
GPATCH1	-0.0852476	0.264186	0.532255
SPIN1	-0.0416548	0.249994	0.511385
LOC105372957	-0.00145926	0.999149	0.999882
PRICKLE1	-0.726459	0.036762	0.111608
TIMMDC1	0.000384542	0.993342	0.997192
SECISBP2L	0.120232	0.0258816	0.0828238
PSPH	-0.143984	0.000404893	0.00202116
CYP2A6	-1.02921	0.602195	0.880585
AXL	-0.479903	1.09728e-29	4.40786e-28
ZGPAT	-0.0544989	0.366183	0.662245
ULBP1	0.281315	0.00309388	0.0128101
LOC107985554	-2.39597	0.258371	0.523916
TLR10	0.108024	0.931456	0.985955
ZC3H7A	-0.124431	0.0110504	0.0395558
ACTL8	0.137707	0.867579	0.940208
NEU1-4	-0.563406	0.771056	0.927931
LOC105377691	0.76992	0.827529	0.927931
GAS7	0.62864	0.747226	0.927931
LOC112268315	-1.71331	0.398647	0.699628
KBTBD8	-0.48774	0.0727781	0.196972
CCDC17	0.422082	0.0310183	0.0967303
BRCA1	-0.339521	1.63937e-12	2.24491e-11
LINC00486	1.31866	0.543828	0.837333
ETV3	-0.00118269	0.985893	0.994948
LOC105376507	0.76992	0.827529	0.927931
LOC107987102	-0.166844	0.77114	0.927931
NDUFC2-KCTD14	-0.238007	0.45451	0.753133
LINC01293	-0.274037	0.855115	0.931637
ZNF688	0.274805	0.0960376	0.246247
MSMP	0.76992	0.827529	0.927931
GMPR	0.59326	0.0336415	0.103535
ABCB4	2.16889	0.166097	0.377932
INO80B	0.236803	0.0107138	0.0384767
novel.5754	0.258415	0.184616	0.410236
TNC	0.566818	0.805596	0.927931
RP1L1	0.539061	0.319926	0.6041
LOC105378483	1.77563	0.381362	0.68078
MYC	-0.0702421	0.0895693	0.233161
LIFR-AS1	0.538649	0.0497781	0.14436
LOC107984817	0.259779	0.257227	0.522483
C2orf91	1.72599	0.394951	0.695725
GBP7	0.76992	0.827529	0.927931
C11orf24	-0.372799	4.33069e-10	4.74823e-09
LOC105370547	1.45569	0.680108	0.91479
CCDC15-DT	-0.194469	0.558656	0.848461
OR7D2	0.048587	0.988378	0.994948
CNRIP1	-0.108253	0.75057	0.927931
CDH12	0.94972	0.0151938	0.0522737
COL20A1	1.07582	0.00800833	0.0297015
LOC105377945	-0.518275	0.791554	0.927931
LINC02754	0.327826	0.502426	0.798512
LOC107984275	0.0552712	0.860776	0.935534
LOC105369161	0.42502	0.228774	0.479813
ADAMTSL1	0.0169548	0.942849	0.992743
LOC105377022	0.00851551	0.996239	0.99886
LOC105374246	0.422835	0.699492	0.927931
PCDH8	-0.00621898	0.997941	0.999424
PIK3C2B	0.536031	2.32599e-08	2.13009e-07
LINC02695	0.850931	0.456819	0.755532
EDDM13	-1.28153	0.551935	0.843102
ELOA	-0.326961	1.43501e-21	3.6917e-20
LOC105379523	0.144635	0.87269	0.943523
MEIS3	0.825946	1.02136e-15	1.80711e-14
LOC105373824	0.774597	0.768225	0.927931
KCTD21-AS1	0.0686072	0.711392	0.927931
CCDC157	-0.0208495	0.875532	0.94567
FAM71E1	0.812695	0.130778	0.31404
FAM3B	1.45569	0.680108	0.91479
LOC105377872	0.0485873	0.98818	0.994948
COL4A5	1.0667	0.358327	0.652885
STX19	0.485099	0.766929	0.927931
YWHAQ	-0.515226	1.10481e-88	4.61075e-86
LRRD1	0.056295	0.973012	0.994948
LOC107984790	0.401096	0.727477	0.927931
CH25H	1.80647	0.169858	0.384793
CRYAA2	2.06914	0.414313	0.715241
LOC105378198	0.375041	0.790491	0.927931
LOC105375538	2.4707	0.224462	0.473261
PROK2	0.821	0.779059	0.927931
PARP16	0.117482	0.386974	0.687467
ZNF551	-0.320645	0.000159904	0.000857651
novel.7958	-0.215965	0.0796976	0.212022
LOC112268288	-0.100939	0.818854	0.927931
BTN1A1	-1.23644	0.606665	0.88364
KLHL32	-0.108742	0.864525	0.938062
LOC107986514	0.0485867	0.988551	0.994948
GPR162	1.0466	5.63348e-22	1.4782e-20
STAG3	0.867483	0.0669165	0.184188
RBPMS2	-0.206721	0.152486	0.354825
LOC105373560	3.29919	0.0629242	0.174866
LOC101928451	0.227854	5.44831e-05	0.000314967
SIPA1L1	0.115919	0.0800566	0.212654
LOC101928553	0.76992	0.827529	0.927931
ERVW-1	0.223029	0.540918	0.833929
TRIP12	-0.221987	2.68331e-12	3.60498e-11
LOC107986317	2.49792	0.276664	0.548571
LOC107985212	0.76992	0.827529	0.927931
JAZF1-AS1	-0.672753	0.849015	0.927931
LOC105373466	0.0485872	0.988246	0.994948
PLPP6	0.231184	0.00819565	0.0303151
STAB2	-0.724292	0.412265	0.71372
LOC101929340	0.273191	0.608597	0.884836
LOC105378925	0.0485875	0.988066	0.994948
LOC91450	0.679587	0.630489	0.901328
LOC112268021	0.133719	0.43448	0.735331
LOC105371981	-1.95151	0.19822	0.431995
FADD	-0.419336	1.02943e-14	1.67797e-13
ROR1	-0.124898	0.516853	0.812989
IMMP2L	-0.00538082	0.951704	0.994948
LOC100128317	0.0693638	0.918801	0.977546
TNFRSF19	1.13203	0.478437	0.776486
TRIM27	-0.11647	0.961092	0.994948
ZNF28	0.447653	8.85826e-05	0.000495535
ABCC12	1.5521	0.628828	0.900008
LINC02446	1.04262	0.603127	0.881213
GTF3C5	-0.313925	2.66785e-14	4.21027e-13
GRIK1-AS1	-1.39828	0.67324	0.914016
TMEM14B	-0.287942	6.51136e-09	6.33827e-08
NR2F6	-0.0953232	0.0722089	0.195744
ERGIC3	-0.0352234	0.329014	0.616523
TBR1	0.574348	0.640226	0.907844
ATP2A3	0.660042	0.0722468	0.195826
OR5K2	0.774554	0.766417	0.927931
PKDREJ	0.26684	0.365751	0.661871
DOC2A	0.510623	1.01452e-10	1.18867e-09
novel.552	-0.35185	1.55932e-05	9.79631e-05
NSDHL	-0.00706511	0.878018	0.947187
SLC25A21	0.242162	0.415098	0.715891
LOC112268263	-0.220376	0.604608	0.882347
MCF2	0.0867751	0.949446	0.994948
ZNF606	0.287156	0.0242276	0.0782354
LSM1	-0.266631	0.000215396	0.00113128
WDR53	-0.254579	0.000624937	0.00301207
PRPF31-4	-0.346745	0.00094462	0.00438953
C2CD3	-0.181597	0.0163145	0.0555838
DNMT3L	0.74408	0.779449	0.927931
LOC107985987	1.33569	0.364207	0.659721
BCAS2	-0.390526	1.06268e-17	2.12311e-16
TAP2-2	-0.0526296	0.392862	0.693696
LINC02707	-0.672753	0.849015	0.927931
LOC107986451	0.508309	0.470862	0.769177
LOC105379188	-0.00671421	0.99779	0.999403
LOC107986394	-0.671009	0.798687	0.927931
LRRC37A3-3	0.209025	0.000253335	0.00131556
LILRB5-3	1.26628	0.636983	0.90591
HMGCR	-0.394044	2.3931e-38	1.47352e-36
GOLGA1	0.149298	0.00440322	0.0175568
TAP1-6	0.596197	2.66132e-08	2.41364e-07
CORO7-PAM16	0.598302	0.854659	0.931389
LOC105373894	2.20155	0.136251	0.32449
VPS50	0.117777	0.124377	0.30209
LOC105374866	0.311692	0.655943	0.910226
LRP1B	0.141584	0.545985	0.838643
ZMYND12	0.960289	0.00186661	0.00814016
CD58	-0.0300844	0.719005	0.927931
LOC105376772	1.26628	0.636983	0.90591
LOC101926964	0.76992	0.827529	0.927931
KCNA3	0.76992	0.827529	0.927931
DCK	-0.208187	0.00302918	0.0125699
LOC105370791	0.0485875	0.988064	0.994948
PPP1R14A	-1.38666	1.78209e-05	0.000110767
LINC00565	0.64246	0.0192509	0.064142
LOC105372575	0.76992	0.827529	0.927931
RIMKLA	-0.102188	0.562525	0.852346
NUSAP1	-0.49883	2.27938e-51	2.39718e-49
LINC01865	0.76992	0.827529	0.927931
LOC107985147-2	0.365224	0.789507	0.927931
LOC105378552	0.76992	0.827529	0.927931
PSMA7	-0.35594	9.76843e-32	4.43578e-30
MCPH1-AS1-2	0.304122	0.687753	0.920974
STAB1	0.725874	0.535549	0.829396
FAF1-AS1	-1.62948	0.468683	0.767526
C2orf72	0.141305	0.299316	0.577941
SLC6A6	0.042527	0.400507	0.701635
F10	1.15689	0.096567	0.247114
LOC105371773	0.774477	0.763194	0.927931
TRAPPC6A	0.570741	4.25889e-09	4.22865e-08
FKBP9	0.115658	0.000377346	0.0018948
LOC105376332	0.375239	0.707194	0.927931
LOC101927610	0.367658	0.214051	0.457505
NKX6-3	-0.639741	0.83141	0.927931
LOC101928844	-1.31421	0.220357	0.466819
PFKFB4	0.0242098	0.831477	0.927931
C5orf64	0.76992	0.827529	0.927931
DOCK6	0.473051	1.28563e-16	2.43003e-15
MAPKBP1	0.18169	0.0326409	0.100952
SLC16A1-2	-0.274949	7.60399e-16	1.35634e-14
LTBP3	0.127019	0.0545327	0.155693
SLAIN1	-0.609764	0.475497	0.773826
LOC107986485	-0.00526819	0.983169	0.994948
LOC101559451	0.848961	0.023663	0.0766098
B4GALT4-AS1	0.774554	0.766417	0.927931
GID4	0.0158954	0.816941	0.927931
NBPF15	0.0541997	0.182226	0.406265
IDI1	0.079101	0.141484	0.334171
ZFPL1	0.00274686	0.974813	0.994948
LOC112268022	0.76992	0.827529	0.927931
FGF9	0.041223	0.977082	0.994948
RNF165	-0.153689	0.896328	0.961104
FBXO9	-0.0750255	0.158068	0.364139
LOC107986669	-0.145952	0.830382	0.927931
PCBP2	-0.173763	2.153e-08	1.98064e-07
ELF1	0.435652	1.12404e-09	1.18593e-08
ABHD14A	0.438761	0.0179347	0.0603224
FOXD3	2.8018	0.153594	0.356615
LOC105376755	-0.64794	0.828611	0.927931
NCBP2-AS1	0.973616	0.343241	0.634224
LSMEM1	0.0635852	0.742268	0.927931
LOC105373567	1.71056	0.0155378	0.0533037
LOC112268068	2.06792	0.467717	0.766395
LOC105378631	-0.595885	0.643558	0.907844
ERCC8	-0.330531	7.18819e-06	4.78617e-05
CRELD2	0.0404854	0.553249	0.844038
LINC02643	0.757391	1.85552e-16	3.47226e-15
LOC731157	-1.27574	0.308354	0.589017
CELSR2	0.358708	3.2318e-06	2.25446e-05
LOC105372442	-2.20528	0.234744	0.489328
FAM160A1	1.19863	1.73878e-11	2.1832e-10
SLC11A2	-0.238607	0.000815838	0.00383798
LINC00868	0.76992	0.827529	0.927931
VPS51	0.124571	0.0314672	0.0978518
ACADL	0.76992	0.827529	0.927931
ODAPH	-0.468724	0.8388	0.927931
LOC105373551	1.48788	0.653052	0.907844
HELZ	-0.113266	0.041424	0.123595
SPDYE4	0.0485878	0.987879	0.994948
LOC107987067	2.42957	0.189799	0.418359
LOC105378573	1.06092	0.478265	0.776399
TTC28-AS1	0.088962	0.525878	0.819778
LOC107984659	-0.0480902	0.855521	0.931827
SLC39A10	0.282318	2.68556e-11	3.31652e-10
ARHGAP11A-SCG5	0.820903	0.751315	0.927931
RBAK-RBAKDN	-0.200531	0.890873	0.956815
PLIN5	0.048587	0.988378	0.994948
CXCL10	0.774476	0.76317	0.927931
FAS-AS1	0.257458	0.749691	0.927931
CH17-340M24.3	0.123435	0.672152	0.914016
LOC112268342	1.27199	0.000109333	0.000602132
GOLGA6L3-2	-2.34684	0.375318	0.67262
FILIP1	-0.533315	0.544034	0.837333
PTTG2	0.76992	0.827529	0.927931
PRRC1	-0.0545855	0.233402	0.487265
LOC105374800	0.413195	0.484521	0.781104
CREBRF	0.774134	2.56967e-19	5.68702e-18
novel.3576	-0.0214373	0.926691	0.983132
ARHGEF4	0.291266	9.80755e-06	6.37006e-05
DTX2	0.160132	0.0654221	0.180756
LRP8	-0.1436	0.0014984	0.00668296
CCN1	-0.122323	0.126373	0.305988
novel.18660	-0.474452	0.154288	0.357833
TMEM63B	0.163068	0.00502742	0.0196932
LOC107985416	0.56629	0.284848	0.558786
LOC100507103	0.951205	0.238707	0.494998
LOC105371125-2	2.88494	0.175634	0.394749
LOC107984648	0.657659	7.31129e-05	0.000414196
OR10AD1	0.50309	0.618661	0.893776
TRHR	-1.15179	0.410465	0.711635
NPY4R2	0.774523	0.765117	0.927931
LINC00663	0.961935	8.91798e-06	5.83117e-05
GDE1	0.0423419	0.419614	0.721219
LOC105373032	0.76992	0.827529	0.927931
MARK3	-0.18043	1.44421e-05	9.12549e-05
SUMF2	0.210402	2.19142e-10	2.47921e-09
LOC107984004	0.965375	0.386728	0.68711
C1orf54	0.60841	0.397149	0.698218
LOC105370407	0.76992	0.827529	0.927931
DCLRE1A	-0.331771	6.86359e-05	0.000390685
DIAPH1	-0.278703	6.70298e-23	1.85706e-21
FBXO17	0.0324427	0.590193	0.871468
CBFA2T3	-0.0370669	0.721992	0.927931
ZNF253	-0.0204149	0.866211	0.939268
novel.12748	-0.63092	2.96604e-05	0.00017819
SEC14L3	1.48788	0.653052	0.907844
LOC101927013	1.54645	0.660941	0.911851
LOC101927598	0.374044	0.792262	0.927931
LOC112268190-2	0.441925	0.430807	0.732366
BAAT-2	0.150323	0.902258	0.965925
MINDY2	0.21545	6.5288e-05	0.000372354
TRIM69-2	0.984946	0.515805	0.811923
TGFBR3	0.38966	2.26318e-10	2.556e-09
LOC107985948	0.40833	0.739413	0.927931
LOC112268029	1.46271	0.664	0.911925
GDF11	0.167992	0.0311378	0.0969994
MESP1	0.214604	0.447554	0.747663
RAB42	-0.600252	0.431694	0.733138
LOC101929309	0.048587	0.988358	0.994948
HAGHL	0.371161	0.000115336	0.000633074
FCN1	1.80179	0.465885	0.76459
PCNP	-0.255306	7.82686e-12	1.01421e-10
TTI1	-0.339931	2.96225e-13	4.2911e-12
novel.15921	0.306616	0.00116759	0.00531847
LOC101928505	-0.125081	0.882594	0.950837
MIAT	1.49189	6.65118e-26	2.16964e-24
TXNRD1	-0.259796	5.57015e-30	2.26004e-28
DCP1A	-0.166925	0.00594106	0.0227899
CFAP99	1.49684	0.645183	0.907844
LOC105379869	-0.672753	0.849015	0.927931
DBNDD2	-0.0670134	0.333706	0.622962
STARD7	-0.249406	7.84604e-16	1.39762e-14
LINC02453	0.633464	0.522107	0.816757
BSN	0.221921	0.128517	0.309799
PASK	-0.324695	2.56506e-06	1.80757e-05
novel.6448	0.0485872	0.988277	0.994948
DLX6-AS1	0.785017	0.405762	0.706744
SHOC2	-0.0544868	0.362232	0.657449
LOC105374610	1.33424	0.424364	0.726629
SNHG29	0.0825487	0.0547425	0.156157
RAB34	-0.257342	1.29487e-08	1.22684e-07
LOC105376209	2.77113	0.249976	0.511385
LOC105372687	0.76992	0.827529	0.927931
SLC35A3	0.00130508	0.98383	0.994948
HASPIN	-0.348979	9.01854e-06	5.89253e-05
WASHC1	-0.106846	0.016197	0.0552263
IGDCC4	0.405317	0.209919	0.450583
LOC107986566	0.677013	0.000745552	0.00353488
ACCSL	0.76992	0.827529	0.927931
SIGIRR	-0.892337	1.30071e-05	8.27243e-05
ASF1A	-0.20135	0.00720004	0.0270318
NR1H3	0.231971	0.157764	0.363597
SDHAF2	-0.00993121	0.891474	0.957304
LINC02361	0.507034	0.225595	0.474963
ABL1	-0.0875447	0.0195974	0.0651396
HLA-E-3	0.33764	2.15683e-07	1.75456e-06
LOC100131943	-2.01036	0.428307	0.729643
NDUFA6-DT-7	-0.128799	0.908199	0.970185
CREB3L4	0.290393	0.0728167	0.197013
MRPS18B-4	-0.213654	0.0558713	0.158675
UBL5	-0.10176	0.0342972	0.105307
LOC105372998	-0.406162	0.757016	0.927931
MAPK7	0.256264	0.00350457	0.0143167
LOC101928864	-0.0936836	0.934751	0.987416
ATP5MC2	0.0910584	0.0477708	0.139461
LOC105377932	0.76992	0.827529	0.927931
PDE9A-AS1	-0.672753	0.849015	0.927931
TDP2	-0.140061	0.00193801	0.00840968
LOC105374340	-0.789219	0.423993	0.726276
SP8	-0.168509	0.902108	0.965805
LOC105370714-2	0.886399	0.653596	0.908312
BLNK	-0.398859	0.00609859	0.0233296
TTC19	-0.109373	0.0125876	0.0443339
NSMCE3-2	-1.00913	0.409183	0.710115
novel.17774	-0.271155	0.15022	0.350545
LOC100132077	-0.0645166	0.956062	0.994948
SLC7A2	-0.395284	0.0105147	0.037839
IRGQ	0.0413941	0.443806	0.744748
novel.7761	0.29158	0.753004	0.927931
FAM13B	-0.00818434	0.866344	0.939314
PSG8	-0.957944	0.346253	0.63738
LOC102724943	0.3408	0.451235	0.7504
HNRNPC	-0.408809	1.41597e-46	1.23684e-44
LOC105373902	0.76992	0.827529	0.927931
novel.834	0.0626938	0.712597	0.927931
LOC105373510	1.14374	0.473216	0.771536
DVL2	0.136867	0.0226555	0.0738298
EFCAB14-AS1	-0.53584	0.785601	0.927931
LOC107985299	-0.00708026	0.996906	0.999246
OR51B5	0.0485878	0.987877	0.994948
NDUFAF8	-0.433239	8.76813e-12	1.13061e-10
TESMIN	0.44284	3.62553e-05	0.00021469
PLEKHG4	-0.229288	0.783209	0.927931
SLC26A5	-0.178521	0.600345	0.879232
LINC01123	-0.0616609	0.625204	0.898885
GLA	0.0201144	0.681508	0.915924
ADAMTS17	0.308631	0.293333	0.570158
CEP83-DT	0.105428	0.592113	0.872796
HNRNPF	-0.211577	3.10923e-17	6.05093e-16
FZD3	-0.121084	0.185853	0.411983
novel.15249	0.571552	0.667153	0.914016
LOC107985337	0.76992	0.827529	0.927931
TMEM256	-0.0558795	0.629281	0.900362
APOL2	0.590171	4.79896e-25	1.50208e-23
ATG16L1	-0.254313	4.14801e-05	0.000243545
TAP1-3	0.596197	2.66132e-08	2.41364e-07
LOC105373038	1.52098	0.0209507	0.0689926
CDYL2	0.678695	0.603112	0.881213
LOC107985159	0.76992	0.827529	0.927931
ZNF10	0.200705	0.0395489	0.118755
TIGD5	0.166277	0.181842	0.405546
novel.2192	-0.120929	0.76351	0.927931
LOC105371900	0.344953	0.690075	0.921876
ARSK	0.0210934	0.801344	0.927931
TMX2	-0.28544	8.21057e-11	9.6952e-10
MRPS34	-0.39976	3.62134e-07	2.85409e-06
TUBB-6	-0.481059	3.99985e-06	2.75443e-05
ZNF556	0.0202554	0.985647	0.994948
LOC105372857	0.744064	0.779687	0.927931
IFIT2	0.551059	2.67269e-34	1.36183e-32
LOC112268467	-0.751848	0.524	0.818222
CEACAM5	1.48788	0.653052	0.907844
NEO1	0.527892	1.03644e-14	1.68836e-13
ZNRD1	-0.409884	0.0261007	0.0833827
ZNF445	0.10044	0.104475	0.263033
LOC107986762	0.343705	0.316495	0.600078
STK19-4	0.287391	0.204589	0.441963
LOC105372143	0.76992	0.827529	0.927931
LOC100506730	0.104491	0.508466	0.804949
MIEN1	0.145971	0.00823786	0.0304541
CRIM1-DT-2	0.095249	0.663062	0.911925
NEK1	0.090139	0.283299	0.556896
LOC105372491	0.76992	0.827529	0.927931
LOC105371344	0.655009	0.736032	0.927931
LOC105373881	1.54645	0.660941	0.911851
SLC3A1	-0.750266	0.600081	0.879181
CLMN	-0.281058	2.26124e-05	0.000138304
novel.16192	-1.23785	0.713468	0.927931
PIMREG	-0.580285	9.4279e-34	4.65937e-32
LINC01000	0.362094	0.206339	0.44486
TOE1	-0.391973	2.59712e-07	2.08882e-06
FAM66E	0.74408	0.779449	0.927931
ZNF267	-0.204687	0.00668987	0.0253408
LOC105375012-6	0.479782	0.508341	0.804896
LOC105375245	0.76992	0.827529	0.927931
CCDC51	-0.213431	0.00749258	0.0280021
MCCC2-2	1.81675	0.367772	0.663626
TASOR	-0.04325	0.329678	0.617328
LOC105376174	0.0485875	0.988066	0.994948
NR2F1-AS1	0.168856	0.0211395	0.0695444
AMIGO3	0.133628	0.440142	0.741542
CYP46A1	0.773769	0.274569	0.545857
LOC107985529	1.48789	0.647816	0.907844
LMAN2L	-0.00466992	0.933054	0.986998
NBEA	0.21835	0.00791421	0.029384
LINC00970	-0.887976	0.630505	0.901328
LOC107984859	0.394415	0.821764	0.927931
STAC3	-0.199324	0.481804	0.778252
LINC02851	0.506701	0.768761	0.927931
MTMR10	0.158533	0.0966973	0.247336
LOC107984123	-1.39241	0.674984	0.914016
novel.1493	-0.514153	0.0318806	0.0989499
PRRC2A-4	-0.0841101	0.531832	0.826219
HSPA12A	0.0560542	0.451293	0.750405
LRSAM1	0.358939	3.01255e-07	2.40164e-06
KSR2	-0.0312741	0.903432	0.966765
SAV1	0.0781941	0.269466	0.53967
OLFM1	0.0555818	0.982132	0.994948
PSMB8-AS1-6	1.63245	0.00357464	0.0145645
CD8B	-0.387022	0.824034	0.927931
FAM98A	-0.187636	9.75951e-06	6.34042e-05
MYRF	0.492164	8.44106e-05	0.000473203
ECH1-2	0.278972	1.76605e-07	1.4533e-06
DDO	3.22743	0.0192116	0.0640355
LINC00664	-0.671004	0.794809	0.927931
KCNK12	0.157677	0.782752	0.927931
THAP6	0.0408318	0.638144	0.906793
PCDHGB4	-0.396201	0.651548	0.907844
novel.5902	0.136898	0.522834	0.817407
SLC2A13	0.676898	0.000471405	0.00232886
LOC107987007	-0.268507	0.459354	0.758674
LOC107985289	0.343431	0.539321	0.832454
SRMS	0.963117	0.249016	0.509941
MGME1	-0.129081	0.0250166	0.0804275
ZNF462	-0.154015	0.353971	0.647471
SSR2	-0.214421	5.40621e-08	4.70818e-07
PPP1R3G	-0.138493	0.787698	0.927931
VPS35L	0.453389	0.000501346	0.00246347
TET3	-0.0930012	0.0676281	0.185797
ZNF346	-0.0230454	0.697536	0.927931
CRYAB	0.590004	0.776027	0.927931
APLF	0.116829	0.557446	0.847384
LOC107985137	0.481056	0.758781	0.927931
novel.2760	1.14585	0.299676	0.578451
FAM214B	0.221245	0.0644117	0.178265
KRT9	-0.672753	0.849015	0.927931
MYO1C	0.0435766	0.203695	0.440712
FAU	-0.275176	1.42129e-14	2.29256e-13
PTGDR2	-1.24509	0.255461	0.519738
LOC105376063	0.540039	0.0873988	0.228373
UPK1A	1.28105	0.0166486	0.0565611
CLEC18C	1.28719	0.186096	0.412376
ST8SIA5	0.223754	0.607121	0.883905
ADD2	-0.0743292	0.115934	0.28629
GPAT2	1.6602	0.330897	0.618948
ARHGAP23-2	0.229885	0.435801	0.736804
CAPN15	-0.424317	4.47914e-20	1.04495e-18
LIPC	-0.377373	0.126713	0.306623
ZNF23	-0.0475679	0.478486	0.776518
ENPP1	-0.0318107	0.918997	0.977636
RANBP6	-0.255151	8.63373e-07	6.4968e-06
LOC105374907	-1.46686	0.651463	0.907844
LOC107984950	0.300362	0.329105	0.616593
IMMP1L	-0.287848	0.159198	0.366101
LOC102724965	0.857023	0.00507165	0.0198428
LOC101928163	-1.28476	0.550749	0.841975
LINC01833	0.845019	0.076024	0.204077
TUBB-8	-0.253942	2.8887e-07	2.30921e-06
LINC01719	0.90919	0.250288	0.511909
SLC8A1-AS1	-0.672753	0.849015	0.927931
LOC105375010-6	1.48445	0.565644	0.855044
NLRX1	0.319762	3.21788e-08	2.88457e-07
AFG3L2	-0.221141	1.30064e-13	1.93857e-12
NOP16	-0.507649	1.65638e-34	8.52241e-33
HBA2	0.0876591	0.89834	0.962711
LOC107987128	0.0485872	0.988246	0.994948
LOC105376267	-0.672753	0.849015	0.927931
LHX1-DT	0.371574	0.000225997	0.00118356
LILRA6-3	0.815463	0.527318	0.821292
PCNT	-0.0511417	0.110889	0.27601
XYLT1-2	0.76992	0.827529	0.927931
LOC105376542	0.507375	0.648824	0.907844
ADNP-AS1	-0.0112814	0.970521	0.994948
PKD1L1	0.425105	1.72778e-10	1.97766e-09
novel.18219	0.369497	0.0181835	0.0610421
TACR2	-0.0570358	0.953183	0.994948
MMP24-AS1-EDEM2	1.00597	0.100915	0.255835
PGD	0.0190345	0.411856	0.713341
ZC3H7B	-0.0283524	0.466623	0.76545
TTC30A	0.29786	0.00305575	0.0126702
NEDD8-MDP1	-0.22596	0.41931	0.720885
RNF5	-0.0125686	0.913495	0.973831
NPTXR	0.219571	0.00285922	0.0119382
APOBEC2	-1.22632	0.466296	0.765046
ZNF524	0.268019	0.120038	0.294105
MRPL42	-0.234104	2.98131e-06	2.08692e-05
AKT1	-0.2813	1.86515e-17	3.67055e-16
RARG	0.18255	0.0056252	0.0217369
LINC00857	-0.204943	0.0777167	0.207844
TMCC1-AS1	0.29174	0.0161692	0.0551604
SPEF1	0.572265	0.261361	0.528146
CDH22	0.430172	0.582798	0.86678
SMIM21	-1.39828	0.67324	0.914016
JAK2	0.0452164	0.63173	0.902197
LOC105371231	0.748987	0.797869	0.927931
CCDC14	-0.127139	0.0051361	0.0200592
ERICH3	0.76992	0.827529	0.927931
CIBAR2	1.4646	0.00658523	0.025002
YTHDF3-AS1	-0.139954	0.68949	0.921375
WNK4	0.0226668	0.905842	0.9684
UPF2	-0.148442	0.00122282	0.00554509
SH2D2A	0.144817	0.510233	0.806871
SYNJ1	-0.0457946	0.451262	0.7504
RNF114	-0.168658	0.000615801	0.00297294
NRDE2	-0.0142446	0.862955	0.936896
TNPO3	-0.214472	1.09247e-09	1.15447e-08
PPIL2	0.0234622	0.688113	0.921177
LOC105371648	0.0485875	0.988066	0.994948
HIC1	0.361676	0.00950914	0.0345945
PPP1R3D	0.454721	0.00294221	0.0122458
LOC730202	-0.145709	0.61343	0.888808
LOC107986513	-0.651516	0.316928	0.600596
MYBPH	-1.39353	3.12778e-07	2.48746e-06
RMND5B	0.0103329	0.810784	0.927931
LOC105375563	1.04852	0.0165478	0.0562838
HLA-A-5	0.76992	0.827529	0.927931
NOXRED1	0.759598	0.103747	0.261702
LOC105372934	0.76992	0.827529	0.927931
CDCA3	-0.599824	6.75099e-38	4.05245e-36
IGHMBP2	-0.157394	0.00956253	0.0347791
LOC101927476	0.288895	0.67471	0.914016
CCN5	0.048587	0.988358	0.994948
SURF1	0.14439	0.114305	0.282853
FKTN	-0.0229647	0.664192	0.912094
TUBA8	0.391981	0.375242	0.672565
LOC102724557	0.76992	0.827529	0.927931
DHRS2	0.407154	0.064782	0.179176
PAICS	-0.48025	3.35183e-77	8.99247e-75
FAM217B	0.10038	0.246507	0.506183
ATG9B	0.575177	0.119686	0.293456
SF3A3	-0.520526	8.19118e-72	1.80977e-69
NUP160	-0.304328	6.29353e-10	6.78989e-09
DGCR11	0.175354	0.574777	0.860888
PIH1D1	-0.189832	0.00108158	0.00495785
CASC8	-0.319001	0.135861	0.323879
LINC00965	0.212818	0.397899	0.699069
KBTBD13	0.0485866	0.988594	0.994948
MED7	-0.151746	0.0527203	0.151456
PSTPIP2	0.194327	0.0744059	0.200498
NME1	-0.603288	5.021e-85	1.91322e-82
DHX8	-0.12429	0.00142827	0.00639729
LOC105375795-2	1.54645	0.660941	0.911851
SPSB1	0.53315	5.80054e-12	7.60259e-11
TMED9	-0.213419	2.67255e-11	3.30201e-10
novel.95	-1.65491	0.001735	0.00762246
LOC100996740	0.498111	0.748169	0.927931
LOC105374681	-0.672753	0.849015	0.927931
MFAP2	-0.672753	0.849015	0.927931
LOC105373774	-0.0271185	0.943131	0.992842
HNMT	0.467283	7.11526e-07	5.40365e-06
H4C1	-3.15485	0.0416407	0.124123
LINC01358	0.00799152	0.996533	0.999079
ZBED4	-0.172504	0.00151415	0.00674065
TMEM175	0.229374	0.0524171	0.150799
LOC101930047	1.5521	0.628828	0.900008
ZNF326	-0.284384	7.30746e-13	1.02907e-11
LINC01637	0.73361	0.134009	0.320393
RAD9B	0.532531	0.121916	0.297486
LOC101928786	0.375155	0.652892	0.907844
LOC105369293	-1.39828	0.673301	0.914016
MFSD2B	0.274144	0.692791	0.924049
RXFP4	-0.47566	0.618405	0.893602
CBY1	0.141617	0.084	0.221207
MESD	-0.158454	0.00247102	0.0104652
LOC105371796-2	0.774523	0.765092	0.927931
TRIM45	0.35312	0.000320023	0.00163031
SON	-0.186686	1.01835e-16	1.93877e-15
PM20D2	-0.28185	7.47475e-08	6.42873e-07
ASB12	0.76992	0.827529	0.927931
GPR82	0.000605061	0.999784	0.999882
RBPJ	-0.13835	0.00721547	0.027082
AP1G1	-0.12629	2.96359e-05	0.0001781
MRPL57	-0.0817955	0.214833	0.458511
LOC105373974	1.24869	0.401317	0.70261
LOC105372106-2	-0.676078	0.794989	0.927931
ZCCHC9	-0.326258	1.773e-13	2.61152e-12
LOC400627	0.226487	0.584675	0.868146
WNT8B	1.47823	0.0125261	0.0441352
GRK1-2	1.5409	0.458513	0.757666
CKS2	-0.263793	9.14571e-11	1.07492e-09
CBX2	-0.368983	4.32478e-11	5.24964e-10
NIPAL2	0.556834	1.26279e-05	8.05268e-05
ZNF75D	0.0886568	0.183359	0.40803
CLIC4	0.0495623	0.172198	0.389054
BMS1	-0.472022	7.99262e-61	1.18057e-58
LRP4-AS1	-0.392211	0.409592	0.710683
TRIAP1	-0.292275	3.21117e-05	0.000191664
MMP11-2	0.512251	3.24082e-06	2.25955e-05
OSGEP	-0.24659	8.12282e-05	0.000456434
RPS18	-0.0310115	0.448939	0.748586
ZNF562	-0.154269	0.00242861	0.0103055
DEAF1	0.191511	0.00356474	0.0145385
ZNF280A-2	0.0964831	0.779049	0.927931
SSBP1	-0.258184	0.0208581	0.0687479
YDJC	-0.022583	0.715648	0.927931
EEFSEC	0.143084	0.488459	0.785286
CLDN6	0.908171	0.233322	0.487174
LOC105378937	1.54645	0.660941	0.911851
ATG10	0.160465	0.128138	0.309055
SLC35G5	0.0485866	0.988561	0.994948
MAD2L1BP	-0.0680644	0.46945	0.76791
TRPM5	1.36389	0.407221	0.708206
TNNT2	2.45836	0.346035	0.637068
novel.13045	0.0270705	0.62074	0.895378
LHFPL3	-0.672753	0.849015	0.927931
RPL6	-0.322218	1.32604e-31	5.9904e-30
ZC3H15	-0.399829	3.50195e-42	2.49521e-40
MTFP1	-0.338663	0.000212735	0.00111798
LINC02487	1.46893	0.677307	0.914016
REP15	-0.451796	0.359794	0.654606
SLC44A3-AS1	0.713207	0.421108	0.722937
MAP2K2	0.259241	1.11672e-19	2.54206e-18
EGOT	-0.672753	0.849015	0.927931
HLA-A-6	0.219109	0.00806055	0.02986
STEAP1	-0.0334941	0.945439	0.993843
COL4A2	-0.0687848	0.273906	0.545034
LOC112267934	-0.671006	0.796641	0.927931
FIGNL2	0.893124	0.185147	0.41114
BHLHA15	0.76992	0.827529	0.927931
MAF1	-0.182563	6.95877e-06	4.64365e-05
TRIM34	0.730536	0.0292279	0.0919432
CTSA	0.220115	3.42998e-09	3.44465e-08
IAPP	1.14805	0.307239	0.587444
TMEM53	0.575841	0.00319179	0.0131864
LOC100287792	0.76992	0.827529	0.927931
GCFC2	0.0122107	0.822979	0.927931
EIF2D	-0.111662	0.0277535	0.0879152
LOC105369209	1.49684	0.645183	0.907844
LOC107986642	0.560513	0.662516	0.911925
LINC02365	-2.06683	0.46224	0.761289
LOC105375172	0.570716	0.608068	0.884514
LOC105372136	0.820903	0.751315	0.927931
LOC105370033	0.0485866	0.988594	0.994948
U2AF1L5	-0.497846	0.545038	0.837798
MAGI1-IT1	-0.461999	0.64175	0.907844
VSTM2A	0.76992	0.827529	0.927931
PLAAT3	0.363129	0.000468356	0.00231467
KIF3A	0.192467	0.00089038	0.00416027
LOC105378644	1.34125	0.445718	0.746121
LINC02595	-0.832222	0.333841	0.623037
LOC107984839	0.0152581	0.995051	0.998093
LOC105376654	-0.965857	0.444309	0.744883
COPG2	0.144917	0.00436982	0.0174368
novel.3854	-0.217929	0.619466	0.894378
LRRK2	0.279592	0.826264	0.927931
novel.9125	-0.958499	0.208936	0.449242
DNMT3A	0.250958	0.000562513	0.00273173
MIR3150BHG	1.46271	0.664	0.911925
LOC102724330	0.633863	3.89159e-06	2.6848e-05
IGFBP2	-0.337099	0.0351215	0.107436
LINC02182	0.766741	0.770789	0.927931
SLC27A2	-0.0392259	0.911026	0.972225
SLC9A1	-0.123849	0.0698509	0.190767
SIPA1L2	-0.245414	0.136231	0.32449
CLPTM1	-0.239055	4.96603e-07	3.85039e-06
HYOU1-2	-0.19677	0.000162797	0.000871919
LOC105377642	0.0485874	0.98816	0.994948
TMEM159	0.148574	0.215915	0.460073
HSD17B8-4	0.377548	0.643389	0.907844
PIK3IP1	2.12672	6.35794e-10	6.85656e-09
TMEM59L	0.988903	8.46822e-13	1.18492e-11
CHRNB1-2	-0.840183	0.547028	0.839753
MYO15B	1.78086	2.06405e-21	5.23822e-20
LOC107987423	-0.672753	0.849015	0.927931
POLDIP2	-0.208392	5.47963e-11	6.59142e-10
LINC01443	-0.672753	0.849015	0.927931
LOC102723758	0.041943	0.979926	0.994948
PSMA5	-0.370829	8.19917e-22	2.1365e-20
PTDSS1	-0.17831	7.86888e-06	5.20474e-05
GPAT3	-0.993932	1.53671e-177	5.05041e-174
ZNF24	-0.154454	0.000412676	0.00205533
MAF	1.02315	0.324762	0.610557
CYBC1	-0.0118767	0.841932	0.927931
novel.14162	0.607034	0.80771	0.927931
LOC101930307	0.884404	0.0358374	0.109283
ARL11	0.76992	0.827529	0.927931
GALNS	0.22611	5.95449e-06	4.01733e-05
GTPBP2	-0.112464	0.0482281	0.1405
LOC101929234	0.960243	0.272193	0.543099
SACM1L	-0.143544	0.00708308	0.0266688
LOC101929732	0.0884543	0.961264	0.994948
SERPINA1-2	-4.42319	0.00509139	0.0199082
FAM186A	0.283964	0.690947	0.922666
FDX1	-0.133191	0.0492599	0.143031
ZNF155	-0.0531909	0.697985	0.927931
ST8SIA2	0.76992	0.827529	0.927931
USP13	-0.287528	2.55695e-11	3.16512e-10
HAR1A	0.521883	0.207055	0.446111
FZD4	0.425428	1.4813e-08	1.39144e-07
CHST12	0.211116	0.0017694	0.00776127
novel.2823	0.0429171	0.825913	0.927931
FGF18	0.337841	0.313068	0.59534
PARP3	0.383241	1.43327e-10	1.65861e-09
ATRIP-TREX1	-0.60741	3.06049e-07	2.43837e-06
ZNF480	0.118102	0.0856254	0.224722
CKMT2-AS1	0.169212	0.00519288	0.0202448
CDK11A	-0.0145482	0.770368	0.927931
SPEM1	-1.39828	0.67324	0.914016
C1QTNF2	-0.538448	0.814207	0.927931
LOC105375427	1.72599	0.394951	0.695725
LOC107986131	0.807288	0.262473	0.529701
PLAC9	2.05501	0.037155	0.112647
LMNA	-0.436231	1.21367e-30	5.17178e-29
PANO1	0.97301	1.08157e-09	1.14342e-08
LOC102546294	0.617409	0.666779	0.914016
AQP2	-0.645411	0.80903	0.927931
LOC107987266	0.105455	0.768137	0.927931
HCG18-2	-1.43984	0.501486	0.797211
PHF23	0.0175058	0.695769	0.926377
JMJD7	0.280312	0.201541	0.437456
LAMB2	0.299462	1.45149e-08	1.36539e-07
RAVER1	-0.229856	4.0475e-07	3.16811e-06
LOC105377862	0.766756	0.767643	0.927931
C1orf198	-0.0766554	0.152997	0.355823
INHBA-AS1	0.76992	0.827529	0.927931
LOC105377161-2	-1.39828	0.67324	0.914016
KLF17	1.14179	0.559855	0.849524
IHH	0.564384	0.438643	0.739947
CPNE7	-0.0322546	0.367781	0.663626
TANGO2	0.281346	0.000445977	0.00221071
DGLUCY	0.347436	8.0977e-15	1.32899e-13
DDX28	-0.343482	2.17127e-07	1.76522e-06
UQCRQ	-0.296127	4.75969e-10	5.19692e-09
GIT2	-0.0661869	0.148233	0.346869
LOC105378940	0.76992	0.827529	0.927931
MRI1	0.0473008	0.434383	0.735331
C20orf96	0.0220687	0.841808	0.927931
GNAZ	-0.149347	0.0736586	0.198874
UBXN8	0.0624045	0.631505	0.902121
LOC107983976	-2.38765	0.13644	0.324655
MRVI1-AS1	1.00533	0.645213	0.907844
RBIS	-0.141027	0.102673	0.259516
LOC105372582	0.213991	0.66504	0.912856
novel.5266	0.485498	0.405243	0.706074
PPP6C	-0.264837	5.83699e-11	6.998e-10
CMTM2	0.0400749	0.97759	0.994948
TMEM30A-DT	0.979557	0.0539313	0.154227
PRAC2	0.00227165	0.998468	0.999609
NUP210	-0.163681	4.43729e-05	0.000259429
LOC105371341	0.151456	0.937686	0.989419
LOC100506851	-0.42906	0.837546	0.927931
AKAP10	-0.0752776	0.186879	0.413866
OXCT1	-0.328606	1.74425e-13	2.57207e-12
ZNF32-AS2	0.343224	0.385049	0.685052
PCYOX1L	-0.0386922	0.611581	0.886792
LOC107985000	0.505491	0.0549877	0.156736
CYP2C19	0.76992	0.827529	0.927931
CYP4V2	0.479472	9.66857e-07	7.24027e-06
LOC107986995	-1.94832	0.501198	0.796967
HCG15	1.16808	0.184916	0.410696
ERMARD	0.316966	0.000160608	0.000860721
CASP1	1.60788	0.000108907	0.00059991
ZNF680	-0.238928	0.00204738	0.00883905
TMEM192	0.113864	0.0458246	0.134449
NFKBIL1-3	0.76992	0.827529	0.927931
CLSTN3-2	0.420464	6.48029e-06	4.35181e-05
novel.17935	-0.106209	0.659511	0.911851
C3orf18	0.411747	0.0510788	0.147573
ASIC4-AS1	0.76992	0.827529	0.927931
ZNF501-2	0.0358885	0.974961	0.994948
SLC25A47	-0.0220362	0.990019	0.995466
KBTBD4	0.208473	0.181248	0.404463
ARMC1	-0.243958	1.11856e-05	7.20681e-05
PRRC2B	-0.136853	6.87692e-06	4.5902e-05
LOC107984858	-0.105654	0.717254	0.927931
FAM86B1	0.593849	0.000277476	0.00142851
LOC107985923	0.285223	0.594796	0.874978
IL6R	-0.305085	0.0856408	0.22474
LOC105378568	0.0460027	0.969185	0.994948
LOC105369312	0.76992	0.827529	0.927931
TMEM242	-0.0147028	0.836565	0.927931
LOC101929259	0.0452025	0.966052	0.994948
TSPAN32	1.6085	0.159873	0.367157
DDX59-AS1	0.646427	0.596525	0.876177
LOC105379052	-0.368082	0.482215	0.778723
NT5C1A	0.722786	0.394117	0.695098
CBLL1	-0.100654	0.0568168	0.160886
RBMX2	-0.217371	9.42717e-05	0.00052457
LINC00847	0.330226	0.000182997	0.00097101
CLSTN1	0.0441598	0.215611	0.459612
LOC101928055-2	1.36553	1.47288e-16	2.77399e-15
LOC105377137	0.13353	0.470523	0.768862
PSMD9	-0.0946633	0.134378	0.321159
MS4A2	0.048587	0.988378	0.994948
MICA-AS1-5	1.74598	0.1112	0.276573
LOC102724521	0.76992	0.827529	0.927931
LOC107984010	-0.672753	0.849015	0.927931
LOC107985869	0.820133	0.748198	0.927931
EPHA10	0.396335	0.00216862	0.00930897
LINC00102-2	-0.672753	0.849015	0.927931
LINC01391	1.44224	0.202467	0.438996
MAPKAPK5-AS1	-0.184935	0.0166052	0.0564498
LOC105374845	1.30102	0.022993	0.0747534
ZNF580	0.190964	0.0286586	0.090401
PCDHB3	3.24985	0.0907023	0.235484
LOC105376418	-1.39828	0.67324	0.914016
IGSF6-2	-0.730399	0.778796	0.927931
MIR5689HG	2.86452	0.174562	0.393044
LOC100133331	-0.0442813	0.672628	0.914016
LINC02043	-0.0422018	0.66183	0.911925
LOC102723791	0.76992	0.827529	0.927931
LOC105376033	0.762415	0.0320709	0.09947
DUSP22	0.272595	0.000273556	0.00140916
C1QTNF7	0.774549	0.76621	0.927931
SLC29A2	0.185093	0.0111514	0.0398359
RLN3-2	0.88131	0.43498	0.735892
VARS1	-0.232372	0.00349578	0.014283
RNF24	0.481471	9.38523e-12	1.20722e-10
novel.14449	0.760037	3.141e-11	3.86263e-10
ZNF136	0.196805	0.0875314	0.228697
LINC01951	1.13547	0.339731	0.630029
ZNF784	0.375982	0.0498377	0.144517
ADIRF	0.00743488	0.888413	0.955187
LAPTM4A-DT	0.0945774	0.935768	0.988193
CLIC1-7	-0.522397	1.76428e-30	7.41498e-29
FAM124B	0.0485867	0.988551	0.994948
ARHGAP23	0.517725	0.00483363	0.0190448
WIPI1	0.635895	4.59499e-13	6.5516e-12
LOC105375210	-0.209185	0.889338	0.95587
LINC02280	0.988948	0.0139421	0.0484169
CELA2A	1.45569	0.680108	0.91479
ZRANB1	-0.16521	0.00105764	0.00486229
KIFC3	-0.22882	0.000811945	0.00382164
RDH11	-0.154799	1.00429e-05	6.51488e-05
MVP	0.543663	4.06029e-44	3.12143e-42
LOC105376963	0.76992	0.827529	0.927931
LOC107986872	0.915304	0.44827	0.748028
LINC00899	0.68706	0.764661	0.927931
ZCCHC7	-0.273021	5.56726e-05	0.000321631
NLGN3	0.736994	0.00202934	0.0087669
NADSYN1	0.344208	3.86242e-10	4.26325e-09
TLX1	-0.676124	0.797031	0.927931
PGAM5	-0.3891	1.70137e-36	9.5787e-35
SYT2	0.579601	0.399401	0.700491
CERS2	-0.121982	3.38272e-05	0.000201355
novel.7941	0.61227	0.0693991	0.189783
HOXA9	-0.672753	0.849015	0.927931
LOC105377013	0.0485875	0.988066	0.994948
LOC101928069	0.293403	0.178072	0.398932
LOC105379020	2.26785	0.277143	0.54894
LOC107986583	0.444433	0.706834	0.927931
CYTH1	0.151225	0.00233277	0.00993411
MIS18A	-0.428968	1.5132e-12	2.07647e-11
LOC107986639	0.0485866	0.988573	0.994948
novel.18963	0.126017	0.000125942	0.000686539
LOC105379183	0.048587	0.988378	0.994948
ABHD16A-3	-0.210763	0.0572381	0.161748
novel.8659	-0.396424	0.39182	0.692228
GPS1	-0.212497	1.22101e-06	9.00749e-06
LINC02021	0.931557	0.014837	0.0511936
EFR3B	0.811938	7.33936e-10	7.86976e-09
novel.1340	-0.672753	0.849015	0.927931
STAM-AS1	0.162244	0.510272	0.806885
novel.11725	-0.0499169	0.204781	0.44219
BMT2	0.214925	0.04112	0.1228
novel.14959	0.250295	0.603373	0.881288
LOC105370563	-0.672753	0.849015	0.927931
UNKL	-0.0763057	0.306281	0.586208
MAPK12	0.133519	0.0266903	0.0849976
ATXN7L3B	-0.111141	0.0345716	0.106038
GIPR	0.513177	3.6664e-09	3.66576e-08
MRPS18A	-0.264769	1.46291e-05	9.23033e-05
FGD6	0.0999663	0.118378	0.291049
ABHD14A-ACY1	3.46132	0.0978686	0.24987
novel.3602	-0.32745	0.524836	0.818861
HDGFL3	-0.372542	3.67743e-11	4.48248e-10
LOC101060341	0.759728	0.0173334	0.0584869
COMT	0.00799049	0.883069	0.951192
DESI2	-0.322706	9.19287e-22	2.39069e-20
CYP2F1	1.62567	0.351286	0.644106
C4orf46	-0.521714	7.40282e-15	1.22105e-13
novel.732	-0.0439446	0.760828	0.927931
IQCN	1.70963	6.16371e-12	8.0625e-11
LOC105376353	0.900496	0.448623	0.748284
KCNMB4	0.367666	0.0222149	0.0725647
PRH1-TAS2R14-2	-0.640095	0.827001	0.927931
ZNF322	0.129801	0.031736	0.0985476
MNX1-AS1	-0.204072	0.24482	0.50379
LOC105374254	2.50663	0.0845394	0.222382
ZNF705D	-0.672753	0.849015	0.927931
LOC101928636	-0.379765	0.704674	0.927931
MLF1	0.049328	0.487996	0.784734
ATP6AP1	0.120767	0.000514473	0.00251938
novel.14814	0.0813359	0.805964	0.927931
LINC01273	-0.334636	0.586226	0.869174
ABHD14B	0.214735	1.55881e-05	9.79549e-05
ZG16	0.0485873	0.98818	0.994948
LINC02870	0.388952	0.277947	0.549995
ARHGAP18	0.518374	8.46371e-10	9.00922e-09
CACFD1-2	0.470153	0.0298158	0.0935685
novel.562	-0.0901069	0.719374	0.927931
TNFAIP8L1	-0.368788	3.82693e-07	3.00441e-06
KPNB1	-0.341246	2.17976e-33	1.06327e-31
PBK	-0.591338	1.11252e-50	1.12936e-48
NAT8	2.23219	0.0428138	0.127035
THRAP3	-0.23972	1.22713e-20	2.98185e-19
NOTCH3	0.666546	1.2121e-14	1.96235e-13
LINC01239	0.048587	0.988358	0.994948
STARD3	-0.112922	0.0744988	0.200689
C2orf50	0.292015	0.517602	0.813714
ZFP64	0.158525	0.0466183	0.136512
CPB2	1.34796	0.536737	0.830208
OMA1	-0.0545486	0.38987	0.690546
NAA50	-0.38644	5.90138e-54	6.98915e-52
GATAD2B-2	-0.14548	0.390732	0.691149
CLHC1	0.596936	1.66591e-06	1.19935e-05
SNAP23	-0.0754634	0.13443	0.321253
CCNB2	-0.602888	1.18691e-37	6.95019e-36
MANBAL	0.0379109	0.552843	0.84375
TNFAIP8	-0.374717	8.06845e-05	0.000453572
LOC107986991	0.624284	0.76445	0.927931
GPT	1.78783	6.96744e-05	0.000396253
BTN3A3	0.599883	5.341e-05	0.000309103
HECTD4	0.149623	0.000589395	0.00285564
ZDHHC1	0.307598	0.00410929	0.0165075
PIGP	0.430065	7.48311e-05	0.000423019
NEAT1	0.657025	2.51671e-26	8.49414e-25
LOC105372165	0.648912	0.0264189	0.0842355
LINC02138	-1.39241	0.674984	0.914016
NSMCE4A	-0.369887	1.94303e-08	1.79817e-07
LOC105374906	1.32058	0.459578	0.758949
USP36	-0.297988	2.9303e-13	4.2495e-12
LOC112268047	0.412858	0.437073	0.738339
PLD3	0.302146	3.70593e-13	5.32148e-12
PHYH	0.208609	0.000112691	0.000619847
SNAI1	-0.0620344	0.709504	0.927931
LOC101929767	0.340121	1.61651e-06	1.1673e-05
MRPS30-DT	-1.78852	0.000978359	0.00453109
SSH3	0.59515	8.369e-13	1.17228e-11
ATP6V1G2-DDX39B-8	3.22162	0.206943	0.445906
SLC35A4	-0.122244	0.000798325	0.00376697
PSIP1	-0.278867	4.58854e-16	8.29724e-15
TMX2-CTNND1	-0.0880173	0.968974	0.994948
NEU1-7	2.87467	0.104818	0.263767
LOC105373456	-0.000408391	0.998796	0.999747
LOC107984568	0.76992	0.827529	0.927931
XKR6-2	-0.672753	0.849015	0.927931
CPPED1	-0.0943873	0.532181	0.826615
ABCA6	0.297745	0.00864656	0.0317774
LINC02210	0.0835497	0.583245	0.86715
SLC43A3	1.48788	0.653052	0.907844
LOC105371649	-0.161319	0.888826	0.955452
novel.17131	1.21524	0.000243121	0.00126527
RPP21-4	-0.21966	0.148971	0.348093
ERCC5	0.00108775	0.988111	0.994948
TRIM61	0.445099	0.786389	0.927931
GUCY2F	0.76992	0.827529	0.927931
RGS13	0.76992	0.827529	0.927931
TAF6	-0.107202	0.0120752	0.0427585
RNASEK	0.180537	8.31258e-05	0.000466299
PRRT1-3	0.106635	0.850459	0.928775
NT5DC1	-0.0149109	0.790717	0.927931
LRIG2	-0.0105469	0.856135	0.932186
LOC105375328	0.726103	0.520804	0.816086
novel.13077	0.210124	0.0339292	0.104299
PRDM5	-0.0393053	0.840687	0.927931
LOC105372550	0.541716	0.183638	0.408443
LOC107986828	2.18134	0.292198	0.568609
METAP1D	0.181761	0.0534717	0.153146
YJEFN3	0.0836912	0.616094	0.891341
LOC101928381	0.736375	0.680863	0.915384
LOC105372453	1.48788	0.653052	0.907844
TMEM74B	0.772018	0.00901852	0.0330106
novel.10545	0.44729	0.347379	0.638725
FIBIN	0.624662	0.649005	0.907844
novel.15106	0.347221	0.0414285	0.123595
CNTF	-0.882193	0.00712752	0.0268131
HLA-DPA1-5	3.10529	0.0616898	0.171963
LOC107985564	0.615727	0.56877	0.857165
JARID2	0.43832	1.38844e-05	8.79212e-05
CCDC192	1.21846	0.324761	0.610557
LLPH-DT	0.280085	0.718111	0.927931
CD4	0.926562	0.0107565	0.0386088
SMIM26	-0.206116	0.00459853	0.0182277
ZNF165	-0.124991	0.398323	0.699628
LOC100996404	-0.215259	0.877948	0.947151
LOC102724946	2.07503	0.465251	0.764333
FXR1	-0.224751	4.65933e-15	7.82268e-14
CYP1B1	0.489679	0.000453673	0.00224632
CCAR2	-0.161631	3.22213e-08	2.88739e-07
LOC105378858	-0.672753	0.849015	0.927931
PRR15L	0.0931708	0.944652	0.993453
SEPTIN5	0.093839	0.199042	0.43321
SLC38A1	-0.362133	2.63462e-31	1.17009e-29
SIX6	0.76992	0.827529	0.927931
LOC107984221	0.809819	0.574607	0.860683
ARPIN	0.0784338	0.352554	0.645632
LOC105369669	0.127181	0.820342	0.927931
novel.8310	0.096675	0.649834	0.907844
NOM1	-0.305206	5.97861e-17	1.15073e-15
LOC729681	0.0085166	0.991832	0.996154
LOC105374283	-0.672753	0.849015	0.927931
RAB33B	0.0449818	0.712286	0.927931
CACNB4	-0.155186	0.524721	0.818752
SEC14L5	1.24358	0.345133	0.636297
ZCCHC24	0.408183	7.46451e-05	0.000422058
GNG4-2	-2.81122	0.305608	0.585698
C12orf71	-0.0797714	0.936176	0.988472
DYRK2	-0.102847	0.197743	0.431207
CLEC7A	1.12788	0.513493	0.809884
novel.9960	1.74882	0.3872	0.68751
LOC107985287	2.83825	0.180587	0.403398
CARD17	0.377886	0.0848372	0.223076
C6orf118	0.0786372	0.698477	0.927931
LMO1	1.34796	0.536491	0.830072
LINC01220	1.36674	0.433909	0.734991
AVP	-1.36388	0.689131	0.921177
LOC100133315	0.0526577	0.882244	0.950576
TSHZ2	-0.256489	0.707667	0.927931
CNOT10	-0.383306	9.4029e-10	9.96859e-09
LOC390877	0.0899212	0.949135	0.994948
CEACAM19	0.663526	0.000385131	0.00193094
LOC107986632	-0.933589	0.273258	0.544403
ANKRD24	1.14033	2.16749e-10	2.4553e-09
TOR2A	0.0856614	0.329829	0.617463
TOMM70	-0.194363	5.03632e-08	4.40209e-07
XBP1	-0.59719	4.99238e-51	5.1677e-49
LINC02075	0.821028	0.779272	0.927931
NDUFA12	-0.22599	0.000177023	0.000941592
DNAJC21	-0.107357	0.00821752	0.0303875
DGAT2	0.207	0.00461391	0.0182859
LOC105376525	0.792649	0.284424	0.558399
E2F3	-0.325693	1.55321e-11	1.96143e-10
ANTXR2	-0.152971	1.56774e-05	9.84455e-05
novel.12738	-1.75743	0.000171815	0.000916299
PIAS2	-0.0933029	0.0312678	0.0973467
PPP1R21	0.0857037	0.179801	0.402053
PRMT5	-0.380886	2.40209e-28	8.98376e-27
CASP5	0.76992	0.827529	0.927931
ZNF215	-0.188602	0.122838	0.299374
KCNE1	0.717865	0.129155	0.310968
BLOC1S3	0.0100606	0.923634	0.981021
METTL6	-0.148684	0.0961281	0.246383
CPEB1-AS1	-0.244945	0.860201	0.935181
JMJD7-PLA2G4B	-0.133415	0.905633	0.968238
SLC25A4	-0.195986	0.00307614	0.0127447
KCNV1	0.0073016	0.997387	0.999403
CLVS1	0.0555818	0.982132	0.994948
H2AW	0.584991	0.00162764	0.00718378
AAAS	-0.202864	0.00198642	0.00859419
LOC105373063	-1.1458	0.0223908	0.0730851
ATF6B-3	-2.09835	0.426705	0.728313
FOXRED1	-0.338365	3.1135e-11	3.83061e-10
LINC02193	0.684052	0.0130454	0.0457364
TRAPPC12	-0.258739	0.000433268	0.00215177
IL23A	0.721552	0.402847	0.704062
H2AP	-0.453594	0.500411	0.796248
BTAF1	-0.0772695	0.10115	0.256331
LOC105747689	0.171271	0.834123	0.927931
LOC105376733	0.76992	0.827529	0.927931
LOC644656	-0.0927647	0.605951	0.883301
GTDC1	-0.0597348	0.434466	0.735331
LOC105375902	0.772328	0.272517	0.543422
ZC3H6	0.38108	0.00107576	0.00493696
NCK1-DT	-0.0183304	0.929244	0.984434
HIVEP2	-0.39261	0.000207861	0.00109345
LINC01405	1.62582	0.311449	0.593293
DDAH2-2	0.0762552	0.63819	0.906793
TTC3-AS1	-2.01213	0.481597	0.778078
novel.2175	-0.0019293	0.998603	0.999653
LOC105372255	0.432059	0.0678983	0.186403
RBM34	-0.238018	7.96257e-08	6.8215e-07
CLNS1A	-0.222219	1.40341e-12	1.92883e-11
novel.6206	0.489702	0.0542562	0.154971
SLC35B3	0.0956554	0.081828	0.21651
SMAD1	-0.0527656	0.505613	0.801911
LOC105378447	-0.0132079	0.993579	0.99722
LOC101928906	-0.276118	0.506071	0.802414
PEX11A	0.0678044	0.716816	0.927931
LOC107986855-2	0.76992	0.827529	0.927931
C4orf3	0.0796723	0.165452	0.376955
TSEN34-9	-0.0824226	0.535223	0.829038
LOC112267936	0.266078	0.339374	0.62961
novel.2775	0.504482	0.00454566	0.0180492
CXCL8	-0.189917	0.19393	0.425693
NCAN	0.980805	0.484818	0.78144
LOC105374988	-0.363127	0.770242	0.927931
ONECUT3	1.40702	0.0371824	0.112718
ITGAX	2.86118	0.175314	0.3943
AKR7A3	0.334271	0.284855	0.558786
TFPT-3	-0.0274993	0.933617	0.986998
FAHD2B	0.00191435	0.979906	0.994948
NLRP11	0.0974861	0.952374	0.994948
TUBB-2	-0.380024	0.0389117	0.117109
LOC105375220	0.76992	0.827529	0.927931
CTSK	0.0805072	0.543345	0.836836
ZNF548	-0.0525732	0.581466	0.866055
HMGB2	-0.557333	2.10245e-78	5.94382e-76
SEMA5B	1.79253	0.414931	0.715745
PEX6	0.386693	1.3229e-07	1.10734e-06
TNXB-3	-1.85148	0.450718	0.750061
LOC101929748	1.5938	0.00490479	0.0192818
ZNRD1-6	-0.409884	0.0261007	0.0833827
PEX5	-0.0452997	0.737031	0.927931
ITPKA	-0.18248	0.268923	0.53883
LOC105376607	-1.16875	0.442549	0.743709
LINC02777	-0.546796	0.224924	0.474082
LAIR1-4	-0.604123	0.141717	0.334563
CD38	1.43451	0.245661	0.504918
COBL	0.0428646	0.60498	0.882742
LOC107984643	0.154359	0.86733	0.940016
WDR63	1.50878	0.0137649	0.0479092
LRRC19	0.963906	0.333957	0.62316
OVCA2	0.0140949	0.848164	0.927931
R3HDM2	-0.0734475	0.141624	0.334404
HLA-DPA1	0.0485875	0.988066	0.994948
CHTOP	-0.126102	0.00291191	0.0121396
NXPE4	-0.672753	0.849015	0.927931
ZNF687-AS1	-0.547699	0.262276	0.529385
SFXN1	-0.428715	1.40924e-31	6.34447e-30
novel.17199	0.0130092	0.953134	0.994948
MS4A4E	0.266072	0.661596	0.911925
GMFG	0.746262	0.542541	0.835892
MANEA	0.0120972	0.899036	0.963222
ZNF460	0.0867744	0.739992	0.927931
LOC105376011	-1.74711	0.326443	0.612929
novel.12219	0.37467	0.554731	0.845604
CCPG1	0.21088	0.000368834	0.00185525
MGAT2	-0.052533	0.242142	0.50003
POU6F1	0.478366	0.00149152	0.00665453
NNAT	0.126667	0.781333	0.927931
QARS1	0.00607313	0.852101	0.929841
LOC105370491	0.673504	0.686754	0.919964
LINC01376	0.38142	0.248318	0.508749
GAGE10	-0.672753	0.849015	0.927931
DIO3	0.76992	0.827529	0.927931
PIGH	-0.204003	0.0257681	0.0825208
UBL7-2	-0.234615	0.00762306	0.0284332
C2orf88	0.119945	0.647235	0.907844
LINC00552-3	1.54645	0.660941	0.911851
PEX13	-0.0310823	0.572035	0.859227
LINC02635	-0.0546684	0.909727	0.971206
RPS10-NUDT3	-0.44421	2.89191e-13	4.19614e-12
FAM166C	1.19874	0.205858	0.444239
ANGPTL5	1.27831	0.592155	0.872796
EBF2	0.62016	0.602683	0.880935
LOC102725168	-0.672753	0.849015	0.927931
ERP44	-0.167819	0.000225778	0.00118274
LOC105376278	0.746759	0.412018	0.713527
KCNJ12	-0.0915863	0.325333	0.611361
LOC107987083	2.06914	0.414313	0.715241
MYH2	-0.672753	0.849015	0.927931
BOC	0.529958	0.269513	0.5397
LOC105376426	0.76992	0.827529	0.927931
LOC101929719	0.76992	0.827529	0.927931
FUT11	0.110975	0.123802	0.300998
LOC100506446	0.753201	0.633183	0.903022
ALOX15	0.918514	0.261981	0.528871
PRH1-TAS2R14	-0.640095	0.827001	0.927931
TUBD1	-0.174736	0.0782453	0.208927
KCNK4	2.07357	0.158145	0.36422
GRIFIN	1.5521	0.628828	0.900008
DNAH2	1.77318	2.7742e-07	2.22512e-06
PLPBP	-0.336365	7.31609e-13	1.02974e-11
LINC02069	-0.672753	0.849015	0.927931
novel.11819	0.0419831	0.89554	0.960493
DDX39B-3	-0.298828	0.434033	0.735063
LINC00163	0.628388	0.0416757	0.124205
NIFK-AS1	0.196247	0.169228	0.383636
LMLN	0.0767821	0.291703	0.567855
MYO1E	-0.322693	1.86902e-19	4.17859e-18
KDM2B	-0.0525155	0.305804	0.58585
NELFE-5	-0.163255	0.156552	0.361629
PUM2	-0.0543654	0.129583	0.311785
FAM242A	-1.31566	0.452461	0.751161
novel.17137	0.0485872	0.988277	0.994948
TRIM26-6	-0.671006	0.796619	0.927931
STPG2	1.03152	0.607545	0.884276
LOC105371929	1.00126	0.614941	0.890162
LOC103908605	0.164801	0.181592	0.405061
MICA	0.821028	0.779272	0.927931
LOC107984837	-0.13795	0.60166	0.880232
APBA2-2	-0.500498	0.000226633	0.00118651
ZFYVE16	0.091769	0.0149197	0.051445
SEC11C	-0.285556	0.000556718	0.00270459
RGS10	-0.064493	0.301058	0.580436
RTL1	0.615685	0.237649	0.493666
CD8B2	-0.676078	0.794968	0.927931
RNASE13	0.76992	0.827529	0.927931
UGT1A6	1.0113	0.575461	0.861766
SCAMP4	0.143078	0.00309735	0.0128225
TESPA1	0.76992	0.827529	0.927931
TMEM75	-0.408025	0.267562	0.537002
ASB5	0.76992	0.827529	0.927931
PEX5-2	0.237636	0.125852	0.305002
ZC3H11A	0.000927846	0.972682	0.994948
HP	-0.648186	0.82449	0.927931
PLPP4	0.821	0.779059	0.927931
CXorf58	1.73373	0.0600638	0.168179
TOLLIP-AS1	0.673531	0.00800518	0.0296942
MOAP1-2	0.144255	0.0833843	0.220004
RBL1	-0.493557	1.05016e-18	2.22308e-17
PTPN21	-0.148684	0.260818	0.52725
LOC105370897	-2.01302	0.481306	0.778078
ATAD2B	0.0145319	0.830592	0.927931
TOR1AIP2	-0.204764	1.14229e-07	9.63212e-07
SBF2	0.0107479	0.865838	0.939045
UQCC3	-0.214886	0.0167438	0.0568183
LAMC2	-0.329142	0.629898	0.900706
LOC112267937	0.0485878	0.987879	0.994948
NLRP3	-0.283565	0.761425	0.927931
LENG1-10	-0.0393165	0.927005	0.983132
SAPCD1-AS1-2	0.066287	0.946427	0.993843
LOC100128288	1.20318	5.16181e-06	3.51137e-05
PELI2	1.05002	0.00394686	0.015928
HMGXB4	-0.175002	0.00307331	0.012735
SRSF2	-0.365133	1.21499e-51	1.30386e-49
SRP14-AS1	0.689407	0.0141173	0.0489737
PRRC2A-3	-0.0287874	0.46515	0.764333
CDC40	-0.0541862	0.36406	0.659582
FAM186B	0.0178705	0.96104	0.994948
P2RX5-TAX1BP3	-0.0341821	0.851866	0.929809
WAPL	-0.245545	3.71512e-12	4.94322e-11
ZNF90	1.63098	0.309932	0.591283
novel.3820	-2.07864	0.31894	0.602844
CFAP300	0.379291	0.0429699	0.127433
TLR7	0.286759	0.233159	0.486915
ADSS1	0.462948	0.00475544	0.0187846
WARS2	0.0505805	0.623053	0.897261
B3GAT1	0.101	0.459696	0.759097
TPRA1	0.104842	0.120581	0.295132
FOS	1.07341	0.00147618	0.00659613
C22orf34	0.33982	0.795156	0.927931
FST	0.455628	0.693805	0.925026
RER1	-0.139226	1.31491e-05	8.35265e-05
GGT5	2.06914	0.414313	0.715241
LOC107984468	0.76992	0.827529	0.927931
HSD3B7	0.919905	3.19501e-53	3.65231e-51
ZNF57	-0.0819167	0.469502	0.76791
TRRAP	-0.163384	1.64656e-06	1.18671e-05
CHKA	-0.0677909	0.171734	0.388207
ZBTB38	0.128341	0.00107453	0.00493307
novel.14931	1.63061	0.340764	0.631163
WDR47	0.0612448	0.308735	0.589617
LOC107984204	2.3993	0.112232	0.278931
novel.3196	-0.589461	0.102513	0.25926
IMPA2	-0.123003	0.0448035	0.131823
C7orf26	0.0999539	0.0719362	0.195165
LOC105369809	0.76992	0.827529	0.927931
LOC101929291	0.724724	0.384468	0.684297
SCARA5	2.06307	0.469149	0.76762
LOC283683	2.10991	0.514966	0.811184
ZZZ3	-0.0280323	0.574459	0.86051
TRMT2A	0.104487	0.0831436	0.219501
PDE3B	0.0786633	0.256808	0.521792
IFI27L1	0.163837	0.205769	0.444177
METTL26	-0.195666	0.0185863	0.0622352
LINC02649	1.38196	0.251395	0.513545
H2BC17	-0.0311769	0.964387	0.994948
PQBP1	-0.23163	4.88716e-08	4.27883e-07
IGIP	0.152098	0.192077	0.422496
TSPYL1	0.110554	0.0103459	0.0373135
HCG14-6	0.76992	0.827529	0.927931
C11orf58	-0.300334	5.46402e-20	1.26573e-18
C6orf136-4	0.0651819	0.838429	0.927931
MFSD14A	0.09546	0.0272157	0.0864512
LOC105379227-2	-2.73568	0.207691	0.447077
RPL3L	1.93158	0.135779	0.323741
CEMIP2	0.238219	0.00555652	0.0214936
SDHB	-0.310708	8.42479e-17	1.61094e-15
PIF1	-0.709531	5.45263e-16	9.81922e-15
LINC01778	1.0686	0.384789	0.68473
MAB21L3	-0.676117	0.79671	0.927931
LOC107987361	0.596808	0.22192	0.469311
LOC107984421	0.116338	0.677275	0.914016
KCTD4	1.35274	0.565976	0.855044
CCDC171	0.45464	0.00644192	0.0245074
LOC105376380	-1.23394	0.329844	0.617463
LOC107986031	0.092059	0.807766	0.927931
LOC107985532	1.1301	1.53162e-05	9.63896e-05
INTS8	-0.15815	0.000855347	0.0040087
UGT1A4	0.127642	0.958126	0.994948
N4BP2L2	0.0273912	0.594354	0.874811
LOC102724087	0.0152581	0.995051	0.998093
EHMT1	-0.126624	0.00247258	0.0104701
PLXND1	0.311529	1.89766e-15	3.28895e-14
LOC107984208	-0.672753	0.849015	0.927931
ANTKMT	0.00967028	0.914897	0.97501
SCCPDH	-0.124721	0.00751203	0.0280668
LINC01703	0.144055	0.640552	0.907844
novel.6706	-0.736672	0.0388847	0.117041
RHPN1	0.314801	1.72755e-05	0.000107658
SPTBN1	-0.266387	2.6443e-19	5.84234e-18
SHANK1	2.37971	0.163752	0.373989
RIDA	-0.0570652	0.434278	0.73532
MIR1915HG	0.34228	2.74453e-08	2.48397e-07
WASIR2	0.23338	0.485786	0.782519
LINC02593	1.1116	6.50552e-05	0.00037151
SIRPB2	0.048587	0.988378	0.994948
LOC105375404	-0.517643	0.574024	0.860202
MAFG	0.0523202	0.299617	0.57838
LOC100131289	0.667555	0.080196	0.212917
SLC25A34	0.151561	0.52644	0.820265
LOC100128568	0.526159	0.213497	0.456511
UBE2E3	-0.212338	1.40357e-19	3.17032e-18
LOC107986444	0.76992	0.827529	0.927931
novel.18478	-1.98248	0.273085	0.544182
SRR	-0.044443	0.379299	0.678219
GLUD1	-0.257411	7.76499e-24	2.24595e-22
LOC105371361	0.685996	0.742912	0.927931
ZNF280A	0.0964831	0.779049	0.927931
ADGRD1	0.0483801	0.973916	0.994948
TIPARP-AS1	0.811278	0.128478	0.309732
MMUT	0.0738297	0.159403	0.366381
MTFR1L	0.175315	0.0278689	0.0882063
HEATR3	-0.367587	9.30939e-18	1.86415e-16
novel.15441	-0.284357	0.000226738	0.00118682
ACBD7	-0.199112	0.051973	0.1498
CAV1	-0.285261	1.86384e-12	2.54302e-11
LOC107986800	0.183708	0.49997	0.795715
VAV3	1.42327	0.446238	0.746675
HCG27-4	0.14309	0.801139	0.927931
novel.2	0.209692	7.97189e-05	0.000448431
RHOV	0.166422	0.561821	0.851729
RGS4	-0.191762	9.66672e-09	9.29277e-08
STEAP3	-0.223897	8.10235e-07	6.11619e-06
OR1K1	0.76992	0.827529	0.927931
TAL2	0.471346	0.572534	0.859654
MAP4K1	1.29462	0.691352	0.922966
LINC00896	0.78115	0.0372065	0.112739
TCERG1	-0.40714	4.17344e-41	2.79207e-39
OAF	0.00147027	0.984233	0.994948
NXNL1	0.0978604	0.967575	0.994948
LOC107985227	0.0552784	0.967672	0.994948
LOC105374882	0.76992	0.827529	0.927931
FCAR-5	-0.672753	0.849015	0.927931
PRDM16	-0.0115109	0.88743	0.954521
RFPL4A	-1.39828	0.673301	0.914016
LOC105376695	-0.0681154	0.927449	0.983484
novel.6237	0.97654	8.81979e-16	1.56894e-14
LOC107984664	1.46271	0.664	0.911925
LOC105379194	0.420703	0.437922	0.739248
LOC101929031	-0.672753	0.849015	0.927931
MRRF	-0.190628	5.06579e-05	0.000294157
LIN7C	-0.0873017	0.173947	0.392089
C12orf60	0.101062	0.524718	0.818752
PCDHA12	2.03464	0.0324722	0.100487
C2CD4D	0.788302	0.201584	0.437471
SMDT1-4	0.117526	0.658553	0.911851
SHKBP1	-0.0158872	0.830093	0.927931
LOC107984261	-0.0621745	0.866621	0.939441
LOC105378378	-0.672753	0.849015	0.927931
LOC107987073	-0.268485	0.653542	0.908284
BRD1	-0.0252159	0.620889	0.895421
GLB1	0.160652	0.000244014	0.00126967
SUSD4	0.387945	0.194328	0.426163
FAM201B	-0.873187	0.303277	0.582919
LOC105370965	-0.99185	0.497249	0.793038
ATR	-0.150148	0.000997291	0.00461058
USP50	-0.672753	0.849015	0.927931
MSH5-SAPCD1-2	0.0840829	0.592183	0.872796
GPN1	-0.177602	9.37678e-05	0.000522097
LAMTOR2	0.0739183	0.308519	0.589291
CRBN	-0.0855322	0.253317	0.516576
novel.12737	-1.52292	0.348105	0.639669
SSX2IP	-0.364044	3.49914e-13	5.02729e-12
novel.6241	0.403657	3.6882e-36	2.03292e-34
HLA-DPA1-7	3.10529	0.0616898	0.171963
LOC102724245-2	0.774597	0.768225	0.927931
HCG18	-0.364288	0.808802	0.927931
novel.868	0.459703	0.0367656	0.111608
LOC107986600	0.554306	0.391684	0.692101
OVGP1	0.98746	0.00725069	0.0271957
KCNH1	1.01694	0.579631	0.865022
AQP9	2.07389	0.46577	0.764468
LOC105369214	0.310726	0.819698	0.927931
LOC107987060	0.257101	0.840166	0.927931
FSD1L	0.0376514	0.67713	0.914016
CSTB	-0.116451	0.00232979	0.00992303
LOC105377806	0.0618289	0.765107	0.927931
LOC102723582	0.430997	0.218063	0.463448
HSP90B1	-0.493997	9.52691e-87	3.79517e-84
LOC105375270	-0.558056	0.712382	0.927931
DNAH17	-0.148924	0.914665	0.974841
MPP2	-0.269569	8.23242e-05	0.000462197
novel.9693	-0.419807	0.0157887	0.0540166
NKTR	-0.0926272	0.00769938	0.0286893
DDX39B-2	-3.09935	0.23276	0.486337
C5orf63	0.211945	0.184063	0.409181
SNED1	0.598807	1.69404e-05	0.000105745
NXT2	0.0827899	0.462718	0.761791
GHRL	0.111572	0.826404	0.927931
LOC101928543	1.07327	0.562289	0.852054
SGCG	-0.645411	0.80903	0.927931
novel.16472	0.607286	0.00246613	0.0104462
HAAO	0.141843	0.854279	0.931169
GRID1	0.132683	0.607346	0.884134
OTUD7A-3	1.03767	0.0124153	0.0438033
CTDP1-2	-2.87755	0.288861	0.564245
FAM157A	0.506747	0.158125	0.364208
GRTP1	0.25694	0.0187211	0.0625988
KCNK6	0.577454	1.1561e-09	1.21877e-08
CECR3	0.76992	0.827529	0.927931
LOC105379243	-0.69413	0.566007	0.855044
COPB1	-0.106718	0.00408906	0.0164363
LOC105370668	0.104079	0.599109	0.878429
LOC101927764	0.861183	0.0647049	0.17902
PIAS4	-0.102939	0.0580577	0.163484
PEAR1	-0.789736	1.19321e-12	1.65029e-11
AP3B2	0.544088	0.00860626	0.0316514
CALM3	-0.168578	1.61203e-07	1.33156e-06
GRB10	-1.24659e-05	0.999826	0.999882
TMEM106A	1.1011	0.136068	0.324221
SLC20A2	0.0475122	0.330328	0.618105
novel.16427	-1.22336	0.00555297	0.021483
MYLK3	0.177327	0.740735	0.927931
QPCT	0.756385	3.55949e-10	3.94047e-09
TMEM127	0.162161	0.000757458	0.00358443
LOC105374794	0.76992	0.827529	0.927931
CD99L2	0.0858991	0.0327355	0.10115
novel.16814	-0.549603	0.5623	0.852054
NPIPB2	0.27287	0.138763	0.329096
EFL1	-0.0650533	0.331079	0.619113
TNFAIP3	0.148028	0.2161	0.460318
EMC1-AS1	-0.641134	0.577961	0.863925
LOC107987044	0.0147979	0.993513	0.997192
CFAP410	0.220853	0.00625322	0.0238759
SRGAP1	-0.237646	2.38421e-11	2.95966e-10
novel.9734	-0.858775	0.0446885	0.131588
LOC107985835	0.76992	0.827529	0.927931
TM9SF4	0.0656627	0.0914655	0.236997
LOC100287329-5	0.506744	0.751648	0.927931
DAG1	0.144609	1.85917e-06	1.33228e-05
LINC02432	0.919347	0.191911	0.422178
CDX2	0.20047	0.300226	0.579215
NBPF20	-0.164503	0.00382995	0.0155085
AACS	0.0931704	0.0329076	0.101622
TSL	-0.49	0.817154	0.927931
GCAT	-0.0429647	0.599117	0.878429
PPP4R3A	-0.243008	2.08054e-12	2.82258e-11
LRP6	0.0734885	0.208463	0.448373
RPL18	-0.141325	8.09472e-06	5.34874e-05
BET1	-0.129304	0.0590753	0.165852
ESRP2	0.549697	0.0532022	0.152507
C16orf92	-0.672753	0.849015	0.927931
ERH	-0.543305	6.01695e-46	4.99046e-44
NFAM1	1.47422	0.0029787	0.0123839
LOC645967	0.520527	0.321999	0.607274
GGNBP2	-0.356475	0.334928	0.624401
LINC02210-2	-0.2797	0.818331	0.927931
CPSF6	-0.290043	2.52943e-15	4.34665e-14
SMCR8	0.0560079	0.342868	0.633765
ATAT1-7	0.133196	0.394988	0.695725
VCPKMT	0.0535217	0.4951	0.791313
C9orf163	0.66742	0.00508435	0.0198895
LOC105370876	1.44711	0.126925	0.30695
FOXF1	-0.0227747	0.893405	0.958907
LINC00244	1.74882	0.387173	0.68751
DOCK11	-0.175286	6.99161e-07	5.31435e-06
LOC101928674	0.618186	0.490262	0.787463
YIPF4	-0.0298001	0.479104	0.776992
LOC101929130	0.294829	0.763681	0.927931
MGST3	0.15429	0.0171315	0.0579095
LOC102723834	-0.672753	0.849015	0.927931
C6orf99	0.112169	0.788674	0.927931
LOC102724956-3	-0.00491076	0.997632	0.999403
novel.19244	-0.483974	0.0766504	0.20537
AIPL1	0.0720686	0.943742	0.993111
NDUFAF4	-0.342596	2.74967e-08	2.48776e-07
NFYB	-0.250311	1.13221e-06	8.39742e-06
PTGES3L	0.930634	0.00221908	0.0095054
COPS8	-0.313347	6.92461e-14	1.0585e-12
CIRBP-AS1	0.249449	0.456997	0.755779
ZNF428	0.0380039	0.568076	0.856561
CPD	-0.0752496	0.0607119	0.169776
DCTN1-AS1	1.23573	0.22514	0.47431
TMEM147	-0.0630296	0.273057	0.544182
RIPK1	0.0341025	0.522924	0.817494
MRC2	0.427632	1.83829e-14	2.93992e-13
OSBPL6	-0.0633117	0.485418	0.782118
ZEB1-AS1	0.0544808	0.573605	0.860202
MEF2C-AS1	-0.672753	0.849015	0.927931
HS3ST3A1	0.181937	0.59131	0.872382
YIF1A	-0.0960613	0.0725256	0.19646
MBOAT7-7	0.1449	0.512346	0.808903
RBP5	0.340064	0.0991511	0.252393
TRMT6	-0.378844	5.16856e-13	7.32966e-12
LOC105373387	0.76992	0.827529	0.927931
PGF	0.0373112	0.900415	0.964416
BANP	-0.0256597	0.728513	0.927931
LOC102723701	-0.522876	0.595354	0.875352
FAM214A	0.660128	6.21659e-09	6.07608e-08
LMO2	0.738222	0.0697402	0.190544
novel.13057	0.410104	1.91486e-05	0.000118432
LOC112267971	0.0387034	0.945994	0.993843
novel.7511	0.35704	0.483617	0.780317
ZFP41	0.316298	5.72091e-10	6.20009e-09
LOC105369601-2	1.46271	0.664	0.911925
SLC4A2	-0.0170348	0.580269	0.865467
TYW1	-0.217929	2.52201e-06	1.77866e-05
novel.19170	-0.536741	0.00294	0.0122385
ATF2	0.0612265	0.225537	0.474955
B3GNT9	0.436514	7.18872e-06	4.78617e-05
CEP295	-0.137598	0.0407608	0.121879
SLC38A2	-0.0282302	0.423129	0.72527
LINC02523	0.82049	0.775189	0.927931
NSF	-0.107848	0.0273319	0.0867155
RGS12	0.0278344	0.680359	0.914988
novel.17375	0.476719	0.63805	0.906793
NOL4L	0.48857	0.000295903	0.00151625
LINC02100	0.878538	0.00738478	0.0276464
LINC02275	0.210372	0.683664	0.917649
OPRL1	1.197	3.18338e-06	2.22245e-05
ZNF770	-0.066452	0.123254	0.300195
ROR2	0.354283	0.503199	0.799547
TCEAL9	0.113554	0.0220001	0.0720062
novel.9624	0.53862	0.479479	0.77736
HCG14-4	0.76992	0.827529	0.927931
ZNF780B-2	1.15128	0.203744	0.440712
LOC101929331	-0.672753	0.849015	0.927931
NOD1	0.119137	0.146235	0.342981
SMDT1-3	0.117526	0.658553	0.911851
TSPAN12	2.40034	0.190062	0.418711
novel.19318	0.755298	0.000503545	0.00247231
MMD2	-0.672753	0.849015	0.927931
LOC105375911	-0.671009	0.798387	0.927931
HOXA1	0.300854	0.387798	0.688081
LRCH4	0.0667047	0.333164	0.622082
RASIP1	0.584133	0.29238	0.568855
LPCAT1	-0.273602	0.03745	0.113411
TP73-AS1	0.273897	0.0313612	0.0975796
PRB2	0.76992	0.827529	0.927931
LOC105378157-2	-0.672753	0.849015	0.927931
TCF19-4	-0.380882	0.0842028	0.221652
MERTK	0.495163	0.00175694	0.00771176
SLC35B2	0.0657241	0.113901	0.282198
RGL3	0.740534	2.98659e-21	7.54307e-20
LINC00824-2	-0.404741	0.828054	0.927931
STX10	-0.237595	5.17889e-05	0.000300383
GTF2H2	-0.626202	4.23268e-08	3.74195e-07
SRSF1	-0.524367	6.00039e-76	1.57762e-73
AP2S1	-0.31142	2.10489e-11	2.62657e-10
LOC101929937	-0.0231035	0.974415	0.994948
novel.9706	-0.0100978	0.96906	0.994948
PPIC	0.283881	4.87007e-05	0.000283346
LINC00909	-0.0514501	0.775089	0.927931
TRIM17	0.382078	0.303569	0.583327
PLET1	-0.672753	0.849015	0.927931
LOC107984798	1.05125	0.548092	0.840225
GRHPR	0.00402391	0.92375	0.981065
CLIC1	-0.522397	1.76428e-30	7.41498e-29
LOC105371254	-0.642079	0.776461	0.927931
CDH9	0.76992	0.827529	0.927931
KRT35	-0.228314	0.869515	0.94153
SEPHS2	-0.305093	2.71152e-12	3.63546e-11
novel.14561	-0.373708	5.8128e-07	4.45959e-06
LOC105379477	0.880832	0.301766	0.581247
PIP4K2B	-0.0212445	0.690857	0.922628
CERK	-0.27759	1.07322e-06	7.9958e-06
ARL17A	0.118978	0.264598	0.532844
SCML2	-0.0972221	0.137766	0.327263
LOC107986465	-0.19705	0.411614	0.71311
LOC101927385	1.26663	0.124093	0.301538
TFIP11	-0.0331557	0.595211	0.875191
MRM2	-0.329919	1.45282e-14	2.34198e-13
TMEM62	0.344849	0.00192488	0.00835945
AP3B1	-0.27585	6.97171e-18	1.40783e-16
NHLRC4	0.762539	0.0890911	0.232034
ACACA-2	-0.108317	0.1476	0.345688
novel.10851	-0.639408	2.01329e-05	0.000124082
MED4	-0.233831	2.38931e-05	0.000145686
HSPE1-MOB4	-0.409708	0.138397	0.328465
LEP	1.46271	0.664	0.911925
RSPH4A	0.953102	0.0141813	0.0491634
GPANK1-7	0.347262	0.156035	0.360815
C12orf29	-0.28546	0.000404034	0.00201725
GGT7	0.672112	1.57896e-07	1.30671e-06
LOC105376411	0.0321757	0.986665	0.994948
NES	-0.50999	0.0322504	0.0999559
EIF4E1B	-0.559879	0.773363	0.927931
novel.4837	-0.01321	0.971155	0.994948
LY6E-DT-2	0.766756	0.767643	0.927931
LENG1-7	-0.0393165	0.927005	0.983132
CPNE6	0.76992	0.827529	0.927931
novel.12966	0.329741	4.29397e-13	6.14054e-12
OTOA	2.02653	0.481337	0.778078
KLHL42	0.0966895	0.0557268	0.158465
IGSF1	0.76992	0.827529	0.927931
MGAT5	-0.0465471	0.291765	0.567934
SULT1C2	1.34734	0.56783	0.856335
LRP10	0.440779	2.1329e-25	6.78914e-24
novel.18360	-0.648045	0.826831	0.927931
RWDD1	-0.214283	3.71273e-05	0.00021936
UNC79-2	1.9752	0.0133644	0.046707
novel.6331	-1.4199	0.666233	0.913894
HECW2	0.672737	0.00267368	0.0112276
novel.9957	-0.0128037	0.896307	0.961104
LOC107986845	-0.672753	0.849015	0.927931
LAMTOR3	-0.00843087	0.904778	0.967678
EEPD1	0.07172	0.50591	0.802304
HHIP-AS1	-1.66007	0.216125	0.460334
JUND	0.384614	3.74338e-14	5.84447e-13
LOC100652999	-0.655122	0.579728	0.865051
FAM91A1	-0.20214	1.45658e-05	9.19734e-05
IFNAR1	-0.156863	0.000221532	0.00116189
LOC100287944	0.0485878	0.987879	0.994948
EIF1	-0.282328	1.72492e-19	3.87621e-18
NEK10	-0.137007	0.562975	0.852684
MEX3C	-0.31458	2.03576e-10	2.31006e-09
PGM1	0.186194	8.84496e-06	5.78919e-05
NT5DC4	0.389036	0.404371	0.705069
LOC105370756-3	0.76992	0.827529	0.927931
LOC107987304	-0.319897	0.612303	0.887615
DCUN1D5	-0.435813	3.64268e-29	1.41886e-27
PRKAR1B-AS2	0.114927	0.959145	0.994948
novel.12558	1.15027	1.55611e-24	4.72984e-23
ATP5ME	-0.216389	0.00282247	0.011796
PLA2G4A	-0.0894864	0.780672	0.927931
ATP6V0B	-0.222213	2.26252e-06	1.60774e-05
novel.9559	1.14758	0.247747	0.507936
RPL10A	-0.101474	3.47202e-05	0.000206279
CSNK2B-6	-0.308978	2.52789e-09	2.56813e-08
novel.9200	0.539086	8.17602e-05	0.000459129
RGS16	-0.103287	0.486128	0.782734
LOC105376601	0.491179	0.560927	0.850709
novel.14378	-1.04911	1.6122e-10	1.85181e-09
FOXS1	0.821028	0.779272	0.927931
S100A7	0.76992	0.827529	0.927931
ARHGAP11B-3	-0.460152	1.6551e-08	1.54476e-07
ITPK1-AS1	0.76992	0.827529	0.927931
LOC105370921	-0.672753	0.849015	0.927931
EXOSC8	-0.53645	8.0145e-18	1.61222e-16
LOC101927550	0.451603	0.144495	0.339627
LOC105370890	0.748987	0.797869	0.927931
MIR193BHG	0.681434	0.200366	0.435411
LOC107985787	1.00752	0.505382	0.801805
ZNF875	0.149736	0.00492965	0.0193709
PYROXD2	1.03498	0.0535992	0.153461
LOC105369690	0.258487	0.413842	0.715241
LOC105372117	0.153762	0.329121	0.616593
CDCA7	-0.56699	3.56967e-66	6.42834e-64
DKK4	-0.481945	0.804648	0.927931
CASP8AP2	-0.216001	0.0605394	0.169402
LOC105370170	1.46893	0.677307	0.914016
ZNF461	0.29867	0.0071561	0.026886
GPR153	0.319238	0.00102999	0.0047468
SPACA6P-AS	2.18466	4.49553e-05	0.000262309
RGS7	0.76992	0.827529	0.927931
LINC01869	1.32804	0.356157	0.650239
LOC105372853	-0.672753	0.849015	0.927931
MED11	0.254853	0.0505631	0.146298
LOC107986939	0.923807	0.293341	0.570158
LOC112268190-3	0.441925	0.430807	0.732366
LOC105378268	0.903753	0.198796	0.432856
CYRIB	-0.181651	1.91125e-05	0.000118237
USP3-AS1	0.184838	0.458129	0.757162
LOC101060553	-0.109654	0.863656	0.937386
SLC16A7	-0.0229853	0.992477	0.996571
ZKSCAN5	0.0302423	0.613099	0.888524
CERNA2	0.11568	0.864103	0.937832
LINC02245	-0.672753	0.849015	0.927931
LOC107984217	0.76992	0.827529	0.927931
SDC3	0.253276	1.16406e-07	9.80318e-07
PLOD3	-0.272685	8.33343e-13	1.16792e-11
CXCR4	0.389658	0.561183	0.850951
MITD1	0.0125699	0.833555	0.927931
DAPP1	0.703812	0.775111	0.927931
TAF1L	-0.200686	0.73933	0.927931
PKMYT1	-0.628126	6.53188e-25	2.03238e-23
ATG4A	0.215642	0.00784494	0.0291615
TWNK	-0.339382	5.93318e-07	4.54929e-06
PYCARD-AS1	2.52849	0.157971	0.363981
STOX1	0.271272	0.187524	0.414771
UGDH-AS1	0.10011	0.120245	0.294474
RYK	-0.170313	7.32455e-06	4.8692e-05
DNAJB12	-0.02145	0.728115	0.927931
MAMDC4	0.156104	0.0911706	0.236419
CACNB2	-0.42534	0.162677	0.3723
novel.12745	-0.321316	0.0172785	0.0583315
LOC105374780	0.423686	0.777176	0.927931
CLDND2	0.315688	0.282211	0.555381
ZFYVE19	0.240531	0.0123797	0.043707
novel.2915	-2.00827	0.481442	0.778078
LOC100653133	0.919399	0.429931	0.73135
MARCHF1	-0.143569	0.341851	0.632375
KLK10	0.664221	0.116158	0.286763
LOC105370169	0.0485872	0.988277	0.994948
WDFY1	0.156088	0.00420798	0.016856
PPP6R1	-0.165557	2.0029e-05	0.0001235
LOC105373265	0.871497	0.338255	0.628641
LOC105377660	0.76992	0.827529	0.927931
C17orf50	0.820133	0.748198	0.927931
LOC105371777	-0.301646	0.831092	0.927931
IL3RA-2	0.76992	0.827529	0.927931
LOC107985200	0.283706	0.42166	0.723509
DCAF17	0.123375	0.0580726	0.163491
ZNF540	0.556849	0.0826521	0.218379
CKMT1B	-0.120515	0.407731	0.708759
LOC105378698	0.399484	0.558155	0.848052
SLC25A5-AS1	0.0475601	0.773736	0.927931
HLA-A	0.291885	5.67713e-14	8.74418e-13
CARMIL2	0.0149514	0.914592	0.974804
B4GALT3	-0.231532	7.68932e-05	0.000434022
DOHH	-0.202556	0.0245346	0.0790519
LOC401261	0.401453	0.00772318	0.0287658
LOC283038	0.711057	0.366653	0.662444
PAQR5	0.44398	0.00499884	0.0196017
DHRS4L1-2	-0.650841	0.599662	0.878835
LOC105370679	1.95204	0.148625	0.347594
ANKRD52	0.00701913	0.867674	0.940234
ARAP2	-0.672753	0.849015	0.927931
LOC107986411	-0.197527	0.549028	0.840673
LCN15	1.49689	0.650332	0.907844
DLEU7	0.210373	0.775525	0.927931
SKA2	-0.466449	2.81219e-28	1.04877e-26
CIAO2A	-0.350905	4.88939e-12	6.44693e-11
TRIM73	0.483181	2.12428e-18	4.41864e-17
LBHD1	0.869385	8.48915e-13	1.18722e-11
HTRA4	0.0485875	0.988066	0.994948
LOC107986168	0.76992	0.827529	0.927931
CH507-145C22.1	-0.64513	0.040921	0.122247
novel.817	-0.26335	0.301384	0.580855
ANO4	-0.672753	0.849015	0.927931
SLC8A3	1.46893	0.677307	0.914016
LOC105373713	-0.672753	0.849015	0.927931
LOC105371312	-0.281201	0.0010517	0.0048367
KATNAL2	0.289912	0.00556839	0.02153
DTX1	-0.672753	0.849015	0.927931
SPRR2E	-0.672753	0.849015	0.927931
LOC105377773	0.477645	0.517696	0.813731
CDH3	0.527729	0.338447	0.628822
LOC102723654	-0.672753	0.849015	0.927931
LCOR	-0.029153	0.540416	0.833545
LOC107986876	0.511961	0.266754	0.535914
KLK14	0.186207	0.777932	0.927931
PIP4P1	0.120371	0.158105	0.364193
PLXNA4	0.208949	0.641121	0.907844
EPHA5	1.54645	0.660941	0.911851
RIPOR1	-0.22503	5.50289e-07	4.24163e-06
CFAP161	1.58417	0.652961	0.907844
LOC400622	1.5521	0.628828	0.900008
SIAE	0.223274	1.74211e-05	0.000108462
DUSP2	0.153567	0.214891	0.458522
LOC100507547-3	0.781368	0.603616	0.881421
SFI1	0.0233946	0.781311	0.927931
CGAS	-0.292184	1.62753e-06	1.17397e-05
novel.1417	-0.664724	0.131046	0.314567
LINC02725	0.76992	0.827529	0.927931
APOL1	1.04564	2.52371e-18	5.2288e-17
LOC101928212	0.125957	0.84422	0.927931
LOC107986097	-0.672753	0.849015	0.927931
B9D1	0.321073	5.59561e-05	0.000323198
CXCL11	0.0938535	0.958924	0.994948
TTYH1	3.49329	0.0357476	0.109034
ZNF518A	0.0987661	0.126002	0.305272
novel.5668	0.0932017	0.836784	0.927931
RGS9	-0.0140338	0.982006	0.994948
LOC112268202	0.127018	0.816761	0.927931
PIGT	0.127228	0.0164498	0.0559869
IRF2BPL	0.0581849	0.497128	0.793038
FGGY	-0.130767	0.240226	0.497012
LINC02058	0.0543032	0.926199	0.982872
PANK4-2	-0.0909545	0.440702	0.742229
GS1-24F4.2	0.841537	0.769532	0.927931
CNOT6L	-0.168189	0.00935295	0.0340823
LOC107987160	0.738666	0.270149	0.540626
TTC9	0.657122	0.155036	0.359043
novel.14422	0.662061	3.95181e-15	6.69464e-14
MRTFA	0.0135568	0.854059	0.931034
LOC105371501	1.68839	0.455594	0.754169
KNDC1	0.541468	7.34965e-12	9.55673e-11
SMIM30	0.0720737	0.481191	0.778078
SMAD1-AS1	0.76992	0.827529	0.927931
HCK	1.79788	0.370686	0.666945
SMG7	-0.19409	1.65015e-08	1.54069e-07
LINC01545	0.466135	0.799158	0.927931
RNF123	0.181026	0.00399563	0.0161001
FLJ37453	0.266475	0.154373	0.357916
RALY-AS1	-0.432372	0.26022	0.526261
HIGD1A	-0.394331	1.90348e-18	3.97507e-17
MRPL58	-0.593859	7.94235e-19	1.69773e-17
C5orf47	0.0485866	0.988594	0.994948
novel.14471	-0.335273	0.835273	0.927931
FLYWCH2	-0.274812	9.95239e-06	6.45935e-05
ABRAXAS1	0.163927	0.0496148	0.143966
novel.7920	0.045988	0.975175	0.994948
SLFNL1-AS1	0.254319	0.0954782	0.245162
HTRA2	0.0404794	0.419513	0.721092
LOC101929898	1.0919	0.0136433	0.04753
CCDC42	-0.676078	0.794989	0.927931
MTHFD1	-0.296176	6.08864e-38	3.66322e-36
RABEPK	-0.20267	0.0006334	0.0030466
LOC105369332	0.454021	0.22707	0.477342
BTRC	0.0525141	0.323438	0.609201
SHISA3	-0.668751	0.306633	0.58671
LOC107986912	-0.672753	0.849015	0.927931
GDPD2	0.297313	0.72797	0.927931
CRYBA1	-1.39828	0.673301	0.914016
FOXO1	0.319457	0.0517703	0.149304
ZNF516	0.552026	0.000124513	0.000680036
LOC107984747	0.097645	0.90397	0.967168
MPP7-DT	0.0485872	0.988244	0.994948
GLS	-0.198952	1.88376e-07	1.54485e-06
novel.1453	-2.07113	0.521458	0.816275
CSPG5	0.21647	0.125197	0.303632
RBM19	-0.15019	0.000178925	0.000951133
LOC101927932	-0.640095	0.827001	0.927931
CD302	0.124633	0.600407	0.879232
POU2F1	-0.206023	0.000956786	0.00444017
HSD17B8	0.377548	0.643389	0.907844
CYP1B1-AS1	0.110654	0.946258	0.993843
CORO1A	-0.205584	0.1686	0.382661
C16orf91	-0.280588	0.0078415	0.0291565
UTF1	0.76992	0.827529	0.927931
LOC105379743	0.76992	0.827529	0.927931
EIF3M	-0.140846	2.22681e-07	1.80925e-06
NPIPB11	0.111187	0.0528768	0.151773
LIN37	0.167983	0.24615	0.505687
ALOX12-AS1	0.775838	4.75802e-14	7.37606e-13
USB1	-0.301987	1.52448e-11	1.92701e-10
LOC105378629	0.709251	0.25155	0.513752
EHMT2-7	-0.438882	0.75905	0.927931
PKHD1L1	-0.676037	0.793162	0.927931
LINC00552-2	-0.672753	0.849015	0.927931
TAF11	-0.151631	0.0171516	0.0579626
SPATA5	-0.168212	0.0430495	0.127609
LOC112267988-2	0.861157	0.30762	0.588043
LINC02084	1.33363	0.121566	0.296864
LOC107985399	-0.0168872	0.97835	0.994948
LOC105372770	0.76992	0.827529	0.927931
EHMT2-5	-4.08698	0.23032	0.482554
SPIRE2	0.368863	9.66449e-07	7.23928e-06
RPS14	-0.191804	2.125e-09	2.17649e-08
FLNB	-0.275263	1.11085e-15	1.95753e-14
PFN4	1.07849	1.33584e-05	8.47948e-05
ZNF644	-0.0112864	0.814784	0.927931
CNP	-0.0233721	0.431215	0.732776
novel.8696	-2.07113	0.521458	0.816275
SLC9A7	0.195861	0.000535504	0.00261215
LOC102724404	0.0164694	0.991486	0.996032
SMAD6	0.706044	6.45082e-11	7.70931e-10
FAM167A-2	1.081	0.0250062	0.0804138
SAP25	-0.779285	0.00977136	0.0354504
LOC339862	0.58259	0.361839	0.657098
LOC101929004	-0.0427006	0.955686	0.994948
IL21R	0.751359	0.33825	0.628641
UBE2H	0.234971	1.72869e-12	2.36476e-11
SIAH2	-0.135512	0.0237878	0.0769506
CCHCR1-2	-0.109539	0.394366	0.695316
SCARB1	-0.156	0.000201912	0.00106429
PFKFB2	0.453763	2.22695e-13	3.25826e-12
NPC1	-0.0209253	0.6697	0.914016
SPDYE18	-0.04771	0.92848	0.983962
GPC2	0.367468	0.348357	0.639952
WBSCR23	-0.525885	0.332628	0.621239
LOC105373880	0.520982	0.682344	0.916672
TECPR2	0.30401	4.76619e-05	0.000277424
CNOT11	-0.181188	5.83556e-05	0.000335951
novel.18490	-1.39076	0.070578	0.192214
RBP4	-0.0507655	0.908822	0.970661
CDKL1	-0.0209834	0.805131	0.927931
RBM15B	-0.184014	2.79744e-06	1.96448e-05
LOC105377056	-1.47138	0.676369	0.914016
DCP1B	0.250433	0.0310946	0.0968992
IFNGR1	0.0468469	0.476316	0.77486
LOC107984040	0.0504619	0.973972	0.994948
PSMA2	-0.375578	3.98607e-21	9.98113e-20
ZNF469	0.485596	0.0432135	0.128005
CHAD	0.644063	0.0279857	0.0885439
HAP1	1.07758	1.82386e-08	1.69206e-07
ACER1	-2.04366	0.285154	0.559247
C22orf24	0.499163	0.809671	0.927931
HHATL	0.76992	0.827529	0.927931
CDCP2	0.048587	0.988358	0.994948
AOAH	0.489897	0.271068	0.541477
LARP4B	-0.264597	4.06267e-15	6.8736e-14
ARHGAP29	-0.304613	1.58021e-06	1.14297e-05
LOC101929057	-0.117782	0.902667	0.966206
H1-10	0.0604178	0.296468	0.57386
DNAJB13	1.31651	0.199551	0.434069
TMEM204	0.0500316	0.960892	0.994948
KIAA1328	0.357254	0.00672819	0.0254712
H2BC11	-0.319614	0.607929	0.884514
AP4B1	-0.25907	0.00119339	0.0054266
LOC105376322	0.453356	0.508405	0.804926
TRH	-0.672753	0.849015	0.927931
LOC107984197	-0.201341	0.623489	0.897479
ATP13A5-AS1	-0.672753	0.849015	0.927931
C15orf56	0.76674	0.771003	0.927931
novel.16449	-0.672753	0.849015	0.927931
LOC105376791	1.45569	0.680108	0.91479
COIL	-0.243285	7.4551e-05	0.000421617
OTUD5	-0.113559	0.00135634	0.00610423
LOC105370753	-0.106509	0.916645	0.975952
ADGRG3	1.39873	0.455258	0.753946
novel.5705	0.118094	0.372526	0.669154
LINC01858	-0.672753	0.849015	0.927931
LINC00598	-0.823078	0.550447	0.841955
DLX4	0.521372	0.00499558	0.0195918
S1PR5	-0.0468741	0.712082	0.927931
PEAK3	0.472881	0.465728	0.764468
RERE	-0.000385607	0.993413	0.997192
EHD3	0.682678	0.153765	0.356879
PRKCQ-AS1	0.00506655	0.982236	0.994948
LOC728673	0.0683619	0.761514	0.927931
PLEKHA3	-0.243202	0.00565782	0.0218437
DHRS4	0.026502	0.735525	0.927931
SAMMSON	0.0508418	0.977641	0.994948
LOC101929457	0.774523	0.765117	0.927931
SUPT5H	-0.0690272	0.0182051	0.0611065
TSGA10	0.522615	0.0050495	0.0197709
RMDN3	-0.22567	1.79068e-05	0.000111223
RTCB	-0.400026	7.18131e-25	2.22392e-23
TAF9-2	-0.0818525	0.0693059	0.189614
SPATA20	0.604076	2.28967e-33	1.11481e-31
PROSER2-AS1	2.1429	0.443061	0.743915
FGD5	0.162909	0.739313	0.927931
novel.9070	0.0790556	0.881401	0.949824
GLIPR1L2	-0.355236	0.356447	0.650631
ZNF211	0.159909	0.128543	0.309832
THUMPD1	-0.263829	7.62085e-07	5.76597e-06
ZNF407	0.142984	0.061403	0.171308
LOC105376146	0.810432	0.472114	0.770275
RIPOR2	1.49689	0.650332	0.907844
MAP2K5	0.119019	0.182057	0.405993
LOC728715	-0.425775	4.5345e-11	5.49406e-10
LOC102724608	2.43827	0.294581	0.571595
LRRC32	0.906367	0.515258	0.811402
LOC107984262	-0.0745143	0.631943	0.902392
CLEC18A	0.921799	0.00947228	0.0344747
PTPRA	0.0284252	0.409418	0.710429
ZC3H12C	-0.065041	0.543299	0.836814
[truncated: 24,294 more rows]

## Sheet: oxa vs con.up.DEG.KEGG_enrich
KEGG analysis of upregulated genes in PDAC cells between Oxamate and Control groups
Pathway Hierarchy1	Pathway Hierarchy2	KEGG Pathway	Pathway ID	Gene Number	Background Number	P Value	Q Value	Gene Name
Environmental Information Processing	Membrane transport	ABC transporters	ko02010	15	64	2.12801e-08	6.44786e-06	TAP1,TAP1-8,ABCC8,TAP1-7,TAP1-3,ABCA9,ABCC3,ABCG1,TAP1-6,TAP1-4,TAP1-2,ABCA1,TAP1-5,ABCA5,ABCA7
Human Diseases	Cancer: specific types	Basal cell carcinoma	ko05217	21	145	2.80031e-07	4.24247e-05	novel.862,WNT4,novel.7866,novel.18166,KCNC3,LINC02643,PTCH2,PROX2,ASMTL-AS1-2,RGL3,LOC105372232,novel.15339,novel.15332,LOC171391,ERV3-1,LINC02557,novel.6237,novel.1637,ZNF660,ZNF660-2,ZNF337-AS1
Human Diseases	Cancer: specific types	Breast cancer	ko05224	28	249	7.12398e-07	7.19522e-05	LINC02643,HEY1,novel.18166,KCNC3,novel.7866,WNT4,PIK3R3,novel.862,LOC105372232,RGL3,ASMTL-AS1-2,PROX2,SHC2,LOC171391,DLL1-2,FGF2,novel.15332,novel.15339,DLL1,FOS,ZNF337-AS1,ZNF660-2,ZNF660,novel.1637,novel.6237,LINC02557,ERV3-1,NOTCH3
Organismal Systems	Endocrine system	Melanogenesis	ko04916	23	186	1.35554e-06	0.000102682	novel.862,WNT4,novel.7866,KCNC3,novel.18166,LINC02643,MC1R,PROX2,ASMTL-AS1-2,CALML6,RGL3,LOC105372232,novel.15339,ADCY5,novel.15332,LOC171391,ERV3-1,LINC02557,novel.6237,novel.1637,ZNF660,ZNF660-2,ZNF337-AS1
Cellular Processes	Cellular community - eukaryotes	Signaling pathways regulating pluripotency of stem cells	ko04550	24	241	3.38921e-05	0.00205386	RGL3,LOC105372232,PROX2,ASMTL-AS1-2,ID2,novel.18166,KCNC3,LINC02643,PIK3R3,novel.862,WNT4,novel.7866,ZNF660,novel.1637,ZNF660-2,ZNF337-AS1,LINC02557,ERV3-1,novel.6237,FGF2,LOC171391,JAK3,novel.15339,novel.15332
Environmental Information Processing	Signal transduction	Wnt signaling pathway	ko04310	25	265	5.75415e-05	0.00232472	ZNF660,novel.1637,ZNF660-2,ZNF337-AS1,ERV3-1,LINC02557,novel.6237,CCND2,LOC171391,novel.15339,novel.15332,RGL3,LOC105372232,PROX2,ASMTL-AS1-2,BAMBI,novel.18166,KCNC3,LINC02643,PRICKLE4,TLE2,SERPINF1,novel.7866,novel.862,WNT4
Human Diseases	Cancer: specific types	Gastric cancer	ko05226	24	246	4.72091e-05	0.00232472	novel.15339,novel.15332,LOC171391,FGF2,ERV3-1,LINC02557,novel.6237,novel.1637,ZNF660,ZNF660-2,ZNF337-AS1,JUP,novel.7866,novel.862,PIK3R3,WNT4,novel.18166,KCNC3,LINC02643,PROX2,ASMTL-AS1-2,SHC2,RGL3,LOC105372232
Human Diseases	Infectious disease: viral	Human papillomavirus infection	ko05165	40	524	6.13787e-05	0.00232472	novel.15339,LOC171391,CCND2,NOTCH3,PPP2R3B-2,novel.6237,ERV3-1,ZNF660-2,ZNF337-AS1,novel.1637,ZNF660,novel.862,novel.7866,OASL,MX1,HEY1,TNXB-7,THBS3,COL6A2,ASMTL-AS1-2,HES7,novel.15332,HLA-F,LAMA3,novel.16824,LINC02557,PPP2R3B-3,WNT4,TLR3,PIK3R3,VTN,COL1A1,LINC02643,KCNC3,novel.18166,PROX2,LOC105372232,RGL3,LAMB3,IRF1
Human Diseases	Cancer: specific types	Hepatocellular carcinoma	ko05225	25	270	7.79252e-05	0.00262348	PROX2,ASMTL-AS1-2,SHC2,RGL3,LOC105372232,novel.7866,novel.862,GSTM2,PIK3R3,WNT4,TGFA,KCNC3,novel.18166,LINC02643,ERV3-1,LINC02557,novel.6237,SMARCD3,novel.1637,ZNF660,ZNF660-2,ZNF337-AS1,novel.15339,novel.15332,LOC171391
Human Diseases	Endocrine and metabolic disease	Cushing syndrome	ko04934	24	259	0.000106325	0.00322165	ASMTL-AS1-2,PROX2,LOC105372232,CYP21A2-3,RGL3,WNT4,novel.862,novel.7866,NR4A1,LINC02643,KCNC3,novel.18166,novel.6237,LINC02557,ERV3-1,ZNF337-AS1,ZNF660-2,ZNF660,novel.1637,novel.15332,ADCY5,CACNA1G,novel.15339,LOC171391
Genetic Information Processing	Folding, sorting and degradation	Proteasome	ko03050	11	74	0.00015111	0.00416238	PSMB8-7,PSMB9-6,PSMB9-8,PSMB8-2,PSMB8-8,PSMB8,PSMB10,PSMB9-2,PSMB8-3,PSMB8-5,PSMB8-6
Environmental Information Processing	Signal transduction	Hippo signaling pathway	ko04390	23	252	0.000183852	0.00464227	PROX2,ASMTL-AS1-2,RGL3,LOC105372232,SMAD7,novel.862,WNT4,novel.7866,ID2,novel.18166,KCNC3,LINC02643,CCND2,LINC02557,ERV3-1,novel.6237,ZNF660,novel.1637,ZNF660-2,ZNF337-AS1,novel.15339,novel.15332,LOC171391
Environmental Information Processing	Signal transduction	mTOR signaling pathway	ko04150	24	272	0.000224188	0.0052253	LOC171391,novel.15332,novel.15339,DEPTOR,CASTOR3,ZNF337-AS1,ZNF660-2,novel.1637,ZNF660,novel.6237,LINC02557,ERV3-1,LINC02643,KCNC3,novel.18166,RPS6KA2,novel.7866,WNT4,PIK3R3,novel.862,LOC105372232,RGL3,ASMTL-AS1-2,PROX2
Human Diseases	Cancer: overview	Proteoglycans in cancer	ko05205	26	315	0.000357771	0.00774318	WNT4,PIK3R3,novel.862,ANK3,novel.7866,COL1A1,VTN,LINC02643,KCNC3,novel.18166,ASMTL-AS1-2,PROX2,LOC105372232,RGL3,LOC100288175,novel.15332,novel.15339,FGF2,LOC171391,novel.6237,LINC02557,ERV3-1,ZNF660-2,ZNF337-AS1,novel.1637,ZNF660
Organismal Systems	Immune system	Complement and coagulation cascades	ko04610	13	113	0.000536416	0.0108356	C1R-2,SERPINA5,C1S,C3,CFB-5,VTN,CFB-3,C4A-3,CFB-2,CFB-7,C1RL-2,novel.16551,C1R
Human Diseases	Immune disease	Primary immunodeficiency	ko05340	9	62	0.000710902	0.0134627	TAP1,TAP1-8,JAK3,TAP1-3,TAP1-7,TAP1-4,TAP1-6,TAP1-2,TAP1-5
Metabolism	Metabolism of other amino acids	beta-Alanine metabolism	ko00410	6	33	0.00168454	0.0300245	CARNS1,ALDH3B1,ALDH3A1,ABAT,CSAD,GAD1
Human Diseases	Cancer: overview	Pathways in cancer	ko05200	43	688	0.00222511	0.037456	HRAT92,LOC171391,ADCY5,novel.15339,ZNF660-2,ZNF337-AS1,novel.1637,ZNF660,JUP,novel.6237,ERV3-1,FLT3LG,NOTCH3,CCND2,HEY1,TGFA,novel.7866,novel.862,RASGRP3,CALML6,ASMTL-AS1-2,PTCH2,novel.16824,DLL1-2,FGF2,novel.15332,LAMA3,JAK3,DLL1,FOS,EPOR,LINC02557,LINC02643,novel.18166,KCNC3,STAT5A,WNT4,PIK3R3,GSTM2,LAMB3,LOC105372232,RGL3,PROX2
Human Diseases	Infectious disease: bacterial	Pertussis	ko05133	11	105	0.0029787	0.0475025	C1RL-2,CALML6,CASP1,IRF1,C1R,FOS,C1S,C1R-2,C3,novel.4877,C4A-3
Metabolism	Amino acid metabolism	Histidine metabolism	ko00340	5	26	0.00317558	0.04811	ALDH3A1,AMDHD1,CARNS1,ALDH3B1,FTCD
Human Diseases	Infectious disease: viral	Herpes simplex virus 1 infection	ko05168	48	819	0.00448914	0.0647719	ZNF846,ERV3-1,ZNF546-2,ZNF233,TAP1-6,DDX58,BST2,RNASEL,OAS1,C3,ZNF880,LOC100288175,ZNF517,ZNF117,TAP1-2,IFIH1,OAS3,ZNF713,HLA-DMB-2,TAP1-4,ZNF781,ZNF471,TAP1-8,ZFP2,ZFP14,TAP1-3,B2M-2,ZNF432,HLA-F,TAPBP-2,LOC105372669,novel.16911,SMIM38,HLA-DQB1,ZNF568,ZNF836,TAP1-5,TAP1-7,ZNF497,LOC112268238,ZNF425,ZNF577,TAPBP,TLR3,ZNF311-7,novel.6205,PIK3R3,TAP1
Human Diseases	Neurodegenerative disease	Pathways of neurodegeneration - multiple diseases	ko05022	40	676	0.00774981	0.106736	LINC02557,HAP1,WIPI1,novel.15332,DNAH7,PRKN,OPTN,RGL3,LOC105372232,RAB30-DT,PROX2,C2orf92,LOC101928055-2,KCNC3,novel.18166,LINC02643,WNT4,novel.1637,ZNF660,ZNF337-AS1,TUBB8,ZNF660-2,UBA7,ERV3-1,novel.6237,UNC79,ANXA8,DNAH3,LOC171391,novel.15339,UBE2L6,CALML6,ASMTL-AS1-2,DNAH2,GRIN2D,CSF1,PINK1,novel.7866,novel.862,MIR570HG-6
Environmental Information Processing	Signal transduction	Notch signaling pathway	ko04330	8	74	0.0088284	0.111459	APH1B,ANXA8,NOTCH3,HEY1,DLL1-2,TLE2,DLL1,DTX3L
Organismal Systems	Sensory system	Inflammatory mediator regulation of TRP channels	ko04750	10	105	0.00880214	0.111459	PLA2G6,CALML6,ASIC3,PIK3R3,ALOX12-AS1,TRPM8,ADCY5,ALOX12,PLA2G4C,ASIC4
Metabolism	Lipid metabolism	Steroid hormone biosynthesis	ko00140	8	81	0.014827	0.179704	novel.1416,UGT1A9,DHRS11-2,AKR1C2,HSD11B1L,CYP21A2-3,HSD17B3,CYP1A1
Human Diseases	Neurodegenerative disease	Alzheimer disease	ko05010	33	577	0.022784	0.265521	LRP1,LOC101928055-2,PROX2,APH1B,RGL3,LOC105372232,RAB30-DT,PIK3R3,WNT4,KCNC3,novel.18166,LINC02643,LINC02557,novel.15332,WIPI1,GRIN2D,ASMTL-AS1-2,CALML6,APOE,novel.862,MIR570HG-6,novel.7866,CSF1,UNC79,ERV3-1,novel.6237,ZNF660,novel.1637,ZNF337-AS1,ZNF660-2,TUBB8,novel.15339,LOC171391
Metabolism	Metabolism of other amino acids	Taurine and hypotaurine metabolism	ko00430	3	17	0.0278563	0.308713	CSAD,GAD1,GGT7
Organismal Systems	Development and regeneration	Axon guidance	ko04360	14	200	0.028528	0.308713	SRGAP3,SSH3,SEMA3G,PAK6,PIK3R3,SEMA3B,LOC100288175,MYL5,WNT4,L1CAM,TRPC1,NTNG2,PLXNA2,EFNB3
Environmental Information Processing	Signal transduction	Ras signaling pathway	ko04014	17	261	0.0314041	0.317182	HRAT92,PLA2G4C,FGF2,LOC100288175,PAK6,FLT3LG,NTF4,CSF1,TGFA,PIK3R3,RASA4,RASA4B,CALML6,RASGRP3,PLA2G6,SHC2,SYNGAP1
Metabolism	Lipid metabolism	Arachidonic acid metabolism	ko00590	7	76	0.0308127	0.317182	ALOX12,EPHX2,ALOX12-AS1,PLA2G6,PTGDS,CYP2U1,PLA2G4C
Human Diseases	Infectious disease: viral	Human immunodeficiency virus 1 infection	ko05170	19	304	0.0344252	0.336479	TAP1-3,FOS,B2M-2,TAP1-6,BST2,HLA-F,TAPBP-2,APOBEC3F,PAK6,PTK2B,TAP1-2,TAP1-5,TAP1-7,TAP1-4,CALML6,TAPBP,PIK3R3,TAP1,TAP1-8
Human Diseases	Infectious disease: viral	Measles	ko05162	12	168	0.0355794	0.336893	CBLB,CCND2,IFIH1,DDX58,FOS,OAS3,PIK3R3,JAK3,OAS1,HSPA2,STAT5A,MX1
Organismal Systems	Endocrine system	Prolactin signaling pathway	ko04917	7	79	0.0369678	0.339432	SHC2,ELF5,PIK3R3,CCND2,STAT5A,IRF1,FOS
Organismal Systems	Nervous system	Synaptic vesicle cycle	ko04721	8	97	0.0386989	0.344876	UNC13A,STX1B,SLC6A13,SLC17A7,SLC6A12,DNM1,CACNA1A,SLC6A9
Metabolism	Glycan biosynthesis and metabolism	Glycosaminoglycan biosynthesis - chondroitin sulfate / dermatan sulfate	ko00532	3	21	0.0485023	0.419891	DSE,UST,CHST11
Metabolism	Xenobiotics biodegradation and metabolism	Metabolism of xenobiotics by cytochrome P450	ko00980	8	103	0.0520202	0.426004	HSD11B1L,DHDH,CYP1A1,ALDH3A1,UGT1A9,LOC112268342,ALDH3B1,GSTM2
Organismal Systems	Digestive system	Fat digestion and absorption	ko04975	5	51	0.0506973	0.426004	SLC27A1,NPC1L1,PLPP1,ABCA1,DGAT1
Cellular Processes	Cell growth and death	Necroptosis	ko04217	14	219	0.0540984	0.428523	PYGM,CASP1,H2AW,LOC101928055-2,TNFSF10,H2AC18,PLA2G4C,BEAN1,H2AW-2,STAT5A,novel.4877,H2AC6,JAK3,TLR3
Human Diseases	Immune disease	Systemic lupus erythematosus	ko05322	16	260	0.0551564	0.428523	HLA-DMB-2,C1R,LOC112268238,ELANE,H2AW,C4A-3,H2AC18,H2BC21,C1S,C1RL-2,H2BC5,HLA-DQB1,C3,H2AW-2,H2AC6,C1R-2
Environmental Information Processing	Signal transduction	MAPK signaling pathway	ko04010	20	344	0.0570572	0.432209	MAP3K12,FOS,CACNA2D2,FLT3LG,PLA2G4C,FGF2,HRAT92,MAP3K8,CACNA1G,RASGRP3,DUSP1,CACNA1A,RPS6KA2,CSF1,NR4A1,NTF4,TGFA,CACNB3,HSPA2,DUSP8
Human Diseases	Cancer: overview	Chemical carcinogenesis - receptor activation	ko05207	15	245	0.0640689	0.473485	DLL1,PAQR8,GSTM2,PIK3R3,STAT5A,ADCY5,DLL1-2,UGT1A9,RPS6KA2,FGF2,PPARA,CACNA1A,EPHX2,CYP1A1,FOS
Environmental Information Processing	Signal transduction	ErbB signaling pathway	ko04012	7	92	0.0726629	0.519752	TGFA,PIK3R3,BTC,SHC2,PAK6,CBLB,STAT5A
Human Diseases	Drug resistance: antineoplastic	Endocrine resistance	ko01522	9	130	0.0737602	0.519752	DLL1-2,LOC112268342,DLL1,PIK3R3,ADCY5,GPER1,FOS,NOTCH3,SHC2
Metabolism	Lipid metabolism	Steroid biosynthesis	ko00100	3	26	0.0821143	0.565469	novel.1416,LSS-2,TM7SF2
Cellular Processes	Transport and catabolism	Phagosome	ko04145	19	342	0.0880634	0.572304	TAP1-8,novel.18166,TAP1,TAP1-2,THBS3,TAP1-5,HLA-DMB-2,C1R,TAP1-7,TAP1-4,HLA-F,C3,C1R-2,HLA-DQB1,C1RL-2,TAP1-3,TUBB8,TAP1-6,SFTPD
Environmental Information Processing	Signaling molecules and interaction	ECM-receptor interaction	ko04512	8	115	0.08665	0.572304	COL6A2,THBS3,LAMB3,LAMA3,TNXB-7,novel.16824,VTN,COL1A1
Human Diseases	Endocrine and metabolic disease	Type II diabetes mellitus	ko04930	5	60	0.0887733	0.572304	CACNA1G,PIK3R3,CACNA1A,ABCC8,MAFA
Cellular Processes	Cellular community - eukaryotes	Focal adhesion	ko04510	14	239	0.0945401	0.584605	MYL5,PAK6,PIK3R3,LAMA3,VTN,COL1A1,HRAT92,TNXB-7,novel.16824,COL6A2,CCND2,THBS3,SHC2,LAMB3
Human Diseases	Infectious disease: bacterial	Staphylococcus aureus infection	ko05150	14	239	0.0945401	0.584605	C4A-3,CFB-5,HLA-DQB1,CFB-3,C3,C1R-2,KRT15,C1S,C1R,HLA-DMB-2,KRT16,C1RL-2,CFB-7,CFB-2
Organismal Systems	Nervous system	Glutamatergic synapse	ko04724	8	120	0.104275	0.631904	SLC17A7,CACNA1A,GRIN2D,DLGAP1,ADCY5,TRPC1,GRIK5,PLA2G4C
Environmental Information Processing	Signal transduction	PI3K-Akt signaling pathway	ko04151	22	420	0.112661	0.65944	COL6A2,THBS3,SGK2,LAMB3,PPP2R3B-3,PIK3R3,NR4A1,CSF1,NTF4,TNXB-7,TGFA,VTN,COL1A1,EPOR,FLT3LG,PPP2R3B-2,CCND2,LAMA3,JAK3,HRAT92,novel.16824,FGF2
Human Diseases	Infectious disease: viral	Epstein-Barr virus infection	ko05169	20	378	0.117113	0.65944	TAP1-3,DDX58,TAP1-6,B2M-2,CCND2,HLA-DQB1,OAS1,HLA-F,JAK3,TAPBP-2,HLA-DMB-2,TAP1-7,OAS3,TAP1-4,TAP1-2,TAP1-5,TAP1-8,TAP1,TAPBP,PIK3R3
Metabolism	Carbohydrate metabolism	Inositol phosphate metabolism	ko00562	6	84	0.116106	0.65944	PLCH2,PIP5KL1,PLCD4,INPP5J,ISYNA1,PLCD1
Organismal Systems	Digestive system	Protein digestion and absorption	ko04974	8	124	0.1197	0.65944	SLC9A3-AS1,COL5A1,COL7A1,COL6A2,COL5A3,ATP1B1,COL1A1,COL20A1
Organismal Systems	Nervous system	GABAergic synapse	ko04727	7	104	0.119023	0.65944	GAD1,ABAT,SLC6A12,HAP1,CACNA1A,ADCY5,SLC6A13
Metabolism	Carbohydrate metabolism	Butanoate metabolism	ko00650	3	31	0.12316	0.666385	ABAT,GAD1,BDH2
Environmental Information Processing	Signal transduction	Calcium signaling pathway	ko04020	15	273	0.127228	0.667215	CALML6,MST1,MCOLN1,ADORA2A,PLCD4,MST1L,CACNA1A,GRIN2D,LOC101928055-2,FGF2,PLCD1,PTK2B,HRAT92,CACNA1G,P2RX6
Human Diseases	Substance dependence	Alcoholism	ko05034	12	210	0.131133	0.667215	GRIN2D,SHC2,H2BC5,H2AW,LOC112268238,CALML6,ADORA2A,H2AC6,ADCY5,H2AW-2,H2BC21,H2AC18
Metabolism	Carbohydrate metabolism	Pentose phosphate pathway	ko00030	3	32	0.132122	0.667215	IDNK,TKTL2,ALDOC
Organismal Systems	Immune system	C-type lectin receptor signaling pathway	ko04625	8	127	0.13202	0.667215	CALML6,CASP1,IRF1,EGR2,CBLB,PIK3R3,LOC100288175,novel.4877
Metabolism	Carbohydrate metabolism	Glyoxylate and dicarboxylate metabolism	ko00630	3	33	0.141303	0.701882	HOGA1,ACSS2,AMT
Organismal Systems	Immune system	Neutrophil extracellular trap formation	ko04613	13	236	0.145827	0.712673	LOC112268238,CASP1,H2BC5,LOC101928055-2,H2AW,ELANE,H2AC18,H2AC6,PIK3R3,H2BC21,C3,H2AW-2,novel.4877
Metabolism	Amino acid metabolism	Phenylalanine metabolism	ko00360	2	18	0.15835	0.74969	ALDH3B1,ALDH3A1
Organismal Systems	Immune system	Fc gamma R-mediated phagocytosis	ko04666	7	112	0.156697	0.74969	WASF3,PLA2G4C,GSN,ASAP3,PLPP1,PLA2G6,PIK3R3
Organismal Systems	Endocrine system	Aldosterone synthesis and secretion	ko04925	7	114	0.166883	0.77793	NR4A2,ADCY5,CACNA1G,ATP1B1,CYP21A2-3,CALML6,NR4A1
Cellular Processes	Cell growth and death	p53 signaling pathway	ko04115	5	77	0.189918	0.785576	CCNG2,SESN3,TP53AIP1,CCND2,CD82
Environmental Information Processing	Signal transduction	JAK-STAT signaling pathway	ko04630	10	180	0.178501	0.785576	PIK3R3,LOC100288175,JAK3,CTF1,STAT5A,HRAT92,IL11,CCND2,EPOR,IFNL2
Environmental Information Processing	Signal transduction	TNF signaling pathway	ko04668	8	139	0.187266	0.785576	MAP3K8,PIK3R3,IL18R1,JUNB,CSF1,RELA-DT,IRF1,FOS
Human Diseases	Cancer: overview	Choline metabolism in cancer	ko05231	7	119	0.193562	0.785576	WASF3,PLA2G4C,FOS,HRAT92,PIK3R3,SLC44A5,PLPP1
Human Diseases	Infectious disease: viral	Coronavirus disease - COVID-19	ko05171	22	457	0.202227	0.785576	C3,OAS1,novel.4877,C1R-2,CFB-5,DSE,C1RL-2,CFB-2,FOS,DDX58,novel.16765,CASP1,C1S,PIK3R3,TLR3,C4A-3,CFB-3,MX1,IFIH1,CFB-7,OAS3,C1R
Human Diseases	Infectious disease: viral	Influenza A	ko05164	15	289	0.175283	0.785576	OAS3,HLA-DMB-2,CASP1,DDX58,IFIH1,RSAD2,LOC101928055-2,TNFSF10,MX1,HLA-DQB1,novel.4877,RNASEL,OAS1,TLR3,PIK3R3
Metabolism	Amino acid metabolism	Arginine and proline metabolism	ko00330	4	56	0.181133	0.785576	CARNS1,HOGA1,ARG2,LOC102724788
Metabolism	Glycan biosynthesis and metabolism	Mucin type O-glycan biosynthesis	ko00512	3	39	0.200239	0.785576	GALNT15,ST6GALNAC2,GALNT12
Metabolism	Metabolism of cofactors and vitamins	Thiamine metabolism	ko00730	2	21	0.201572	0.785576	AK7,DENND5B-AS1
Metabolism	Xenobiotics biodegradation and metabolism	Drug metabolism - cytochrome P450	ko00982	6	97	0.187135	0.785576	LOC112268342,UGT1A9,FMO4,ALDH3B1,GSTM2,ALDH3A1
Organismal Systems	Endocrine system	Estrogen signaling pathway	ko04915	10	184	0.195735	0.785576	HSPA2,ADCY5,KRT15,PIK3R3,TGFA,SHC2,FOS,KRT16,GPER1,CALML6
Organismal Systems	Endocrine system	GnRH secretion	ko04929	5	77	0.189918	0.785576	GPER1,TRPC1,HCN3-2,PIK3R3,CACNA1G
Organismal Systems	Nervous system	Serotonergic synapse	ko04726	8	137	0.177439	0.785576	ALOX12-AS1,ALOX12,ADCY5,PLA2G4C,LOC112268342,TRPC1,CACNA1A,DUSP1
Metabolism	Nucleotide metabolism	Pyrimidine metabolism	ko00240	4	59	0.205541	0.78834	AK9,CMPK2,TYMP,CDA
Organismal Systems	Endocrine system	Ovarian steroidogenesis	ko04913	4	60	0.213881	0.810075	PLA2G4C,novel.1416,ADCY5,CYP1A1
Environmental Information Processing	Signal transduction	Hedgehog signaling pathway	ko04340	4	61	0.222314	0.821476	HHAT,PTCH2,CCND2,CDON
Metabolism	Amino acid metabolism	Alanine, aspartate and glutamate metabolism	ko00250	3	41	0.221033	0.821476	ABAT,GPT,GAD1
Organismal Systems	Digestive system	Mineral absorption	ko04978	5	82	0.225333	0.822602	MT1G,MT1M,SLC9A3-AS1,MT1X,ATP1B1
Human Diseases	Neurodegenerative disease	Spinocerebellar ataxia	ko05017	9	170	0.23357	0.842519	novel.16471,ANXA8,GRIN2D,LOC101928055-2,CACNA1A,KCNC3,WIPI1,BEAN1,PIK3R3
Human Diseases	Infectious disease: viral	Human cytomegalovirus infection	ko05163	16	330	0.238538	0.845646	TAPBP-2,HLA-F,ADCY5,PTK2B,TAP1-6,B2M-2,TAP1-3,PIK3R3,TAPBP,TAP1-8,TAP1,TAP1-5,TAP1-2,TAP1-4,CALML6,TAP1-7
Metabolism	Carbohydrate metabolism	Glycolysis / Gluconeogenesis	ko00010	5	84	0.240018	0.845646	ALDH3A1,ALDH3B1,ACSS2,ALDOC,ENO3
Metabolism	Amino acid metabolism	Arginine biosynthesis	ko00220	2	24	0.245917	0.856469	ARG2,GPT
Human Diseases	Cancer: overview	Chemical carcinogenesis - DNA adducts	ko05204	5	86	0.254953	0.877851	UGT1A9,HSD11B1L,GSTM2,AKR1C2,CYP1A1
Human Diseases	Cancer: specific types	Glioma	ko05214	5	87	0.262505	0.88793	TGFA,HRAT92,CALML6,PIK3R3,SHC2
Human Diseases	Drug resistance: antineoplastic	Antifolate resistance	ko01523	3	45	0.263742	0.88793	ABCC3,ALOX12-AS1,ALOX12
Environmental Information Processing	Signal transduction	TGF-beta signaling pathway	ko04350	6	111	0.27768	0.904699	BAMBI,SMAD7,ID2,SMAD6,CHRD,FBN1
Human Diseases	Endocrine and metabolic disease	Insulin resistance	ko04931	7	133	0.275871	0.904699	RPS6KA2,PYGM,SLC27A1,PPARA,PPP1R3E,PIK3R3,LOC100288175
Human Diseases	Substance dependence	Nicotine addiction	ko05033	3	46	0.274584	0.904699	CACNA1A,GRIN2D,SLC17A7
Environmental Information Processing	Signal transduction	Phospholipase D signaling pathway	ko04072	9	182	0.296558	0.925357	PLA2G4C,HRAT92,PTK2B,LOC100288175,PIK3R3,ADCY5,PLPP1,DNM1,SHC2
Human Diseases	Drug resistance: antineoplastic	EGFR tyrosine kinase inhibitor resistance	ko01521	5	91	0.29318	0.925357	PIK3R3,SHC2,TGFA,HRAT92,FGF2
Metabolism	Carbohydrate metabolism	Pentose and glucuronate interconversions	ko00040	3	48	0.296392	0.925357	AKR1B1,DHDH,UGT1A9
Metabolism	Lipid metabolism	alpha-Linolenic acid metabolism	ko00592	2	28	0.305398	0.925357	PLA2G4C,PLA2G6
Metabolism	Metabolism of cofactors and vitamins	Folate biosynthesis	ko00790	2	28	0.305398	0.925357	MOCOS,AKR1B1
Metabolism	Metabolism of cofactors and vitamins	One carbon pool by folate	ko00670	2	28	0.305398	0.925357	AMT,FTCD
Organismal Systems	Excretory system	Proximal tubule bicarbonate reclamation	ko04964	2	28	0.305398	0.925357	ATP1B1,SLC9A3-AS1
Human Diseases	Infectious disease: viral	Hepatitis C	ko05160	9	185	0.312952	0.938856	PPARA,MX1,RNASEL,OAS1,TLR3,PIK3R3,OAS3,DDX58,RSAD2
Human Diseases	Infectious disease: viral	Hepatitis B	ko05161	9	186	0.318461	0.946015	IFIH1,FOS,EGR2,DDX58,STAT5A,PIK3R3,TLR3,JAK3,PTK2B
Metabolism	Energy metabolism	Sulfur metabolism	ko00920	1	10	0.332736	0.978827	SELENBP1
Cellular Processes	Cell growth and death	Apoptosis	ko04210	8	177	0.403727	1	CTSO-2,FOS,SEPTIN4,CTSO,TNFSF10,novel.18166,TP53AIP1,PIK3R3
Cellular Processes	Cell growth and death	Apoptosis - multiple species	ko04215	1	34	0.747522	1	SEPTIN4
Cellular Processes	Cell growth and death	Cell cycle	ko04110	1	156	0.998229	1	CCND2
Cellular Processes	Cell growth and death	Cellular senescence	ko04218	5	264	0.980822	1	HLA-F,PIK3R3,CCND2,LOC101928055-2,CALML6
Cellular Processes	Cell growth and death	Oocyte meiosis	ko04114	3	168	0.964935	1	ADCY5,RPS6KA2,CALML6
Cellular Processes	Cell motility	Regulation of actin cytoskeleton	ko04810	9	247	0.648809	1	ARHGEF6,GSN,SSH3,MYL5,PFN4,PIK3R3,PAK6,FGF2,HRAT92
Cellular Processes	Cellular community - eukaryotes	Adherens junction	ko04520	1	82	0.96399	1	WASF3
Cellular Processes	Cellular community - eukaryotes	Gap junction	ko04540	3	108	0.806899	1	ADCY5,TUBB8,HRAT92
Cellular Processes	Cellular community - eukaryotes	Tight junction	ko04530	4	199	0.958035	1	SYNPO,TJP3,JAM2,CGNL1
Cellular Processes	Transport and catabolism	Autophagy - animal	ko04140	4	162	0.888594	1	PIK3R3,DEPTOR,WIPI1,PRAP1
Cellular Processes	Transport and catabolism	Autophagy - other	ko04136	1	33	0.737082	1	WIPI1
Cellular Processes	Transport and catabolism	Endocytosis	ko04144	12	371	0.802992	1	PIP5KL1,HLA-F,HSPA2,PSD2,CBLB,DNM1,RELA-DT,ASAP3,ACAP1,AGAP11,GRK4,PSD4
Cellular Processes	Transport and catabolism	Lysosome	ko04142	5	164	0.783285	1	CTSO,IDUA,novel.18166,MCOLN1,CTSO-2
Cellular Processes	Transport and catabolism	Mitophagy - animal	ko04137	3	87	0.67572	1	PINK1,PRKN,OPTN
Cellular Processes	Transport and catabolism	Peroxisome	ko04146	2	94	0.89165	1	EPHX2,PEX11G
Environmental Information Processing	Signaling molecules and interaction	Cell adhesion molecules	ko04514	10	287	0.705623	1	NLGN3,TIGIT,HLA-DMB-2,HLA-F,L1CAM,NRXN2,JAM2,NTNG2,CNTNAP1,HLA-DQB1
Environmental Information Processing	Signaling molecules and interaction	Cytokine-cytokine receptor interaction	ko04060	13	349	0.630523	1	CTF1,IL18R1,CSF1,IL11,TNFSF10,ACKR3,GDF9,INHA,EPOR,ACVRL1,IL17RB,IFNL2,CD27-AS1
Environmental Information Processing	Signaling molecules and interaction	Neuroactive ligand-receptor interaction	ko04080	14	393	0.696817	1	C3,P2RX6,GPR35,LTB4R-2,LYNX1,GRIK5,ADM2,LTB4R,GRIN2D,OPRL1,MC1R,P2RY11,CHRND,ADORA2A
Environmental Information Processing	Signaling molecules and interaction	Viral protein interaction with cytokine and cytokine receptor	ko04061	4	130	0.762526	1	IL18R1,TNFSF10,CSF1,ACKR3
Environmental Information Processing	Signal transduction	AMPK signaling pathway	ko04152	3	145	0.930448	1	PIK3R3,PPP2R3B-2,PPP2R3B-3
Environmental Information Processing	Signal transduction	Apelin signaling pathway	ko04371	3	148	0.936273	1	CALML6,NOTCH3,ADCY5
Environmental Information Processing	Signal transduction	cAMP signaling pathway	ko04024	10	245	0.507961	1	PDE4C,GRIN2D,CNGA4,CALML6,FOS,ADORA2A,PIK3R3,ADCY5,ATP1B1,PPARA
Environmental Information Processing	Signal transduction	cGMP-PKG signaling pathway	ko04022	4	192	0.949172	1	ATP1B1,CALML6,LOC101928055-2,ADCY5
Environmental Information Processing	Signal transduction	FoxO signaling pathway	ko04068	7	148	0.371732	1	TNFSF10,FOXO6-2,CCNG2,FBXO32,SGK2,PIK3R3,CCND2
Environmental Information Processing	Signal transduction	Hedgehog signaling pathway - fly	ko04341	2	37	0.434294	1	HHAT,GRK4
Environmental Information Processing	Signal transduction	HIF-1 signaling pathway	ko04066	3	127	0.88404	1	ENO3,ALDOC,PIK3R3
Environmental Information Processing	Signal transduction	Hippo signaling pathway - fly	ko04391	1	80	0.960942	1	FAT4
Environmental Information Processing	Signal transduction	Hippo signaling pathway - multiple species	ko04392	1	32	0.72621	1	FAT4
Environmental Information Processing	Signal transduction	MAPK signaling pathway - fly	ko04013	4	97	0.539592	1	LOC100288175,PFN4,DUOX2,TLE2
Environmental Information Processing	Signal transduction	NF-kappa B signaling pathway	ko04064	2	144	0.979806	1	CARD14,DDX58
Environmental Information Processing	Signal transduction	Phosphatidylinositol signaling system	ko04070	4	112	0.653172	1	PIK3R3,PLCD4,CALML6,PLCD1
Environmental Information Processing	Signal transduction	Rap1 signaling pathway	ko04015	9	231	0.568771	1	RASGRP3,CALML6,ADORA2A,FGF2,CSF1,HRAT92,PFN4,PIK3R3,ADCY5
Environmental Information Processing	Signal transduction	Sphingolipid signaling pathway	ko04071	4	146	0.835403	1	PIK3R3,PPP2R3B-3,PPP2R3B-2,DEGS2
Environmental Information Processing	Signal transduction	VEGF signaling pathway	ko04370	3	67	0.499071	1	PLA2G4C,SHC2,PIK3R3
Genetic Information Processing	Folding, sorting and degradation	Protein export	ko03060	1	27	0.664737	1	novel.8692
Genetic Information Processing	Folding, sorting and degradation	Protein processing in endoplasmic reticulum	ko04141	3	212	0.991228	1	PRKN,FBXO2,HSPA2
Genetic Information Processing	Folding, sorting and degradation	RNA degradation	ko03018	2	110	0.935773	1	ENO3,BTG2
Genetic Information Processing	Folding, sorting and degradation	SNARE interactions in vesicular transport	ko04130	1	35	0.757548	1	STX1B
Genetic Information Processing	Folding, sorting and degradation	Ubiquitin mediated proteolysis	ko04120	7	202	0.693783	1	RELA-DT,FBXO2,UBE2L6,CBLB,UBA7,LOC100996379,PRKN
Genetic Information Processing	Replication and repair	Fanconi anemia pathway	ko03460	1	71	0.943707	1	EME2
Genetic Information Processing	Transcription	Spliceosome	ko03040	1	225	0.999894	1	HSPA2
Genetic Information Processing	Translation	mRNA surveillance pathway	ko03015	3	139	0.917306	1	PPP2R3B-2,PPP2R3B-3,novel.7960
Genetic Information Processing	Translation	Ribosome	ko03010	2	322	0.999971	1	novel.16765,DSE
Human Diseases	Cancer: overview	Central carbon metabolism in cancer	ko05230	1	84	0.9668	1	PIK3R3
Human Diseases	Cancer: overview	Chemical carcinogenesis - reactive oxygen species	ko05208	12	286	0.46198	1	CYP1A1,UNC79,SLC26A1,EPHX2,LOC101928055-2,FOS,RAB30-DT,LOC100288175,PIK3R3,GSTM2,AKR1C2,MIR570HG-6
Human Diseases	Cancer: overview	MicroRNAs in cancer	ko05206	8	207	0.579547	1	C1orf61,PIK3R3,HRAT92,TNXB-7,TMEM44,NOTCH3,CCND2,BMF
Human Diseases	Cancer: overview	PD-L1 expression and PD-1 checkpoint pathway in cancer	ko05235	3	109	0.811848	1	PIK3R3,LOC100288175,FOS
Human Diseases	Cancer: overview	Transcriptional misregulation in cancer	ko05202	10	245	0.507961	1	LOC112268238,JUP,CCND2,TMEM44,ELANE,ID2,HRAT92,BAIAP3,NUPR1,C1orf61
Human Diseases	Cancer: overview	Viral carcinogenesis	ko05203	10	283	0.68911	1	JAK3,PIK3R3,STAT5A,C3,HLA-F,H2BC21,GSN,EGR2,CCND2,H2BC5
Human Diseases	Cancer: specific types	Acute myeloid leukemia	ko05221	3	73	0.55717	1	JUP,STAT5A,PIK3R3
Human Diseases	Cancer: specific types	Bladder cancer	ko05219	1	46	0.844768	1	TYMP
Human Diseases	Cancer: specific types	Chronic myeloid leukemia	ko05220	4	94	0.51471	1	STAT5A,PIK3R3,SHC2,LOC100288175
Human Diseases	Cancer: specific types	Colorectal cancer	ko05210	3	97	0.744936	1	PIK3R3,TGFA,FOS
Human Diseases	Cancer: specific types	Endometrial cancer	ko05213	1	69	0.938946	1	PIK3R3
Human Diseases	Cancer: specific types	Melanoma	ko05218	3	83	0.644415	1	HRAT92,FGF2,PIK3R3
Human Diseases	Cancer: specific types	Non-small cell lung cancer	ko05223	4	88	0.463207	1	TGFA,JAK3,PIK3R3,STAT5A
Human Diseases	Cancer: specific types	Pancreatic cancer	ko05212	3	87	0.67572	1	PIK3R3,ARHGEF6,TGFA
Human Diseases	Cancer: specific types	Prostate cancer	ko05215	3	116	0.843564	1	TGFA,HRAT92,PIK3R3
Human Diseases	Cancer: specific types	Renal cell carcinoma	ko05211	4	82	0.409911	1	TGFA,PAK6,PIK3R3,LOC100288175
Human Diseases	Cancer: specific types	Small cell lung cancer	ko05222	4	114	0.666813	1	LAMA3,PIK3R3,novel.16824,LAMB3
Human Diseases	Cardiovascular disease	Arrhythmogenic right ventricular cardiomyopathy	ko05412	4	82	0.409911	1	JUP,ACTN2,CACNA2D2,CACNB3
Human Diseases	Cardiovascular disease	Diabetic cardiomyopathy	ko05415	8	270	0.843796	1	PDK4,MIR570HG-6,PIK3R3,PPARA,COL1A1,LOC101928055-2,UNC79,RAB30-DT
Human Diseases	Cardiovascular disease	Dilated cardiomyopathy	ko05414	3	121	0.863285	1	CACNA2D2,ADCY5,CACNB3
Human Diseases	Cardiovascular disease	Fluid shear stress and atherosclerosis	ko05418	6	178	0.712824	1	PIK3R3,GSTM2,CALML6,DUSP1,FOS,HRAT92
Human Diseases	Cardiovascular disease	Hypertrophic cardiomyopathy	ko05410	2	110	0.935773	1	CACNB3,CACNA2D2
Human Diseases	Cardiovascular disease	Lipid and atherosclerosis	ko05417	10	276	0.658897	1	PIK3R3,novel.4877,HSPA2,TNFSF10,ABCA1,CYP1A1,CALML6,ABCG1,CASP1,FOS
Human Diseases	Cardiovascular disease	Viral myocarditis	ko05416	4	193	0.950536	1	HLA-DMB-2,HLA-DQB1,novel.16551,HLA-F
Human Diseases	Drug resistance: antineoplastic	Platinum drug resistance	ko01524	2	86	0.860226	1	PIK3R3,GSTM2
Human Diseases	Endocrine and metabolic disease	AGE-RAGE signaling pathway in diabetic complications	ko04933	5	127	0.569753	1	STAT5A,PIK3R3,PLCD4,PLCD1,COL1A1
Human Diseases	Endocrine and metabolic disease	Alcoholic liver disease	ko04936	3	173	0.969907	1	C3,C4A-3,PPARA
Human Diseases	Endocrine and metabolic disease	Maturity onset diabetes of the young	ko04950	1	29	0.690828	1	MAFA
Human Diseases	Endocrine and metabolic disease	Non-alcoholic fatty liver disease	ko04932	7	211	0.73581	1	RELA-DT,MIR570HG-6,PIK3R3,UNC79,FOS,PPARA,RAB30-DT
Human Diseases	Endocrine and metabolic disease	Type I diabetes mellitus	ko04940	5	185	0.861848	1	ICA1,HLA-F,GAD1,HLA-DQB1,HLA-DMB-2
Human Diseases	Immune disease	Allograft rejection	ko05330	3	173	0.969907	1	HLA-F,HLA-DQB1,HLA-DMB-2
Human Diseases	Immune disease	Asthma	ko05310	2	123	0.958469	1	HLA-DQB1,HLA-DMB-2
Human Diseases	Immune disease	Autoimmune thyroid disease	ko05320	3	182	0.97722	1	HLA-DQB1,HLA-DMB-2,HLA-F
Human Diseases	Immune disease	Graft-versus-host disease	ko05332	3	454	0.999998	1	HLA-DMB-2,HLA-DQB1,HLA-F
Human Diseases	Immune disease	Inflammatory bowel disease	ko05321	4	155	0.867493	1	HLA-DMB-2,HLA-DQB1,RORC,IL18R1
Human Diseases	Immune disease	Rheumatoid arthritis	ko05323	5	209	0.920928	1	FOS,CSF1,IL11,HLA-DMB-2,HLA-DQB1
Human Diseases	Infectious disease: bacterial	Bacterial invasion of epithelial cells	ko05100	4	90	0.480608	1	SEPTIN6,SHC2,DNM1,PIK3R3
Human Diseases	Infectious disease: bacterial	Epithelial cell signaling in Helicobacter pylori infection	ko05120	2	86	0.860226	1	JAM2,LOC100288175
Human Diseases	Infectious disease: bacterial	Legionellosis	ko05134	4	101	0.571726	1	CASP1,HSPA2,novel.4877,C3
Human Diseases	Infectious disease: bacterial	Pathogenic Escherichia coli infection	ko05130	7	259	0.892265	1	CASP1,WASF3,TNFSF10,FOS,TUBB8,LOC100288175,novel.4877
Human Diseases	Infectious disease: bacterial	Salmonella infection	ko05132	11	322	0.734727	1	FOS,TUBB8,PLEKHM1-2,CASP1,WASF3,C2orf92,LINC00663,TNFSF10,novel.4877,PFN4,MYL5
Human Diseases	Infectious disease: bacterial	Shigellosis	ko05131	13	323	0.517731	1	CASP1,LOC112268238,PLCD4,novel.9538,FOXO6-2,PLCD1,WIPI1,PFN4,MYL5,PIK3R3,novel.4877,SEPTIN6,C3
Human Diseases	Infectious disease: bacterial	Tuberculosis	ko05152	5	288	0.990148	1	C3,CALML6,HLA-DQB1,HLA-DMB-2,novel.18166
Human Diseases	Infectious disease: bacterial	Yersinia infection	ko05135	6	165	0.642298	1	PIK3R3,novel.4877,RPS6KA2,CASP1,PTK2B,FOS
Human Diseases	Infectious disease: parasitic	African trypanosomiasis	ko05143	1	47	0.850936	1	APOL1
Human Diseases	Infectious disease: parasitic	Amoebiasis	ko05146	6	133	0.432767	1	PIK3R3,LAMA3,COL1A1,ARG2,LAMB3,novel.16824
Human Diseases	Infectious disease: parasitic	Chagas disease	ko05142	3	119	0.855674	1	FOS,PIK3R3,C3
Human Diseases	Infectious disease: parasitic	Leishmaniasis	ko05140	4	179	0.928036	1	FOS,HLA-DMB-2,HLA-DQB1,C3
Human Diseases	Infectious disease: parasitic	Malaria	ko05144	2	59	0.68455	1	THBS3,LRP1
Human Diseases	Infectious disease: parasitic	Toxoplasmosis	ko05145	6	227	0.890509	1	HSPA2,LAMA3,LAMB3,novel.16824,HLA-DMB-2,HLA-DQB1
Human Diseases	Infectious disease: viral	Human T-cell leukemia virus 1 infection	ko05166	13	411	0.83367	1	JAK3,PIK3R3,STAT5A,ADCY5,HLA-F,HLA-DQB1,LOC101928055-2,CCND2,B2M-2,ZFP36,FOS,EGR2,HLA-DMB-2
Human Diseases	Infectious disease: viral	Kaposi sarcoma-associated herpesvirus infection	ko05167	8	269	0.840948	1	ZFP36,CALML6,FOS,FGF2,PIK3R3,TLR3,HLA-F,C3
Human Diseases	Neurodegenerative disease	Amyotrophic lateral sclerosis	ko05014	17	486	0.736055	1	TUBB8,CASP1,UNC79,HAP1,DNAH3,WIPI1,novel.4877,DNAH7,PFN4,PRKN,OPTN,RAB30-DT,C2orf92,DNAH2,GRIN2D,PINK1,MIR570HG-6
Human Diseases	Neurodegenerative disease	Huntington disease	ko05016	11	380	0.891804	1	C2orf92,HAP1,LOC101928055-2,DNAH3,DNAH2,UNC79,TUBB8,RAB30-DT,DNAH7,MIR570HG-6,WIPI1
Human Diseases	Neurodegenerative disease	Parkinson disease	ko05012	13	353	0.646684	1	MIR570HG-6,UBE2L6,PINK1,ADCY5,CALML6,RAB30-DT,DUSP1,PRKN,UBA7,TUBB8,ADORA2A,UNC79,LOC101928055-2
Human Diseases	Neurodegenerative disease	Prion disease	ko05020	8	374	0.982665	1	RAB30-DT,TUBB8,UNC79,LOC101928055-2,GRIN2D,PIK3R3,MIR570HG-6,HSPA2
Human Diseases	Substance dependence	Amphetamine addiction	ko05031	4	76	0.355617	1	ADCY5,GRIN2D,FOS,CALML6
Human Diseases	Substance dependence	Cocaine addiction	ko05030	2	54	0.636913	1	GRIN2D,ADCY5
Human Diseases	Substance dependence	Morphine addiction	ko05032	4	101	0.571726	1	ADCY5,CACNA1A,PDE4C,GRK4
Metabolism	Amino acid metabolism	Glycine, serine and threonine metabolism	ko00260	1	45	0.838345	1	AMT
Metabolism	Amino acid metabolism	Lysine degradation	ko00310	2	82	0.84156	1	PRDM6,AASS
Metabolism	Amino acid metabolism	Tryptophan metabolism	ko00380	2	47	0.561021	1	ALDH8A1,CYP1A1
Metabolism	Amino acid metabolism	Tyrosine metabolism	ko00350	2	38	0.447864	1	ALDH3A1,ALDH3B1
Metabolism	Amino acid metabolism	Valine, leucine and isoleucine degradation	ko00280	1	53	0.883133	1	ABAT
Metabolism	Carbohydrate metabolism	Ascorbate and aldarate metabolism	ko00053	1	40	0.802021	1	UGT1A9
Metabolism	Carbohydrate metabolism	Citrate cycle (TCA cycle)	ko00020	2	47	0.561021	1	MIR570HG-6,PC
Metabolism	Carbohydrate metabolism	Fructose and mannose metabolism	ko00051	2	41	0.487438	1	ALDOC,AKR1B1
Metabolism	Carbohydrate metabolism	Galactose metabolism	ko00052	1	35	0.757548	1	AKR1B1
Metabolism	Carbohydrate metabolism	Propanoate metabolism	ko00640	2	39	0.46125	1	ACSS2,ABAT
Metabolism	Carbohydrate metabolism	Pyruvate metabolism	ko00620	3	57	0.39466	1	LDHD,ACSS2,PC
Metabolism	Carbohydrate metabolism	Starch and sucrose metabolism	ko00500	1	39	0.793831	1	PYGM
Metabolism	Energy metabolism	Oxidative phosphorylation	ko00190	5	181	0.849036	1	RAB30-DT,MIR570HG-6,LHPP,UNC79,ATP4A
Metabolism	Glycan biosynthesis and metabolism	Glycosaminoglycan biosynthesis - keratan sulfate	ko00533	1	16	0.476604	1	CHST6
Metabolism	Glycan biosynthesis and metabolism	Glycosaminoglycan degradation	ko00531	1	25	0.636449	1	IDUA
Metabolism	Glycan biosynthesis and metabolism	Glycosphingolipid biosynthesis - globo and isoglobo series	ko00603	1	16	0.476604	1	FUT2
Metabolism	Glycan biosynthesis and metabolism	Glycosphingolipid biosynthesis - lacto and neolacto series	ko00601	1	31	0.71489	1	FUT2
Metabolism	Glycan biosynthesis and metabolism	Glycosylphosphatidylinositol (GPI)-anchor biosynthesis	ko00563	1	27	0.664737	1	GPLD1
Metabolism	Glycan biosynthesis and metabolism	Other types of O-glycan biosynthesis	ko00514	2	50	0.594874	1	GALNT15,GALNT12
Metabolism	Lipid metabolism	Ether lipid metabolism	ko00565	3	53	0.351164	1	PLA2G6,PLPP1,PLA2G4C
Metabolism	Lipid metabolism	Fatty acid degradation	ko00071	1	47	0.850936	1	CYP2U1
Metabolism	Lipid metabolism	Glycerolipid metabolism	ko00561	3	73	0.55717	1	AKR1B1,PLPP1,DGAT1
Metabolism	Lipid metabolism	Glycerophospholipid metabolism	ko00564	6	122	0.354576	1	PNPLA6,PLA2G4C,PLA2G6,GPD1,PNPLA7,PLPP1
Metabolism	Lipid metabolism	Linoleic acid metabolism	ko00591	2	32	0.363958	1	PLA2G6,PLA2G4C
Metabolism	Lipid metabolism	Primary bile acid biosynthesis	ko00120	1	18	0.517312	1	HSD3B7
Metabolism	Lipid metabolism	Sphingolipid metabolism	ko00600	2	62	0.710595	1	DEGS2,PLPP1
Metabolism	Metabolism of cofactors and vitamins	Nicotinate and nicotinamide metabolism	ko00760	1	38	0.785304	1	QPRT
Metabolism	Metabolism of cofactors and vitamins	Pantothenate and CoA biosynthesis	ko00770	1	23	0.605777	1	CSAD
Metabolism	Metabolism of cofactors and vitamins	Porphyrin and chlorophyll metabolism	ko00860	1	54	0.887778	1	UGT1A9
Metabolism	Metabolism of cofactors and vitamins	Retinol metabolism	ko00830	4	87	0.45443	1	CYP26B1,CYP1A1,DGAT1,UGT1A9
Metabolism	Metabolism of other amino acids	Glutathione metabolism	ko00480	3	73	0.55717	1	OPLAH,GSTM2,GGT7
Metabolism	Nucleotide metabolism	Purine metabolism	ko00230	6	141	0.488694	1	DENND5B-AS1,PDE6A,AK7,PDE4C,AK9,ADCY5
Metabolism	Xenobiotics biodegradation and metabolism	Drug metabolism - other enzymes	ko00983	4	100	0.56381	1	GSTM2,CDA,TYMP,UGT1A9
Organismal Systems	Aging	Longevity regulating pathway	ko04211	3	110	0.81669	1	SESN3,ADCY5,PIK3R3
Organismal Systems	Aging	Longevity regulating pathway - multiple species	ko04213	3	83	0.644415	1	PIK3R3,ADCY5,HSPA2
Organismal Systems	Aging	Longevity regulating pathway - worm	ko04212	4	138	0.801659	1	MT1X,GSTM2,MT1M,MT1G
Organismal Systems	Circulatory system	Adrenergic signaling in cardiomyocytes	ko04261	7	174	0.538249	1	PPP2R3B-3,PPP2R3B-2,CACNB3,ADCY5,CACNA2D2,ATP1B1,CALML6
Organismal Systems	Circulatory system	Cardiac muscle contraction	ko04260	5	105	0.403507	1	RAB30-DT,ATP1B1,CACNA2D2,UNC79,CACNB3
Organismal Systems	Circulatory system	Vascular smooth muscle contraction	ko04270	6	145	0.516002	1	PLA2G4C,CALML6,ADM2,ADORA2A,PLA2G6,ADCY5
Organismal Systems	Development and regeneration	Axon regeneration	ko04361	3	106	0.796671	1	PSD4,PSD2,DUSP8
Organismal Systems	Development and regeneration	Dorso-ventral axis formation	ko04320	1	37	0.776424	1	NOTCH3
Organismal Systems	Development and regeneration	Osteoclast differentiation	ko04380	4	195	0.953162	1	JUNB,CSF1,FOS,PIK3R3
Organismal Systems	Digestive system	Bile secretion	ko04976	5	102	0.379768	1	ADCY5,UGT1A9,ATP1B1,SLC9A3-AS1,ABCC3
Organismal Systems	Digestive system	Carbohydrate digestion and absorption	ko04973	2	54	0.636913	1	PIK3R3,ATP1B1
Organismal Systems	Digestive system	Cholesterol metabolism	ko04979	3	56	0.383845	1	APOE,LRP1,ABCA1
Organismal Systems	Digestive system	Gastric acid secretion	ko04971	4	81	0.400908	1	CALML6,ATP1B1,ATP4A,ADCY5
Organismal Systems	Digestive system	Pancreatic secretion	ko04972	3	112	0.826056	1	ADCY5,ATP1B1,TRPC1
Organismal Systems	Digestive system	Salivary secretion	ko04970	3	109	0.811848	1	CALML6,ATP1B1,ADCY5
Organismal Systems	Endocrine system	Adipocytokine signaling pathway	ko04920	2	91	0.880722	1	PPARA,LOC100288175
Organismal Systems	Endocrine system	Cortisol synthesis and secretion	ko04927	4	78	0.373769	1	CACNA1G,ADCY5,CYP21A2-3,NR4A1
Organismal Systems	Endocrine system	Glucagon signaling pathway	ko04922	3	123	0.870541	1	PPARA,PYGM,CALML6
Organismal Systems	Endocrine system	GnRH signaling pathway	ko04912	4	99	0.555815	1	PLA2G4C,CALML6,PTK2B,ADCY5
Organismal Systems	Endocrine system	Growth hormone synthesis, secretion and action	ko04935	6	133	0.432767	1	JUNB,FOS,ADCY5,STAT5A,PIK3R3,SHC2
Organismal Systems	Endocrine system	Insulin secretion	ko04911	4	93	0.506279	1	ADCY5,TRPM4,ATP1B1,ABCC8
Organismal Systems	Endocrine system	Insulin signaling pathway	ko04910	6	169	0.665057	1	SHC2,PIK3R3,CBLB,PPP1R3E,PYGM,CALML6
Organismal Systems	Endocrine system	Oxytocin signaling pathway	ko04921	6	167	0.653792	1	ADCY5,CACNA2D2,CACNB3,FOS,PLA2G4C,CALML6
Organismal Systems	Endocrine system	Parathyroid hormone synthesis, secretion and action	ko04928	5	120	0.519088	1	MMP25,PDE4C,NR4A2,ADCY5,FOS
Organismal Systems	Endocrine system	PPAR signaling pathway	ko03320	3	88	0.683221	1	PLIN4,SLC27A1,PPARA
Organismal Systems	Endocrine system	Progesterone-mediated oocyte maturation	ko04914	3	133	0.901938	1	ADCY5,PIK3R3,RPS6KA2
Organismal Systems	Endocrine system	Regulation of lipolysis in adipocytes	ko04923	2	67	0.749987	1	PIK3R3,ADCY5
Organismal Systems	Endocrine system	Relaxin signaling pathway	ko04926	5	152	0.724829	1	ADCY5,SHC2,PIK3R3,FOS,COL1A1
Organismal Systems	Endocrine system	Renin secretion	ko04924	2	75	0.8034	1	ADCY5,CALML6
Organismal Systems	Endocrine system	Thyroid hormone signaling pathway	ko04919	7	144	0.345756	1	PLCD4,PLCD1,SLC16A2,ATP1B1,PIK3R3,NOTCH3,WNT4
Organismal Systems	Endocrine system	Thyroid hormone synthesis	ko04918	3	85	0.660328	1	ATP1B1,DUOX2,ADCY5
Organismal Systems	Environmental adaptation	Circadian entrainment	ko04713	5	104	0.395603	1	GRIN2D,CACNA1G,ADCY5,CALML6,FOS
Organismal Systems	Environmental adaptation	Circadian rhythm	ko04710	1	32	0.72621	1	RORC
Organismal Systems	Environmental adaptation	Thermogenesis	ko04714	6	280	0.968112	1	SMARCD3,UNC79,MIR570HG-6,ADCY5,RPS6KA2,RAB30-DT
Organismal Systems	Excretory system	Aldosterone-regulated sodium reabsorption	ko04960	2	41	0.487438	1	ATP1B1,PIK3R3
Organismal Systems	Excretory system	Collecting duct acid secretion	ko04966	2	38	0.447864	1	ATP4A,SLC4A1
Organismal Systems	Excretory system	Endocrine and other factor-regulated calcium reabsorption	ko04961	2	60	0.693438	1	ATP1B1,DNM1
Organismal Systems	Immune system	Antigen processing and presentation	ko04612	17	604	0.948727	1	HLA-DMB-2,IFI30,TAP1-7,TAP1-4,TAP1-2,TAP1-5,novel.18166,TAP1-8,TAP1,TAPBP,HSPA2,TAP1-3,TAP1-6,B2M-2,HLA-DQB1,HLA-F,TAPBP-2
Organismal Systems	Immune system	B cell receptor signaling pathway	ko04662	3	137	0.912445	1	FOS,RASGRP3,PIK3R3
Organismal Systems	Immune system	Chemokine signaling pathway	ko04062	6	228	0.892852	1	JAK3,PIK3R3,SHC2,ADCY5,GRK4,PTK2B
Organismal Systems	Immune system	Cytosolic DNA-sensing pathway	ko04623	4	77	0.364696	1	CASP1,DDX58,TREX1,novel.4877
Organismal Systems	Immune system	Fc epsilon RI signaling pathway	ko04664	2	87	0.864567	1	PLA2G4C,PIK3R3
Organismal Systems	Immune system	Hematopoietic cell lineage	ko04640	8	197	0.523016	1	CSF1,IL11,HLA-DQB1,EPOR,FLT3LG,CD24,HLA-DMB-2,novel.16551
Organismal Systems	Immune system	IL-17 signaling pathway	ko04657	3	116	0.843564	1	IL17RB,MAPK15,FOS
Organismal Systems	Immune system	Intestinal immune network for IgA production	ko04672	2	135	0.972431	1	HLA-DMB-2,HLA-DQB1
Organismal Systems	Immune system	Leukocyte transendothelial migration	ko04670	6	133	0.432767	1	PIK3R3,LOC100288175,MYL5,PTK2B,TXK,JAM2
Organismal Systems	Immune system	Natural killer cell mediated cytotoxicity	ko04650	6	533	0.999981	1	TNFSF10,PTK2B,SHC2,LOC100288175,PIK3R3,HLA-F
Organismal Systems	Immune system	NOD-like receptor signaling pathway	ko04621	11	243	0.369807	1	GBP1,GBP4,GBP3,OAS3,GBP2,CASP1,novel.4877,RNASEL,OAS1,CARD6,TXNIP
Organismal Systems	Immune system	Platelet activation	ko04611	4	150	0.850394	1	PIK3R3,ADCY5,COL1A1,PLA2G4C
Organismal Systems	Immune system	RIG-I-like receptor signaling pathway	ko04622	3	83	0.644415	1	DHX58,IFIH1,DDX58
Organismal Systems	Immune system	T cell receptor signaling pathway	ko04660	5	121	0.526485	1	CBLB,MAP3K8,PAK6,PIK3R3,FOS
Organismal Systems	Immune system	Th17 cell differentiation	ko04659	6	205	0.827022	1	HLA-DMB-2,FOS,HLA-DQB1,STAT5A,JAK3,RORC
Organismal Systems	Immune system	Th1 and Th2 cell differentiation	ko04658	8	180	0.421886	1	DLL1-2,HLA-DQB1,STAT5A,JAK3,DLL1,FOS,HLA-DMB-2,NOTCH3
Organismal Systems	Immune system	Toll and Imd signaling pathway	ko04624	2	48	0.572526	1	DUOX2,ANK3
Organismal Systems	Immune system	Toll-like receptor signaling pathway	ko04620	4	128	0.751856	1	FOS,MAP3K8,PIK3R3,TLR3
Organismal Systems	Nervous system	Cholinergic synapse	ko04725	4	130	0.762526	1	FOS,ADCY5,PIK3R3,CACNA1A
Organismal Systems	Nervous system	Dopaminergic synapse	ko04728	6	150	0.549315	1	ADCY5,PPP2R3B-2,PPP2R3B-3,CACNA1A,FOS,CALML6
Organismal Systems	Nervous system	Long-term depression	ko04730	2	67	0.749987	1	CACNA1A,PLA2G4C
Organismal Systems	Nervous system	Long-term potentiation	ko04720	3	74	0.566454	1	CALML6,RPS6KA2,GRIN2D
Organismal Systems	Nervous system	Neurotrophin signaling pathway	ko04722	6	136	0.453905	1	LOC100288175,SHC2,PIK3R3,NTF4,CALML6,RPS6KA2
Organismal Systems	Nervous system	Retrograde endocannabinoid signaling	ko04723	3	166	0.962737	1	SLC17A7,ADCY5,CACNA1A
Organismal Systems	Sensory system	Olfactory transduction	ko04740	4	594	1	1	LOC107985115,CALML6,CNGA4,OR4F3
Organismal Systems	Sensory system	Phototransduction - fly	ko04745	1	31	0.71489	1	CALML6
Organismal Systems	Sensory system	Phototransduction	ko04744	2	34	0.39255	1	CALML6,PDE6A
Organismal Systems	Sensory system	Taste transduction	ko04742	1	128	0.994456	1	CACNA1A

## Sheet: oxa vs con.down.DEG.KEGG_enrich
KEGG analysis of downregulated genes in PDAC cells between Oxamate and Control groups
Pathway Hierarchy1	Pathway Hierarchy2	KEGG Pathway	Pathway ID	Gene Number	Background Number	P Value	Q Value	Gene Name
Cellular Processes	Cell growth and death	Cell cycle	ko04110	16	156	5.1e-11	9.27e-09	PLK1,CCNA2,MCM2,CCNB2,MAD2L1,PTTG1,MCM7,CDC6,BUB1,CDC25C,BUB1B,CCNB1,CDC20,PKMYT1,TTK,TGFB3
Cellular Processes	Cell growth and death	Oocyte meiosis	ko04114	10	168	3.18e-05	0.00193	MAD2L1,CCNB2,BUB1,CDC25C,PLK1,FBXO5,PKMYT1,CCNB1,CDC20,PTTG1
Organismal Systems	Endocrine system	Progesterone-mediated oocyte maturation	ko04914	9	133	2.9e-05	0.00193	PKMYT1,CCNB1,MAD2L1,CCNB2,BUB1,CDC25C,CCNA2,PLK1,HSP90AA1
Cellular Processes	Cell growth and death	Necroptosis	ko04217	9	219	0.00121	0.0422	HMGB1,H2AC20,RNF103-CHMP3,IL1B,TICAM2,HSP90AA1,H2AZ1,novel.13535,novel.7299
Genetic Information Processing	Replication and repair	Fanconi anemia pathway	ko03460	5	71	0.00151	0.0422	BLM,UBE2T,ATRIP-TREX1,RAD51C,EME1
Genetic Information Processing	Replication and repair	Homologous recombination	ko03440	4	43	0.00162	0.0422	BLM,RAD54L,EME1,RAD51C
Metabolism	Biosynthesis of other secondary metabolites	Neomycin, kanamycin and gentamicin biosynthesis	ko00524	2	5	0.00135	0.0422	HK2,HKDC1
Genetic Information Processing	Replication and repair	Base excision repair	ko03410	4	48	0.00245	0.0557	novel.7299,novel.13535,HMGB1,NEIL3
Metabolism	Nucleotide metabolism	Purine metabolism	ko00230	6	141	0.00662	0.134	RRM2,CCAT1,NT5E,PDE10A,PDE4D,NME1
Genetic Information Processing	Translation	Ribosome biogenesis in eukaryotes	ko03008	5	107	0.0088	0.16	FBL-2,UTP18,NOP58,TCOF1,DKC1
Genetic Information Processing	Replication and repair	DNA replication	ko03030	3	39	0.0108	0.179	PRIM1,MCM7,MCM2
Metabolism	Carbohydrate metabolism	Amino sugar and nucleotide sugar metabolism	ko00520	3	51	0.0223	0.338	HK2,HKDC1,UAP1
Human Diseases	Infectious disease: parasitic	Malaria	ko05144	3	59	0.0325	0.423	IL1B,TGFB3,CSF3
Metabolism	Nucleotide metabolism	Pyrimidine metabolism	ko00240	3	59	0.0325	0.423	NME1,RRM2,NT5E
Organismal Systems	Immune system	IL-17 signaling pathway	ko04657	4	116	0.0487	0.591	FOSL1,CSF3,HSP90AA1,IL1B
Cellular Processes	Cell growth and death	p53 signaling pathway	ko04115	3	77	0.0629	0.647	CCNB1,CCNB2,RRM2
Human Diseases	Endocrine and metabolic disease	AGE-RAGE signaling pathway in diabetic complications	ko04933	4	127	0.0637	0.647	IL1B,novel.12740,novel.12738,TGFB3
Metabolism	Carbohydrate metabolism	Galactose metabolism	ko00052	2	35	0.064	0.647	HKDC1,HK2
Human Diseases	Cancer: overview	Central carbon metabolism in cancer	ko05230	3	84	0.0772	0.67	HK2,HKDC1,SLC7A5
Human Diseases	Infectious disease: parasitic	Amoebiasis	ko05146	4	133	0.0729	0.67	novel.12740,IL1B,TGFB3,novel.12738
Metabolism	Carbohydrate metabolism	Starch and sucrose metabolism	ko00500	2	39	0.0773	0.67	HKDC1,HK2
Metabolism	Carbohydrate metabolism	Fructose and mannose metabolism	ko00051	2	41	0.0843	0.697	HKDC1,HK2
Environmental Information Processing	Signal transduction	FoxO signaling pathway	ko04068	4	148	0.0984	0.778	TGFB3,CCNB2,CCNB1,PLK1
Environmental Information Processing	Signaling molecules and interaction	Cytokine-cytokine receptor interaction	ko04060	7	349	0.12	0.796	TGFB3,CSF3,TNFRSF12A,BMP6,CNTF,LEPR,IL1B
Human Diseases	Infectious disease: parasitic	African trypanosomiasis	ko05143	2	47	0.106	0.796	F2RL1,IL1B
Human Diseases	Infectious disease: viral	Human T-cell leukemia virus 1 infection	ko05166	8	411	0.115	0.796	CCNA2,BUB1B,CCNB2,FOSL1,MAD2L1,PTTG1,CDC20,TGFB3
Human Diseases	Substance dependence	Morphine addiction	ko05032	3	101	0.117	0.796	PDE10A,PDE4D,GABBR2
Organismal Systems	Environmental adaptation	Circadian rhythm - fly	ko04711	1	11	0.122	0.796	ARNTL
Cellular Processes	Cell growth and death	Apoptosis	ko04210	4	177	0.157	0.821	TUBA1B,TUBA1C,LMNB1,CTSC
Cellular Processes	Cell growth and death	Ferroptosis	ko04216	2	59	0.154	0.821	PRNP,TFRC
Environmental Information Processing	Signal transduction	TGF-beta signaling pathway	ko04350	3	111	0.144	0.821	NOG,BMP6,TGFB3
Human Diseases	Endocrine and metabolic disease	Type II diabetes mellitus	ko04930	2	60	0.158	0.821	HKDC1,HK2
Organismal Systems	Digestive system	Carbohydrate digestion and absorption	ko04973	2	54	0.133	0.821	HKDC1,HK2
Organismal Systems	Digestive system	Cholesterol metabolism	ko04979	2	56	0.141	0.821	NCEH1,ANGPTL4
Organismal Systems	Immune system	Neutrophil extracellular trap formation	ko04613	5	236	0.148	0.821	novel.7299,HMGB1,H2AC20,H2AZ1,novel.13535
Environmental Information Processing	Signal transduction	HIF-1 signaling pathway	ko04066	3	127	0.19	0.923	HK2,TFRC,HKDC1
Metabolism	Lipid metabolism	Primary bile acid biosynthesis	ko00120	1	18	0.192	0.923	ACOX2
Organismal Systems	Immune system	Toll-like receptor signaling pathway	ko04620	3	128	0.193	0.923	TLR1,IL1B,TICAM2
Cellular Processes	Cell growth and death	Cellular senescence	ko04218	4	264	0.379	0.979	TGFB3,CCNB2,CCNA2,CCNB1
Cellular Processes	Cellular community - eukaryotes	Gap junction	ko04540	2	108	0.365	0.979	TUBA1C,TUBA1B
Cellular Processes	Transport and catabolism	Autophagy - animal	ko04140	3	162	0.299	0.979	novel.13535,HMGB1,novel.7299
Environmental Information Processing	Signaling molecules and interaction	ECM-receptor interaction	ko04512	2	115	0.394	0.979	HMMR,novel.12740
Environmental Information Processing	Signaling molecules and interaction	Neuroactive ligand-receptor interaction	ko04080	6	393	0.32	0.979	GABBR2,LEPR,NTSR1,NMU,F2RL1,APLN
Environmental Information Processing	Signal transduction	JAK-STAT signaling pathway	ko04630	3	180	0.357	0.979	CNTF,LEPR,CSF3
Environmental Information Processing	Signal transduction	NF-kappa B signaling pathway	ko04064	3	144	0.242	0.979	IL1B,TICAM2,CARD10
Genetic Information Processing	Replication and repair	Mismatch repair	ko03430	1	33	0.324	0.979	EXO1
Genetic Information Processing	Transcription	RNA polymerase	ko03020	1	39	0.371	0.979	POLR3G
Genetic Information Processing	Transcription	Spliceosome	ko03040	4	225	0.275	0.979	MAGOHB,HNRNPM,SNRPD1,novel.16427
Human Diseases	Cancer: overview	PD-L1 expression and PD-1 checkpoint pathway in cancer	ko05235	2	109	0.369	0.979	TICAM2,CD274
Human Diseases	Cardiovascular disease	Diabetic cardiomyopathy	ko05415	4	270	0.395	0.979	novel.12738,NDUFA6-2,TGFB3,novel.12740
Human Diseases	Cardiovascular disease	Lipid and atherosclerosis	ko05417	4	276	0.411	0.979	XBP1,HSP90AA1,TICAM2,IL1B
Human Diseases	Drug resistance: antineoplastic	Antifolate resistance	ko01523	1	45	0.414	0.979	IL1B
Human Diseases	Endocrine and metabolic disease	Non-alcoholic fatty liver disease	ko04932	4	211	0.239	0.979	LEPR,IL1B,NDUFA6-2,XBP1
Human Diseases	Infectious disease: bacterial	Legionellosis	ko05134	2	101	0.335	0.979	IL1B,novel.17625
Human Diseases	Infectious disease: bacterial	Pathogenic Escherichia coli infection	ko05130	4	259	0.366	0.979	IL1B,MYO10,TUBA1B,TUBA1C
Human Diseases	Infectious disease: bacterial	Pertussis	ko05133	2	105	0.352	0.979	TICAM2,IL1B
Human Diseases	Infectious disease: parasitic	Chagas disease	ko05142	2	119	0.411	0.979	TGFB3,IL1B
Human Diseases	Infectious disease: viral	Hepatitis B	ko05161	3	186	0.377	0.979	CCNA2,TICAM2,TGFB3
Metabolism	Amino acid metabolism	Glycine, serine and threonine metabolism	ko00260	1	45	0.414	0.979	GLDC
Metabolism	Carbohydrate metabolism	Glycolysis / Gluconeogenesis	ko00010	2	84	0.261	0.979	HKDC1,HK2
Metabolism	Carbohydrate metabolism	Glyoxylate and dicarboxylate metabolism	ko00630	1	33	0.324	0.979	GLDC
Metabolism	Lipid metabolism	Biosynthesis of unsaturated fatty acids	ko01040	1	30	0.3	0.979	ELOVL2
Metabolism	Lipid metabolism	Fatty acid elongation	ko00062	1	36	0.348	0.979	ELOVL2
Metabolism	Metabolism of cofactors and vitamins	Nicotinate and nicotinamide metabolism	ko00760	1	38	0.363	0.979	NT5E
Metabolism	Metabolism of cofactors and vitamins	Thiamine metabolism	ko00730	1	21	0.221	0.979	CCAT1
Metabolism	Metabolism of other amino acids	Glutathione metabolism	ko00480	2	73	0.213	0.979	RRM2,ODC1
Metabolism	Metabolism of terpenoids and polyketides	Terpenoid backbone biosynthesis	ko00900	1	24	0.248	0.979	CHURC1-FNTB
Metabolism	Xenobiotics biodegradation and metabolism	Drug metabolism - other enzymes	ko00983	2	100	0.331	0.979	NME1,RRM2
Organismal Systems	Development and regeneration	Axon regeneration	ko04361	2	106	0.357	0.979	KIF2C,DUSP7
Organismal Systems	Development and regeneration	Osteoclast differentiation	ko04380	3	195	0.405	0.979	FOSL1,FHL2,IL1B
Organismal Systems	Endocrine system	Estrogen signaling pathway	ko04915	3	184	0.37	0.979	KRT18,GABBR2,HSP90AA1
Organismal Systems	Endocrine system	PPAR signaling pathway	ko03320	2	88	0.279	0.979	ACOX2,ANGPTL4
Organismal Systems	Environmental adaptation	Circadian rhythm	ko04710	1	32	0.316	0.979	ARNTL
Organismal Systems	Immune system	Complement and coagulation cascades	ko04610	2	113	0.386	0.979	PLAUR,SERPINA1-2
Organismal Systems	Immune system	Cytosolic DNA-sensing pathway	ko04623	2	77	0.23	0.979	POLR3G,IL1B
Organismal Systems	Immune system	Hematopoietic cell lineage	ko04640	3	197	0.412	0.979	TFRC,IL1B,CSF3
Organismal Systems	Sensory system	Inflammatory mediator regulation of TRP channels	ko04750	2	105	0.352	0.979	F2RL1,IL1B
Cellular Processes	Cell growth and death	Apoptosis - fly	ko04214	1	54	0.474	0.999	LMNB1
Cellular Processes	Cell motility	Regulation of actin cytoskeleton	ko04810	2	247	0.792	0.999	IQGAP3,DIAPH3
Cellular Processes	Cellular community - eukaryotes	Focal adhesion	ko04510	1	239	0.942	0.999	novel.12740
Cellular Processes	Cellular community - eukaryotes	Tight junction	ko04530	2	199	0.684	0.999	TUBA1C,TUBA1B
Cellular Processes	Transport and catabolism	Endocytosis	ko04144	2	371	0.935	0.999	TFRC,RNF103-CHMP3
Cellular Processes	Transport and catabolism	Lysosome	ko04142	2	164	0.579	0.999	CTSC,LAPTM5
Cellular Processes	Transport and catabolism	Peroxisome	ko04146	1	94	0.673	0.999	ACOX2
Cellular Processes	Transport and catabolism	Phagosome	ko04145	3	342	0.772	0.999	TFRC,TUBA1C,TUBA1B
Environmental Information Processing	Signaling molecules and interaction	Cell adhesion molecules	ko04514	1	287	0.968	0.999	CD274
Environmental Information Processing	Signal transduction	AMPK signaling pathway	ko04152	2	145	0.512	0.999	LEPR,CCNA2
Environmental Information Processing	Signal transduction	Apelin signaling pathway	ko04371	1	148	0.829	0.999	APLN
Environmental Information Processing	Signal transduction	Calcium signaling pathway	ko04020	1	273	0.962	0.999	NTSR1
Environmental Information Processing	Signal transduction	cAMP signaling pathway	ko04024	3	245	0.555	0.999	PDE4D,PDE10A,GABBR2
Environmental Information Processing	Signal transduction	Hippo signaling pathway	ko04390	2	252	0.801	0.999	TGFB3,BMP6
Environmental Information Processing	Signal transduction	MAPK signaling pathway	ko04010	3	344	0.775	0.999	IL1B,DUSP7,TGFB3
Environmental Information Processing	Signal transduction	mTOR signaling pathway	ko04150	1	272	0.961	0.999	SLC7A5
Environmental Information Processing	Signal transduction	Notch signaling pathway	ko04330	1	74	0.585	0.999	MFNG
Environmental Information Processing	Signal transduction	PI3K-Akt signaling pathway	ko04151	3	420	0.876	0.999	CSF3,HSP90AA1,novel.12740
Environmental Information Processing	Signal transduction	Ras signaling pathway	ko04014	1	261	0.956	0.999	RASAL2
Environmental Information Processing	Signal transduction	TNF signaling pathway	ko04668	1	139	0.809	0.999	IL1B
Environmental Information Processing	Signal transduction	Wnt signaling pathway	ko04310	1	265	0.958	0.999	FOSL1
Genetic Information Processing	Folding, sorting and degradation	Protein processing in endoplasmic reticulum	ko04141	2	212	0.717	0.999	XBP1,HSP90AA1
Genetic Information Processing	Folding, sorting and degradation	RNA degradation	ko03018	1	110	0.73	0.999	EXOSC9
Genetic Information Processing	Folding, sorting and degradation	Ubiquitin mediated proteolysis	ko04120	2	202	0.691	0.999	UBE2C,CDC20
Genetic Information Processing	Replication and repair	Nucleotide excision repair	ko03420	1	60	0.51	0.999	GTF2H2
Genetic Information Processing	Transcription	Basal transcription factors	ko03022	1	64	0.533	0.999	GTF2H2
Genetic Information Processing	Translation	mRNA surveillance pathway	ko03015	1	139	0.809	0.999	MAGOHB
Genetic Information Processing	Translation	Nucleocytoplasmic transport	ko03013	2	162	0.572	0.999	NUP107,MAGOHB
Genetic Information Processing	Translation	Ribosome	ko03010	1	322	0.979	0.999	novel.4414
Human Diseases	Cancer: overview	Chemical carcinogenesis - reactive oxygen species	ko05208	1	286	0.967	0.999	NDUFA6-2
Human Diseases	Cancer: overview	Chemical carcinogenesis - receptor activation	ko05207	2	245	0.788	0.999	HSP90AA1,CDC6
Human Diseases	Cancer: overview	MicroRNAs in cancer	ko05206	2	207	0.704	0.999	CDC25C,KIF23
Human Diseases	Cancer: overview	Pathways in cancer	ko05200	4	688	0.964	0.999	TGFB3,CKS1B,HSP90AA1,CCNA2
Human Diseases	Cancer: overview	Proteoglycans in cancer	ko05205	2	315	0.889	0.999	novel.12740,PLAUR
Human Diseases	Cancer: overview	Transcriptional misregulation in cancer	ko05202	2	245	0.788	0.999	CCNA2,ETV4
Human Diseases	Cancer: overview	Viral carcinogenesis	ko05203	3	283	0.652	0.999	GTF2H2,CCNA2,CDC20
Human Diseases	Cancer: specific types	Acute myeloid leukemia	ko05221	1	73	0.58	0.999	CCNA2
Human Diseases	Cancer: specific types	Chronic myeloid leukemia	ko05220	1	94	0.673	0.999	TGFB3
Human Diseases	Cancer: specific types	Colorectal cancer	ko05210	1	97	0.685	0.999	TGFB3
Human Diseases	Cancer: specific types	Gastric cancer	ko05226	1	246	0.947	0.999	TGFB3
Human Diseases	Cancer: specific types	Hepatocellular carcinoma	ko05225	1	270	0.96	0.999	TGFB3
Human Diseases	Cancer: specific types	Pancreatic cancer	ko05212	1	87	0.645	0.999	TGFB3
Human Diseases	Cancer: specific types	Prostate cancer	ko05215	1	116	0.749	0.999	HSP90AA1
Human Diseases	Cancer: specific types	Renal cell carcinoma	ko05211	1	82	0.623	0.999	TGFB3
Human Diseases	Cancer: specific types	Small cell lung cancer	ko05222	1	114	0.743	0.999	CKS1B
Human Diseases	Cardiovascular disease	Dilated cardiomyopathy	ko05414	1	121	0.763	0.999	TGFB3
Human Diseases	Cardiovascular disease	Fluid shear stress and atherosclerosis	ko05418	2	178	0.624	0.999	HSP90AA1,IL1B
Human Diseases	Cardiovascular disease	Hypertrophic cardiomyopathy	ko05410	1	110	0.73	0.999	TGFB3
Human Diseases	Endocrine and metabolic disease	Alcoholic liver disease	ko04936	1	173	0.873	0.999	IL1B
Human Diseases	Endocrine and metabolic disease	Cushing syndrome	ko04934	1	259	0.955	0.999	NCEH1
Human Diseases	Endocrine and metabolic disease	Type I diabetes mellitus	ko04940	1	185	0.89	0.999	IL1B
Human Diseases	Immune disease	Graft-versus-host disease	ko05332	1	454	0.996	0.999	IL1B
Human Diseases	Immune disease	Inflammatory bowel disease	ko05321	2	155	0.548	0.999	IL1B,TGFB3
Human Diseases	Immune disease	Rheumatoid arthritis	ko05323	2	209	0.709	0.999	TGFB3,IL1B
Human Diseases	Immune disease	Systemic lupus erythematosus	ko05322	3	260	0.595	0.999	SNRPD1,H2AZ1,H2AC20
Human Diseases	Infectious disease: bacterial	Salmonella infection	ko05132	4	322	0.529	0.999	TUBA1C,TUBA1B,HSP90AA1,IL1B
Human Diseases	Infectious disease: bacterial	Shigellosis	ko05131	3	323	0.737	0.999	HK2,HKDC1,IL1B
Human Diseases	Infectious disease: bacterial	Staphylococcus aureus infection	ko05150	1	239	0.942	0.999	KRT18
Human Diseases	Infectious disease: bacterial	Tuberculosis	ko05152	3	288	0.664	0.999	IL1B,TLR1,TGFB3
Human Diseases	Infectious disease: bacterial	Yersinia infection	ko05135	1	165	0.86	0.999	IL1B
Human Diseases	Infectious disease: parasitic	Leishmaniasis	ko05140	2	179	0.627	0.999	IL1B,TGFB3
Human Diseases	Infectious disease: parasitic	Toxoplasmosis	ko05145	1	227	0.934	0.999	TGFB3
Human Diseases	Infectious disease: viral	Coronavirus disease - COVID-19	ko05171	3	457	0.909	0.999	IL1B,novel.4414,CSF3
Human Diseases	Infectious disease: viral	Epstein-Barr virus infection	ko05169	1	378	0.989	0.999	CCNA2
Human Diseases	Infectious disease: viral	Herpes simplex virus 1 infection	ko05168	2	819	0.999	0.999	IL1B,LOC389831
Human Diseases	Infectious disease: viral	Human cytomegalovirus infection	ko05163	1	330	0.981	0.999	IL1B
Human Diseases	Infectious disease: viral	Human immunodeficiency virus 1 infection	ko05170	4	304	0.484	0.999	CDC25C,CCNB1,APOBEC3B,CCNB2
Human Diseases	Infectious disease: viral	Human papillomavirus infection	ko05165	3	524	0.949	0.999	MFNG,CCNA2,novel.12740
Human Diseases	Infectious disease: viral	Influenza A	ko05164	1	289	0.968	0.999	IL1B
Human Diseases	Infectious disease: viral	Measles	ko05162	1	168	0.865	0.999	IL1B
Human Diseases	Neurodegenerative disease	Alzheimer disease	ko05010	5	577	0.815	0.999	IL1B,XBP1,TUBA1B,TUBA1C,NDUFA6-2
Human Diseases	Neurodegenerative disease	Amyotrophic lateral sclerosis	ko05014	6	486	0.513	0.999	XBP1,HNRNPA2B1,TUBA1B,TUBA1C,NDUFA6-2,NUP107
Human Diseases	Neurodegenerative disease	Huntington disease	ko05016	4	380	0.659	0.999	TUBA1B,TUBA1C,TGM2,NDUFA6-2
Human Diseases	Neurodegenerative disease	Parkinson disease	ko05012	4	353	0.602	0.999	TUBA1C,TUBA1B,XBP1,NDUFA6-2
Human Diseases	Neurodegenerative disease	Pathways of neurodegeneration - multiple diseases	ko05022	6	676	0.813	0.999	IL1B,PRNP,NDUFA6-2,TUBA1B,TUBA1C,XBP1
Human Diseases	Neurodegenerative disease	Prion disease	ko05020	5	374	0.453	0.999	TUBA1B,TUBA1C,NDUFA6-2,PRNP,IL1B
Human Diseases	Neurodegenerative disease	Spinocerebellar ataxia	ko05017	1	170	0.868	0.999	XBP1
Human Diseases	Substance dependence	Alcoholism	ko05034	2	210	0.712	0.999	H2AZ1,H2AC20
Metabolism	Amino acid metabolism	Arginine and proline metabolism	ko00330	1	56	0.486	0.999	ODC1
Metabolism	Energy metabolism	Oxidative phosphorylation	ko00190	1	181	0.885	0.999	NDUFA6-2
Metabolism	Glycan biosynthesis and metabolism	Other types of O-glycan biosynthesis	ko00514	1	50	0.448	0.999	MFNG
Metabolism	Lipid metabolism	Glycerolipid metabolism	ko00561	1	73	0.58	0.999	GPAT3
Metabolism	Lipid metabolism	Glycerophospholipid metabolism	ko00564	1	122	0.766	0.999	GPAT3
Organismal Systems	Circulatory system	Vascular smooth muscle contraction	ko04270	1	145	0.822	0.999	PPP1R14A
Organismal Systems	Development and regeneration	Axon guidance	ko04360	2	200	0.686	0.999	EFNB2,EPHB2
Organismal Systems	Digestive system	Bile secretion	ko04976	1	102	0.703	0.999	NCEH1
Organismal Systems	Digestive system	Protein digestion and absorption	ko04974	2	124	0.431	0.999	novel.12740,novel.12738
Organismal Systems	Endocrine system	Adipocytokine signaling pathway	ko04920	1	91	0.661	0.999	LEPR
Organismal Systems	Endocrine system	Cortisol synthesis and secretion	ko04927	1	78	0.605	0.999	NCEH1
Organismal Systems	Endocrine system	GnRH secretion	ko04929	1	77	0.6	0.999	GABBR2
Organismal Systems	Endocrine system	Insulin signaling pathway	ko04910	2	169	0.595	0.999	HK2,HKDC1
Organismal Systems	Endocrine system	Ovarian steroidogenesis	ko04913	1	60	0.51	0.999	BMP6
Organismal Systems	Endocrine system	Parathyroid hormone synthesis, secretion and action	ko04928	1	120	0.761	0.999	PDE4D
Organismal Systems	Endocrine system	Relaxin signaling pathway	ko04926	2	152	0.538	0.999	novel.12740,novel.12738
Organismal Systems	Environmental adaptation	Thermogenesis	ko04714	1	280	0.965	0.999	NDUFA6-2
Organismal Systems	Immune system	Antigen processing and presentation	ko04612	1	604	0.999	0.999	HSP90AA1
Organismal Systems	Immune system	C-type lectin receptor signaling pathway	ko04625	1	127	0.78	0.999	IL1B
Organismal Systems	Immune system	Fc gamma R-mediated phagocytosis	ko04666	1	112	0.736	0.999	MYO10
Organismal Systems	Immune system	NOD-like receptor signaling pathway	ko04621	2	243	0.784	0.999	HSP90AA1,IL1B
Organismal Systems	Immune system	Platelet activation	ko04611	2	150	0.531	0.999	novel.12740,novel.12738
Organismal Systems	Immune system	Th17 cell differentiation	ko04659	2	205	0.699	0.999	HSP90AA1,IL1B
Organismal Systems	Nervous system	Dopaminergic synapse	ko04728	1	150	0.833	0.999	ARNTL
Organismal Systems	Nervous system	GABAergic synapse	ko04727	1	104	0.71	0.999	GABBR2
Organismal Systems	Nervous system	Retrograde endocannabinoid signaling	ko04723	1	166	0.862	0.999	NDUFA6-2
Organismal Systems	Sensory system	Taste transduction	ko04742	1	128	0.782	0.999	GABBR2

## Sheet: oxa vs con.up.DEG.GO_enrich
GO analysis of upregulated genes in PDAC cells between Oxamate and Control groups
GO Class	GO ID	GO Term	Hit Number	Background Number	P Value	Q Value	Gene Name
Molecular Function	GO:0046979	TAP2 binding	11	20	7.32299e-11	6.04952e-07	TAPBP-2,HLA-F,TAP1-8,TAP1-7,TAP1-3,TAP1-4,TAP1,TAP1-5,TAP1-6,TAPBP,TAP1-2
Biological Process	GO:0019885	antigen processing and presentation of endogenous peptide antigen via MHC class I	13	37	1.46388e-09	4.03104e-06	TAP1-5,TAP1-6,TAP1-2,TAPBP,ERAP2,TAP1,ERAP1,TAP1-7,TAP1-4,TAP1-3,TAPBP-2,B2M-2,TAP1-8
Cellular Component	GO:1990111	spermatoproteasome complex	8	11	1.29454e-09	4.03104e-06	PSMB8-7,PSMB8-6,PSMB8-3,PSMB10,PSMB8-2,PSMB8-8,PSMB8,PSMB8-5
Biological Process	GO:0002474	antigen processing and presentation of peptide antigen via MHC class I	25	155	6.14484e-09	7.81935e-06	PSMB8-8,TAPBP,PSMB8,TAP1-5,TAP1-6,TAP1,ERAP1,PSMB8-6,HLA-F,PSMB10,PSMB8-2,HLA-DMB-2,TAP1-2,ERAP2,PSMB8-5,IFI30,TAP1-7,MR1,TAP1-4,TAP1-3,PSMB8-7,TAP1-8,PSMB8-3,TAPBP-2,B2M-2
Biological Process	GO:0042590	antigen processing and presentation of exogenous peptide antigen via MHC class I	21	113	7.5723e-09	7.81935e-06	TAP1-3,PSMB8-7,TAP1-4,IFI30,TAP1-7,B2M-2,TAPBP-2,PSMB8-3,TAP1-8,TAP1-2,PSMB8-5,PSMB8-6,PSMB8-2,PSMB10,HLA-F,TAP1-6,PSMB8,TAP1-5,PSMB8-8,TAPBP,TAP1
Molecular Function	GO:0004298	threonine-type endopeptidase activity	11	28	6.88911e-09	7.81935e-06	PSMB8-7,PSMB8-6,PSMB9-2,PSMB8-3,PSMB9-6,PSMB8-2,PSMB10,PSMB8-8,PSMB9-8,PSMB8,PSMB8-5
Molecular Function	GO:0015433	ABC-type peptide antigen transporter activity	10	22	6.11907e-09	7.81935e-06	TAPBP-2,TAP1-8,TAP1-7,TAP1-4,TAP1-3,TAP1,TAP1-5,TAP1-6,TAPBP,TAP1-2
Molecular Function	GO:0015440	ABC-type peptide transporter activity	10	22	6.11907e-09	7.81935e-06	TAP1-7,TAP1-4,TAP1-3,TAPBP-2,TAP1-8,TAP1-5,TAP1-6,TAPBP,TAP1-2,TAP1
Cellular Component	GO:0042824	MHC class I peptide loading complex	11	29	1.0682e-08	8.82442e-06	TAPBP-2,B2M-2,TAP1-8,TAP1-7,TAP1-4,TAP1-3,TAP1,TAP1-5,TAP1-6,TAP1-2,TAPBP
Molecular Function	GO:0046978	TAP1 binding	11	29	1.0682e-08	8.82442e-06	TAP1-8,HLA-F,TAPBP-2,TAP1-4,TAP1-3,TAP1-7,TAP1,TAP1-2,TAPBP,TAP1-6,TAP1-5
Biological Process	GO:0002479	antigen processing and presentation of exogenous peptide antigen via MHC class I, TAP-dependent	20	108	1.82838e-08	1.16186e-05	TAP1-5,PSMB8,TAP1-6,TAPBP,PSMB8-8,TAP1,PSMB8-6,PSMB10,PSMB8-2,HLA-F,TAP1-2,PSMB8-5,TAP1-7,PSMB8-7,TAP1-3,TAP1-4,TAPBP-2,B2M-2,TAP1-8,PSMB8-3
Biological Process	GO:1990668	vesicle fusion with endoplasmic reticulum-Golgi intermediate compartment (ERGIC) membrane	10	24	1.71993e-08	1.16186e-05	TAP1,TAP1-5,TAP1-6,TAPBP,TAP1-2,TAPBP-2,TAP1-8,TAP1-7,TAP1-4,TAP1-3
Molecular Function	GO:0070003	threonine-type peptidase activity	12	37	1.79002e-08	1.16186e-05	PSMB8-7,PSMB9-2,GGT7,PSMB8-6,PSMB8-3,PSMB9-6,PSMB8-2,PSMB10,PSMB8-8,PSMB9-8,PSMB8,PSMB8-5
Molecular Function	GO:1904680	peptide transmembrane transporter activity	11	32	3.55144e-08	2.09561e-05	TAPBP,TAP1-2,TAP1-5,TAP1-6,TAP1,TAP1-7,TAP1-4,TAP1-3,SLC15A3,TAP1-8,TAPBP-2
Biological Process	GO:0034340	response to type I interferon	21	125	4.80731e-08	2.54583e-05	PSMB8-5,XAF1,NLRC5,PSMB8-3,RSAD2,SHFL,TREX1,RNASEL,PSMB8-7,OASL,OAS1,GBP2,IFI35,PSMB8-8,PSMB8,HLA-F,OAS3,PSMB8-2,MX1,BST2,PSMB8-6
Cellular Component	GO:0005929	cilium	62	718	4.93079e-08	2.54583e-05	LRRC56-2,CCDC120,DRC1,CIBAR2,DNAH2,LRRC56,WDR78,SEPTIN4,RSPH1,NEK8,CFAP53,CFAP74,CATSPER2,DNAAF1,CDHR1,SPAG4,DNAAF4,CEP126,CC2D2A,novel.6237,FSIP2,TMEM80,CFAP43,INHA,PIFO,SPTBN5,DNAH3,SEPTIN6,CDKL5,MAPK15,PACRG,AKAP3,SAXO2,PDE6A,PDE4C,FANK1,ROM1,CYS1,ADCY5,BBS1,AK7,GPR37L1,BBS12,CFAP70,ATP1B1,SPACA9,PRCD,MXRA8,CFAP206,STRC,PJVK,RABL2A,CNGA4,CATSPERE,CATSPERG,TTC21A,CCDC103,DNAH7,MYO7A,FHDC1,STARD…
Biological Process	GO:0060337	type I interferon signaling pathway	20	117	7.41374e-08	3.54492e-05	OAS1,OASL,PSMB8-7,RNASEL,TREX1,PSMB8-3,RSAD2,NLRC5,XAF1,PSMB8-5,PSMB8-6,BST2,PSMB8-2,OAS3,MX1,HLA-F,PSMB8,PSMB8-8,IFI35,GBP2
Biological Process	GO:0071357	cellular response to type I interferon	20	118	8.58231e-08	3.54492e-05	PSMB8-7,RNASEL,OASL,OAS1,PSMB8-3,RSAD2,TREX1,NLRC5,PSMB8-5,XAF1,BST2,PSMB8-6,HLA-F,MX1,PSMB8-2,OAS3,IFI35,PSMB8-8,PSMB8,GBP2
Cellular Component	GO:0019774	proteasome core complex, beta-subunit complex	8	16	8.37887e-08	3.54492e-05	PSMB8-6,PSMB8-7,PSMB10,PSMB8-2,PSMB8-3,PSMB8,PSMB8-8,PSMB8-5
Cellular Component	GO:0042825	TAP complex	8	16	8.37887e-08	3.54492e-05	TAP1,TAP1-2,TAP1-5,TAP1-6,TAP1-8,TAP1-7,TAP1-4,TAP1-3
Cellular Component	GO:0005839	proteasome core complex	11	36	1.41914e-07	5.32887e-05	PSMB8-7,PSMB8-6,PSMB9-2,PSMB9-6,PSMB8-3,PSMB8-2,PSMB10,PSMB8-8,PSMB9-8,PSMB8,PSMB8-5
Molecular Function	GO:0042626	ATPase-coupled transmembrane transporter activity	23	156	1.36013e-07	5.32887e-05	TAPBP,TAP1-6,TAP1-5,TAP1,SLC26A10,SLC4A1,ABCA9,ATP1B1,ATP4A,TAP1-2,ABCA5,ABCA1,SLC26A1,TAP1-3,TAP1-4,TAP1-7,ABCG1,ABCC8,ATP8A1,TAP1-8,ABCA7,ABCC3,TAPBP-2
Molecular Function	GO:0042887	amide transmembrane transporter activity	13	53	1.86224e-07	6.68868e-05	TAPBP,TAP1-2,MFSD3,TAP1-5,TAP1-6,TAP1,TAP1-7,SLC27A1,TAP1-4,TAP1-3,SLC15A3,TAP1-8,TAPBP-2
Molecular Function	GO:0140359	ABC-type transporter activity	12	45	2.04295e-07	7.032e-05	TAP1,TAP1-5,TAP1-6,TAPBP,TAP1-2,TAPBP-2,ABCC3,TAP1-8,ABCG1,TAP1-7,TAP1-4,TAP1-3
Biological Process	GO:0046967	cytosol to endoplasmic reticulum transport	8	18	2.64428e-07	8.40168e-05	TAP1-6,TAP1-5,TAP1-2,TAP1,TAP1-4,TAP1-3,TAP1-7,TAP1-8
Molecular Function	GO:0046977	TAP binding	11	38	2.63317e-07	8.40168e-05	TAP1-4,TAP1-3,TAP1-7,TAPBP-2,TAP1-8,HLA-F,TAP1-6,TAP1-5,TAPBP,TAP1-2,TAP1
Molecular Function	GO:0022857	transmembrane transporter activity	90	1262	3.97793e-07	0.00012171	TRPC1,GRIN2D,SLC6A13,HCN3-2,SLC7A4,UCP2,CLIC3,CACNA1A,SLC6A16,TRPM8,GPM6A,SLC16A13,MCOLN1,P2RX6,ATP8A1,ABCC3,ABCA7,ASIC3,CNGA4,SLC5A3,SIDT2,ANXA9,SLC4A11,SLC49A3,CACNB3,CACNA2D2,GSDME,CHRND,SLC47A2,CATSPER2,CNNM1,SLC22A18,SLC17A7,TRPM4,SLC2A13,TAP1-7,TAP1-3,CACNA1G,KCNK15,ASIC4,GJD3,ABCA1,ATP1B1,SLC46A3,PTK2B,LOC101928055-2,SLC27A1,SLC4A1,TMEM37,SLC22A18-2,APOL1,ABCA9,KCNC3,TAP1,SCNN1D,SLC9A3-AS1…
Biological Process	GO:0002483	antigen processing and presentation of endogenous peptide antigen	14	67	5.33623e-07	0.000157438	TAP1-4,TAP1-3,TAP1-7,ERAP1,HLA-F,TAP1-8,B2M-2,TAPBP-2,TAPBP,TAP1-2,TAP1-6,TAP1-5,TAP1,ERAP2
Cellular Component	GO:0042995	cell projection	150	2445	6.27005e-07	0.00017861	NTNG2,PDE6A,ANKK1,SLC2A13,RAB17,ACVRL1,SNCG,CHRND,novel.6237,PLA2G6,SLC17A7,CCDC120,NPHS1,MUC20-5,ASAP3,NEK8,CFAP74,CATSPER2,MXRA8,OPRL1,DDX58,CNGA4,BBS12,LYNX1,GPR37L1,ARPC4-TTLL3,AK7,SLC6A13,MAST1,HCN3-2,FBXO2,MCOLN1,GPM6A,BBS1,EPM2A,ROM1,ADCY5,ARHGAP31,MAPK15,PRRT2,RNF112,NTF4,CNTNAP1,MUC20-3,ARHGEF6,KCNC4,ACTN2,PTK6,CEP126,DNAAF4,FSIP2,CC2D2A,C4A-3,LRRC56,DNAH2,FOS,TPBG-2,CIBAR2,SERPINF1,GRIK…
Molecular Function	GO:0005509	calcium ion binding	62	778	8.11137e-07	0.00022336	PADI2,TRPM4,PCDHA10,BAIAP3,ADAMTS13,DLL1,PLCD4,ACTN2,CAPN3,HPCAL4,FBN1,PKD1L2,GSN,RELA-DT,NOTCH3,PCDHA3,CAPS,SNED1,DUOX2,PCDH9,ANXA8L1,CBLB,CDHR1,C1R,SPOCK2,C1S,DOC2B-2,S100A3,THBS3,FAT4,LRP1,TLL2,CRACR2B,MYL5,HMCN2,DNAH7,PCDHA5,KCNIP3,PLCD1,SMOC2,ANXA9,DYSF,EFCAB5,DLL1-2,CALML6,CAPN12,REPS2,PPP2R3B-3,NOL3,ANXA8,S100A1,PLCH2,SYT5,UNC13A,C1R-2,CACNA1A,PCDH7,PLA2G4C,P4HTM,PPP2R3B-2,RASGRP3,PCDHA4
Cellular Component	GO:0120025	plasma membrane bounded cell projection	144	2339	9.02576e-07	0.000240522	PSD2,HAP1,PSD4,DNAH7,CCDC103,CFAP206,PJVK,CEACAM1,KLHL24,MAP1A,PINK1,SYT5,TRIM46,KCNC3,GAD1,SH2D3C,SAXO2,WASF3,L1CAM,SNPH,AKR1B1,SPAG4,MAP6,SLC6A12,WDR78,RSPH1,SEPTIN4,CFAP53,AKAP5,ANK3,P2RX6,LRP1,ABCA7,GPER1,APBA2-3,FHDC1,CATSPERE,TTC21A,STRC,DNM1,PRCD,MX1,STX1B,SPTBN4,ADORA2A,UNC13A,CYS1,FANK1,PDE4C,PACRG,AKAP3,SEPTIN6,CDKL5,CFAP43,CACNA1G,INHA,PIFO,SPTBN5,DNAH3,TMEM80,TBC1D10C,NDRG4,GSN,ARHGAP…
Molecular Function	GO:0022804	active transmembrane transporter activity	44	483	1.08165e-06	0.000279234	ABCA7,ABCC3,TAPBP-2,ATP8A1,UNC79,SLC37A1,SLC6A9,SLC5A3,SLC16A2,ABCA5,MFSD3,TAP1-2,SLC4A11,ATP1B1,SLC6A13,SLC6A16,ABCA9,SLC22A18-2,SLC4A1,LOC101928055-2,SLC16A13,TAP1,TAP1-6,SLC9A3-AS1,TAP1-8,SLC2A13,ABCG1,SLC15A3,ABCC8,TAP1-4,TAP1-3,TAP1-7,SLC26A1,SLC46A2,ABCA1,ATP4A,RAB30-DT,SLC6A12,SLC26A10,SLC22A18,SLC47A2,SLC17A7,TAP1-5,TAPBP
Molecular Function	GO:0005215	transporter activity	94	1382	1.71433e-06	0.000429154	SLC46A2,SLC26A1,PKD1L2,KCNC4,SLC48A1,TAP1-8,SLC15A3,ABCC8,ABCG1,TAP1-4,FLVCR2,SLC26A10,TAP1-5,TAPBP,GRIK5,ATP4A,RAB30-DT,SLC6A12,APOL3,KCNIP3,SLC16A2,SLC44A5,KCNH3,CEACAM1,ABCA5,OSBPL7,TAP1-2,MFSD3,TAPBP-2,PIEZO2,SLC25A45,TMC6,UNC79,SLC37A1,SLC6A9,TAP1,KCNC3,SLC9A3-AS1,TAP1-6,SCNN1D,ATP1B1,SLC46A3,APOL1,ABCA9,LOC101928055-2,PTK2B,SLC27A1,SLC4A1,TMEM37,SLC22A18-2,KCNK15,CACNA1G,GJD3,ABCA1,APOE,ASI…
Biological Process	GO:0019883	antigen processing and presentation of endogenous antigen	14	74	1.89646e-06	0.000460784	TAP1-4,TAP1-3,TAP1-7,ERAP1,TAP1-8,HLA-F,B2M-2,TAPBP-2,TAP1-2,TAPBP,TAP1-6,TAP1-5,ERAP2,TAP1
Molecular Function	GO:0030226	apolipoprotein receptor activity	4	4	2.98705e-06	0.000705029	ABCA1,APOBR,ABCA7,LRP1
Molecular Function	GO:0004175	endopeptidase activity	45	543	9.92504e-06	0.00227645	CFB-7,CAPN12,CTSO,TLL2,MMP19,novel.4877,novel.6309,PSMB9-8,novel.15861,GZMM,PRSS35,PSMB10,TLR8-AS1,PSMB9-6,CFB-2,C1R-2,novel.15237,MST1,CAPN3,KLK7,ELANE,PSMB8-5,MMP25,ADAMTS10,CTSO-2,PSMB8-3,novel.8744,PSMB8-7,UCA1,ADAMTS13,MST1L,CFB-3,CASP1,PIK3IP1,PCSK4,PSMB8,C1S,C1R,PSMB8-8,PSMB8-2,CFB-5,LOC107986113,PSMB9-2,PSMB8-6,C1RL-2
Molecular Function	GO:0043531	ADP binding	10	44	1.01959e-05	0.00227645	TAP1,TAP1-2,TAP1-5,TAP1-6,TAP1-8,TAP1-7,TAP1-3,TAP1-4,ABCG1,MYO7A
Cellular Component	GO:0005858	axonemal dynein complex	7	21	1.47686e-05	0.00321061	DNAH7,DRC1,DNAH2,CFAP70,WDR78,CCDC103,DNAH3
Biological Process	GO:0010499	proteasomal ubiquitin-independent protein catabolic process	8	29	1.72393e-05	0.00365163	PSMB8-8,PSMB8,PSMB8-5,PSMB8-7,PSMB8-6,PSMB8-3,PSMB10,PSMB8-2
Molecular Function	GO:0015399	primary active transmembrane transporter activity	25	243	3.11504e-05	0.00643333	ABCC8,ABCG1,TAP1-7,TAP1-4,TAP1-3,TAPBP-2,ABCA7,ABCC3,TAP1-8,UNC79,ATP8A1,ABCA1,ABCA5,TAP1-2,SLC26A1,ABCA9,SLC4A1,ATP4A,ATP1B1,RAB30-DT,TAP1-5,TAP1-6,TAPBP,SLC26A10,TAP1
Biological Process	GO:0019221	cytokine-mediated signaling pathway	57	786	3.6013e-05	0.00725618	PSMB8-5,PARP9,PSMB8-3,PADI2,IL11,PALM3,MT1M,CLIP3,PSMB8-7,DUOX2,GPR35,PSMB8,CASP1,IL18R1,IFI35,PSMB8-8,CTF1,CSF1,OAS3,PSMB8-2,HLA-F,MAP3K8,STAT5A,IRF1,PSMB8-6,ACKR3,BST2,XAF1,JAK3,MT1G,NLRC5,CD24,IL17RB,CEACAM1,FLT3LG,PALM3-2,TREX1,MUC1,RSAD2,TXK,OASL,OAS1,JUNB,RORC,PARP14,IFI30,RNASEL,IFNL2,GBP2,GBP1,CARD14,PSMB10,MX1,PTK2B,SLC27A1,NOL3,CDIP1
Molecular Function	GO:0042288	MHC class I protein binding	10	52	4.8075e-05	0.0094559	TAP1,TAP1-6,TAP1-5,TAP1-2,TAPBP,TAPBP-2,TAP1-8,TAP1-4,TAP1-3,TAP1-7
Biological Process	GO:0045071	negative regulation of viral genome replication	10	53	5.70656e-05	0.0109632	RSAD2,MX1,SHFL,PARP10,OAS3,BST2,RNASEL,OASL,OAS1,APOBEC3F
Biological Process	GO:0060759	regulation of response to cytokine stimulus	19	165	6.01707e-05	0.011297	CSF1,OAS3,IFIH1,NOL3,LRRC70,CASP1,PADI2,TXK,PALM3-2,TREX1,PARP9,PARP14,RNASEL,PALM3,OAS1,CLIP3,DDX58,NLRC5,CD24
Biological Process	GO:0055085	transmembrane transport	86	1362	7.42052e-05	0.0136224	TAP1-5,ANK3,SLC6A12,ATP4A,KCNC4,PSMB8-5,ACTN2,CLIP3,ABCC8,SLC15A3,PSMB8-7,TAP1-4,PSMB8-3,TAP1-8,TAP1-6,SLC9A3-AS1,SCNN1D,TAP1,KCNC3,GSTM2,APOL1,SLC4A1,TMEM37,SLC22A18-2,PTK2B,LOC101928055-2,SLC27A1,SLC46A3,ATP1B1,KLHL24,KCNH3,TAP1-2,KCNIP3,SLC44A5,SLC16A2,SLC37A1,HSPA2,SLC6A9,SLC25A45,HAP1,UNC79,PSMB8,GPR35,PSMB8-8,SLC22A18,CATSPER2,SLC47A2,PSMB8-6,CHRND,CACNA2D2,PSMB8-2,CACNB3,ABCA1,ASIC4,CAPN3,…
Biological Process	GO:0006906	vesicle fusion	16	127	7.72867e-05	0.0138797	PLEKHM1-2,TAP1,TAP1-6,TAP1-5,GRIK5,TAPBP,STX1B,TAP1-2,DYSF,TAPBP-2,DOC2B-2,TAP1-8,TAP1-3,TAP1-4,PRRT2,TAP1-7
Cellular Component	GO:0098793	presynapse	42	540	8.34492e-05	0.0146675	KCNIP3,DNM1,GPER1,EFNB3,RAB26,DOC2B-2,HAP1,FXYD6,APBA2-3,SLC6A9,GAD1,GPM6A,KCNC3,NRXN2,STXBP2,STX1B,MX1,ADORA2A,HCN3-2,SLC6A13,SRCIN1,SYT5,UNC13A,SNCG,SNPH,SYNGR3,CNTNAP1,NTF4,BAIAP3,NTNG2,SEPTIN6,PRRT2,RNF112,ICA1,SEPTIN4,TPBG-2,SLC17A7,TPBG,GRIK5,novel.6237,SLC6A12,PRKN
Cellular Component	GO:0072562	blood microparticle	16	130	0.000102384	0.0176208	C1S,CFB-3,C1R,VTN,GSN,C4A-3,CFB-5,APOL1,C1R-2,CFB-2,C1RL-2,C3,SLC4A1,CFB-7,APOE,A1BG
Biological Process	GO:0090174	organelle membrane fusion	16	131	0.000112205	0.0189168	TAP1-6,TAP1-5,TAPBP,GRIK5,PLEKHM1-2,TAP1,STX1B,TAP1-2,DYSF,TAP1-3,TAP1-4,PRRT2,TAP1-7,TAPBP-2,DOC2B-2,TAP1-8
Biological Process	GO:0035082	axoneme assembly	12	81	0.000126784	0.0209472	FSIP2,DNAH7,DNAAF4,DNAAF3,WDR78,RSPH1,CFAP43,CFAP74,DNAAF1,CCDC103,CFAP206,DRC1
Cellular Component	GO:0031514	motile cilium	23	236	0.000144805	0.0230046	CATSPERG,CCDC103,CFAP43,CATSPERE,CFAP206,SAXO2,AKAP3,STARD10,PACRG,SEPTIN6,BBS1,WDR78,RSPH1,SEPTIN4,CATSPER2,DNAH2,DRC1,FSIP2,SPACA9,ATP1B1,CFAP70,AK7,SPAG4
Molecular Function	GO:0005261	cation channel activity	31	364	0.000142248	0.0230046	SLC4A11,ANXA9,ASIC4,PKD1L2,KCNH3,KCNC4,CNGA4,CACNA1G,KCNK15,KCNIP3,ASIC3,ABCC8,TRPM4,P2RX6,PIEZO2,MCOLN1,GRIK5,SCNN1D,KCNC3,TRPM8,CATSPER2,GPM6A,PTK2B,CACNA2D2,TMEM37,CACNA1A,CHRND,GRIN2D,TRPC1,CACNB3,HCN3-2
Biological Process	GO:0061025	membrane fusion	20	192	0.000157993	0.0245914	DNM1,DYSF,TAP1-2,PRRT2,TAP1-7,TAP1-4,TAP1-3,TAPBP-2,TAP1-8,DOC2B-2,SPACA6,TAP1-5,TAP1-6,TAPBP,GRIK5,PLEKHM1-2,TAP1,STX1B,MX1,SERPINA5
Molecular Function	GO:0008233	peptidase activity	54	775	0.000160748	0.0245914	CTSO-2,ADAMTS10,MMP25,CAPN3,KLK7,PSMB8-5,ERAP2,ELANE,novel.8744,GGT7,ADAMTS13,UCA1,PSMB8-7,PSMB8-3,PCSK4,PSMB8,C1S,CASP1,PIK3IP1,CFB-3,PSMB8-8,C1R,MST1L,ERAP1,LINC01764,PSMB9-2,PSMB8-6,C1RL-2,MINDY1,PSMB8-2,novel.15634,LOC107986113,CFB-5,CAPN12,CFB-7,MMP19,TLL2,novel.11257,CTSO,novel.6309,PSMB9-8,PRSS35,GZMM,novel.15861,novel.4877,C1R-2,novel.19132,CFB-2,novel.15237,QPCT,MST1,PSMB10,TLR8-AS1,PSMB…
Biological Process	GO:1901615	organic hydroxy compound metabolic process	44	604	0.000247907	0.0372356	DUOXA1,novel.9505,TM7SF2,TRPC1,SCARF1,PTK2B,PLCH2,APOBR,APOL1,SLC16A2,SLC5A3,LOC101930276,PLCD1,AKR1C2,INPP5J,ALOX12,ABCA5,DEGS2,novel.1416,LSS-2,CYP21A2-3,NR4A2,CYP26B1,DUOX2,EPHX2,ACSS2,HSD17B3,FAXDC2,PLPP1,WNT4,AKR1B1,PRKN,NPC1L1,ALOX12-AS1,PLCD4,GPD1,APOL2,HSD3B7,APOE,ABCA1,CYP1A1,ISYNA1,LDHD,ABCG1
Biological Process	GO:0034343	type III interferon production	3	4	0.000278885	0.0397219	TLR3,DDX58,IFIH1
Biological Process	GO:0034344	regulation of type III interferon production	3	4	0.000278885	0.0397219	DDX58,TLR3,IFIH1
Molecular Function	GO:0001730	2'-5'-oligoadenylate synthetase activity	3	4	0.000278885	0.0397219	OAS1,OASL,OAS3
Biological Process	GO:0016050	vesicle organization	30	364	0.00031745	0.0444484	TAP1,ANXA8L1,PLEKHM1-2,GRIK5,TAPBP,CCDC136,TAP1-6,TAP1-5,STX1B,MX1,PHETA2,ANXA8,UNC13A,TGFA,HOOK2,TAP1-2,COL7A1,DYSF,DNM1,ABCA1,DOC2B-2,TAP1-8,BAIAP3,TAPBP-2,TAP1-4,TAP1-3,PRRT2,TAP1-7,MYO7A,MAPK15
Biological Process	GO:0045069	regulation of viral genome replication	11	78	0.000372725	0.051318	APOBEC3F,SHFL,MX1,PARP10,OAS3,RSAD2,PPARA,OASL,OAS1,RNASEL,BST2
Cellular Component	GO:0033116	endoplasmic reticulum-Golgi intermediate compartment membrane	12	91	0.000386804	0.0523834	TAP1-8,TAPBP-2,TAP1-7,TAP1-4,TAP1-3,TAP1,TGFA,TAPBP,TAP1-2,COL7A1,TAP1-5,TAP1-6
Biological Process	GO:0045444	fat cell differentiation	21	222	0.000413585	0.0533848	NR4A2,PSMB8-3,IL11,TRPM4,CLIP3,ZFP36,PSMB8-7,RNASEL,RORC,PSMB8-5,EGR2,SMAD6,PSMB8-2,BBS12,PSMB8-6,ERAP1,NR4A1,BBS1,PSMB8,LAMB3,PSMB8-8
Biological Process	GO:0048002	antigen processing and presentation of peptide antigen	25	286	0.00041126	0.0533848	PSMB10,PSMB8-2,HLA-F,ERAP1,PSMB8-6,TAP1,TAP1-5,PSMB8,TAP1-6,TAPBP,PSMB8-8,TAPBP-2,B2M-2,TAP1-8,PSMB8-3,TAP1-7,IFI30,TAP1-3,TAP1-4,PSMB8-7,MR1,ERAP2,PSMB8-5,HLA-DMB-2,TAP1-2
Biological Process	GO:0060760	positive regulation of response to cytokine stimulus	9	55	0.000410609	0.0533848	DDX58,NLRC5,CASP1,TXK,CSF1,PARP9,PARP14,IFIH1,LRRC70
Biological Process	GO:0035456	response to interferon-beta	7	34	0.00042571	0.0541044	SHFL,TLR3,TREX1,XAF1,BST2,OAS1,IRF1
Biological Process	GO:0035725	sodium ion transmembrane transport	15	133	0.000435972	0.0545691	SLC9A3-AS1,SCNN1D,ASIC4,ANK3,GLRX,SLC6A12,SLC6A16,SLC6A9,ASIC3,ATP4A,KLHL24,TRPM4,SLC6A13,ATP1B1,HCN3-2
Biological Process	GO:0006521	regulation of cellular amino acid metabolic process	9	56	0.000471412	0.0572696	PSMB8-6,PPM1K,PSMB8-7,PSMB8-2,PSMB10,PSMB8-3,PSMB8,PSMB8-8,PSMB8-5
Molecular Function	GO:0042605	peptide antigen binding	11	80	0.000465585	0.0572696	TAP1-4,TAP1-3,TAP1-7,TAPBP-2,TAP1-8,HLA-F,TAP1-6,TAP1-5,TAPBP,TAP1-2,TAP1
Cellular Component	GO:0005891	voltage-gated calcium channel complex	8	45	0.000479914	0.0574576	CATSPERG,CATSPER2,CACNA1G,CATSPERE,CACNA1A,HSPA2,CACNA2D2,CACNB3
Biological Process	GO:0006836	neurotransmitter transport	20	210	0.000515015	0.0607791	BAIAP3,DOC2B-2,PRRT2,SLC6A9,SNCG,SNPH,ADORA2A,STX1B,SLC6A13,SLC6A12,UNC13A,SYT5,SLC6A16,PRKN,GAD1,ICA1,NRXN2,SLC17A7,STXBP2,GRIK5
Cellular Component	GO:0031012	extracellular matrix	42	590	0.00054402	0.0632978	HAPLN2,SPOCK2,SERPINF1,GPLD1,ANXA8L1,MST1L,WNT4,OVGP1,NTN5,TNXB-7,ADAMTS10,APOE,MMP25,FCGBP,FBN1,L1CAM,ELANE,ADAMTS13,COL5A3,NTNG2,COL6A2,A1BG,BCAM,TLR3,LAMB3,KAZALD1,SFTPD,SEMA3B,MST1,ANXA8,VTN,COL5A1,COL7A1,SMOC2,EMID1,COL1A1,HMCN2,ATRNL1,MMP19,COL20A1,THBS3,LAMA3
Cellular Component	GO:0030312	external encapsulating structure	42	591	0.000562846	0.0645788	GPLD1,SPOCK2,SERPINF1,HAPLN2,MST1L,ANXA8L1,NTN5,TNXB-7,OVGP1,WNT4,FBN1,MMP25,FCGBP,APOE,ADAMTS10,ELANE,L1CAM,NTNG2,COL5A3,ADAMTS13,TLR3,BCAM,COL6A2,A1BG,KAZALD1,LAMB3,SEMA3B,SFTPD,ANXA8,MST1,VTN,EMID1,COL7A1,SMOC2,COL5A1,COL1A1,COL20A1,MMP19,HMCN2,ATRNL1,LAMA3,THBS3
Biological Process	GO:0048284	organelle fusion	17	166	0.00058145	0.0657994	TAP1-6,TAP1-5,TAPBP,GRIK5,PLEKHM1-2,TAP1,STX1B,TAP1-2,DYSF,ENO3,TAP1-4,TAP1-3,TAP1-7,PRRT2,TAPBP-2,DOC2B-2,TAP1-8
Biological Process	GO:0034097	response to cytokine	76	1250	0.000596707	0.0666135	SLC27A1,PTK2B,LRRC70,GBP4,GBP1,GBP3,GBP2,IFNL2,IFI30,RORC,OASL,DUSP1,PALM3-2,TREX1,MUC1,NLRC5,CEACAM1,MT1G,XAF1,STAT5A,HLA-F,CSF1,OAS3,IFI35,FOS,SMAD7,PSMB8-7,MT1M,GGT7,CLIP3,PSMB8-3,PADI2,IL11,PSMB8-5,GPD1,NOL3,CDIP1,PSMB10,MX1,CARD14,PARP14,RNASEL,OAS1,JUNB,RSAD2,TXK,FLT3LG,IL17RB,CD24,COL1A1,RAB43,DDX58,JAK3,IFIH1,BST2,GSDME,MAP3K8,IRF1,ACKR3,PSMB8-6,GSN,CTF1,PSMB8-2,SPOCK2,PSMB8-8,GPR35,PSMB8…
Biological Process	GO:0030449	regulation of complement activation	10	70	0.000613512	0.0675763	CFB-7,CFB-3,C1S,C1R,VTN,CFB-5,C4A-3,CFB-2,C1R-2,C3
Biological Process	GO:0060763	mammary duct terminal end bud growth	3	5	0.000675554	0.0715481	MST1,CSF1,MST1L
Cellular Component	GO:0030670	phagocytic vesicle membrane	13	110	0.00065949	0.0715481	TAP1-6,TAP1-5,TAP1-2,TAPBP,MCOLN1,TAP1,RAB43,TAP1-4,TAP1-3,TAP1-7,TAPBP-2,TAP1-8,HLA-F
Molecular Function	GO:0090554	phosphatidylcholine floppase activity	3	5	0.000675554	0.0715481	ABCA1,ABCG1,ABCA7
Biological Process	GO:0001578	microtubule bundle formation	13	112	0.000783143	0.0743626	DNAAF4,DNAAF3,DNAH7,FSIP2,DRC1,CFAP206,CCDC103,DNAAF1,TRIM46,WDR78,RSPH1,CFAP43,CFAP74
Biological Process	GO:0001959	regulation of cytokine-mediated signaling pathway	16	154	0.000712439	0.0743626	PARP14,RNASEL,OAS1,PALM3,CLIP3,TXK,PADI2,TREX1,PALM3-2,PARP9,NLRC5,CD24,NOL3,CSF1,OAS3,CASP1
Biological Process	GO:0010745	negative regulation of macrophage derived foam cell differentiation	4	11	0.000779183	0.0743626	PPARA,ABCA1,ABCG1,ABCA5
Biological Process	GO:0033238	regulation of cellular amine metabolic process	10	72	0.000769541	0.0743626	PSMB8,PSMB8-8,PSMB8-5,PPM1K,PSMB8-6,PSMB8-7,PSMB10,NR4A2,PSMB8-2,PSMB8-3
Biological Process	GO:0044281	small molecule metabolic process	110	1961	0.000768348	0.0743626	PSMB8-2,PLA2G6,NPC1L1,ALDOC,LOC102724788,PSMB8-6,TYMP,MST1L,EPHX2,MIR570HG-6,FTCD,ACSS2,HSD17B3,PSMB8-8,GPLD1,PSMB8,AASS,LDHD,PARP9,GPT,AMT,COQ10A,PPM1K,LHPP,PLCD4,ACCS,APOE,HSD3B7,AMDHD1,ABCA1,CYP2U1,PSMB10,PPP1R3E,SCARF1,AK7,C3,CMPK2,DENND5B-AS1,PLA2G4C,GLRX,ADCY5,CA11,PDE4C,TM7SF2,ABHD1,AK9,CLYBL,PPARA,PARP10,CYP26B1,OAS1,SLC5A3,DGAT1,AKR1C2,PLCD1,DEGS2,WNT4,CDA,AKR1B1,ACOXL,QPRT,STAT5A,ALOX12…
Biological Process	GO:0070914	UV-damage excision repair	4	11	0.000779183	0.0743626	TREX1,H2AW-2,MC1R,H2AW
Biological Process	GO:1904181	positive regulation of membrane depolarization	4	11	0.000779183	0.0743626	ALOX12,ALOX12-AS1,TRPM4,ANK3
Cellular Component	GO:0036128	CatSper complex	4	11	0.000779183	0.0743626	HSPA2,CATSPERE,CATSPER2,CATSPERG
Molecular Function	GO:0016803	ether hydrolase activity	4	11	0.000779183	0.0743626	EPHX2,TMEM86A,ALOX12-AS1,ALOX12
Biological Process	GO:0007269	neurotransmitter secretion	15	141	0.000808288	0.0750255	SYT5,UNC13A,PRKN,SLC6A9,PRRT2,BAIAP3,ADORA2A,STX1B,DOC2B-2,STXBP2,GRIK5,GAD1,SNCG,SNPH,NRXN2
Biological Process	GO:0099643	signal release from synapse	15	141	0.000808288	0.0750255	DOC2B-2,ADORA2A,BAIAP3,STX1B,PRKN,SLC6A9,PRRT2,SYT5,UNC13A,SNPH,NRXN2,GAD1,SNCG,STXBP2,GRIK5
Biological Process	GO:0070286	axonemal dynein complex assembly	7	38	0.000864113	0.079316	DRC1,DNAH7,DNAAF3,DNAAF4,DNAAF1,WDR78,CCDC103
Biological Process	GO:0062012	regulation of small molecule metabolic process	30	388	0.000904881	0.0821453	UGT1A9,CEACAM1,NUPR1,PSMB8-5,GPD1,PSMB8-7,GPT,RORC,ABCG1,PPM1K,PSMB8-3,CLYBL,PPARA,TREX1,GPLD1,PSMB8-8,PDK4,PSMB8,MST1L,EPHX2,MST1,SLC4A1,PTK2B,DENND5B-AS1,PSMB8-6,CDA,WNT4,PSMB8-2,PSMB10,PPP1R3E
Biological Process	GO:0072659	protein localization to plasma membrane	24	286	0.000944411	0.0848019	STAC2,LRP1,RAB26,CLIP3,ACTN2,KCNIP3,CACNB3,novel.13072,LOC107985555,ATP1B1,TMEM150A,SPTBN4,PRAM1,SLC4A1,OPTN,EPM2A,AKAP5,ANK3,BBS1,EFR3B,TPBG-2,TPBG,GBP1,JUP
Biological Process	GO:0071345	cellular response to cytokine stimulus	70	1151	0.00096706	0.085902	CDIP1,NOL3,PSMB10,MX1,CARD14,PARP14,RNASEL,JUNB,OAS1,RSAD2,TXK,FLT3LG,IL17RB,CD24,RAB43,COL1A1,JAK3,BST2,MAP3K8,IRF1,GSDME,ACKR3,PSMB8-6,GSN,CTF1,PSMB8-2,SPOCK2,PSMB8-8,GPR35,PSMB8,IL18R1,CASP1,DUOX2,ADAMTS13,PALM3,ZFP36,PARP9,TLR3,PTK2B,SLC27A1,GBP4,GBP1,GBP2,IFNL2,GBP3,RORC,IFI30,OASL,DUSP1,TREX1,PALM3-2,MUC1,NLRC5,CEACAM1,MT1G,XAF1,STAT5A,HLA-F,CSF1,OAS3,IFI35,SMAD7,PSMB8-7,MT1M,CLIP3,PADI2,PS…
Cellular Component	GO:0097729	9+2 motile cilium	14	129	0.000979773	0.0861054	SAXO2,AKAP3,FSIP2,SPACA9,PACRG,ATP1B1,CFAP70,SEPTIN6,CATSPERG,SEPTIN4,CFAP43,RSPH1,CATSPERE,DNAH2
Molecular Function	GO:0015291	secondary active transmembrane transporter activity	22	254	0.00100331	0.087246	SLC16A13,SLC22A18,SLC26A10,SLC47A2,SLC9A3-AS1,SLC17A7,SLC6A13,SLC6A16,SLC6A12,SLC22A18-2,SLC4A1,LOC101928055-2,SLC26A1,SLC5A3,SLC46A2,SLC16A2,MFSD3,SLC4A11,SLC2A13,SLC37A1,SLC15A3,SLC6A9
Biological Process	GO:0019884	antigen processing and presentation of exogenous antigen	23	272	0.00107809	0.0927715	PSMB8-6,HLA-F,PSMB8-2,PSMB10,PSMB8-8,TAPBP,TAP1-6,TAP1-5,PSMB8,TAP1,MR1,TAP1-4,TAP1-3,PSMB8-7,IFI30,TAP1-7,PSMB8-3,TAP1-8,B2M-2,TAPBP-2,TAP1-2,HLA-DMB-2,PSMB8-5
Biological Process	GO:0048630	skeletal muscle tissue growth	4	12	0.00113039	0.0952872	DLL1-2,CHRND,DLL1,TLL2
Molecular Function	GO:0102545	phosphatidyl phospholipase B activity	4	12	0.00113039	0.0952872	PLA2G6,PNPLA7,PNPLA6,PLA2G4C
Molecular Function	GO:0005216	ion channel activity	35	484	0.00116521	0.0965083	ASIC4,PKD1L2,GJD3,KCNC4,CACNA1G,KCNK15,ABCC8,TRPM4,GRIK5,CATSPER2,CACNA2D2,CHRND,CACNB3,SLC4A11,ANXA9,KCNH3,CNGA4,KCNIP3,ASIC3,TMC6,P2RX6,PIEZO2,MCOLN1,SCNN1D,KCNC3,TRPM8,GPM6A,PTK2B,TMEM37,CLIC3,CACNA1A,APOL1,TRPC1,GRIN2D,HCN3-2
Molecular Function	GO:0008289	lipid binding	52	804	0.00116824	0.0965083	PLA2G4C,PTGDS,SYTL2,MCOLN1,RASGRP3,SPTBN4,WIPI1,SERPINA5,GSTM2,UNC13A,SYT5,APOL1,ANXA8,APOL3,OBSCN,RASA4,OSBPL7,DYSF,UGT1A9,ANXA9,PLCD1,GPER1,CYP21A2-3,PSD2,STARD10,DOC2B-2,PPARA,PAQR8,RORC,PSD4,CYP26B1,HSPA2,ICA1,PFN4,ANXA8L1,PAQR6,GSN,GSDME,RASA4B,ACOXL,PRAM1,ACTN2,novel.15333,ABCA1,SPTB,APOE,APOL2,BAIAP3,PDIA2,APOL6,ABCG1,CLIP3
Biological Process	GO:0009186	deoxyribonucleoside diphosphate metabolic process	3	6	0.00130922	0.103005	CMPK2,NUDT18,AK9
Biological Process	GO:0009597	detection of virus	3	6	0.00130922	0.103005	DDX58,TLR3,IFIH1
Biological Process	GO:0060332	positive regulation of response to interferon-gamma	3	6	0.00130922	0.103005	PARP9,TXK,NLRC5
Biological Process	GO:0060335	positive regulation of interferon-gamma-mediated signaling pathway	3	6	0.00130922	0.103005	TXK,PARP9,NLRC5
Molecular Function	GO:0140328	floppase activity	3	6	0.00130922	0.103005	ABCA7,ABCG1,ABCA1
Molecular Function	GO:0046873	metal ion transmembrane transporter activity	34	470	0.0013519	0.105358	KCNIP3,SLC5A3,SLC4A11,ANXA9,KCNH3,ASIC3,SLC6A9,TRPM8,KCNC3,GPM6A,SCNN1D,MCOLN1,SLC9A3-AS1,HCN3-2,TRPC1,SLC6A13,ATP1B1,GRIN2D,TMEM37,CACNA1A,CACNA1G,KCNK15,ASIC4,KCNC4,PKD1L2,TRPM4,ABCC8,CATSPER2,GRIK5,SLC17A7,CACNB3,ATP4A,CACNA2D2,SLC6A12
Biological Process	GO:0006956	complement activation	11	91	0.00139045	0.106357	CFB-5,C4A-3,VTN,C3,C1RL-2,CFB-2,C1R-2,CFB-7,C1R,CFB-3,C1S
Cellular Component	GO:0036126	sperm flagellum	13	119	0.00137976	0.106357	SEPTIN6,CFAP70,SPACA9,PACRG,ATP1B1,FSIP2,AKAP3,SAXO2,DNAH2,CATSPERE,RSPH1,SEPTIN4,CATSPERG
Biological Process	GO:0001960	negative regulation of cytokine-mediated signaling pathway	9	65	0.00142547	0.107053	PADI2,TREX1,PALM3-2,OAS3,PARP14,NOL3,PALM3,OAS1,NLRC5
Molecular Function	GO:0015293	symporter activity	15	149	0.00142104	0.107053	SLC6A16,SLC6A12,SLC15A3,SLC22A18-2,SLC6A9,SLC6A13,SLC2A13,SLC17A7,MFSD3,SLC4A11,SLC16A13,SLC22A18,SLC5A3,SLC46A2,SLC16A2
Cellular Component	GO:0030424	axon	44	659	0.0014806	0.110191	PCDH9,ANK3,CCDC120,SERPINF1,GRIK5,TPBG,TPBG-2,C4A-3,novel.6237,ARHGAP4,MAP6,L1CAM,SNCG,KCNC4,SLC2A13,SH2D3C,NTF4,CNTNAP1,PRRT2,SEPTIN6,CDKL5,NTNG2,KCNC3,TRIM46,GAD1,GPM6A,MAP3K12,MAST1,KLHL24,HCN3-2,ADORA2A,SPTBN4,MX1,STX1B,UNC13A,SYT5,SRCIN1,PINK1,KCNIP3,INPP5J,DNM1,LRP1,HAP1,GPER1
Biological Process	GO:0002478	antigen processing and presentation of exogenous peptide antigen	22	264	0.00164832	0.114732	HLA-F,PSMB10,PSMB8-2,PSMB8-6,TAP1,PSMB8-8,TAPBP,TAP1-5,PSMB8,TAP1-6,TAP1-8,PSMB8-3,TAPBP-2,B2M-2,TAP1-7,IFI30,TAP1-4,PSMB8-7,TAP1-3,PSMB8-5,HLA-DMB-2,TAP1-2
Biological Process	GO:0021688	cerebellar molecular layer formation	2	2	0.00173186	0.114732	DLL1,DLL1-2
Biological Process	GO:0035978	histone H2A-S139 phosphorylation	2	2	0.00173186	0.114732	MST1,MST1L
Biological Process	GO:0060853	Notch signaling pathway involved in arterial endothelial cell fate commitment	2	2	0.00173186	0.114732	DLL1-2,DLL1
Biological Process	GO:0097006	regulation of plasma lipoprotein particle levels	11	93	0.00166166	0.114732	ABCA5,ABCA1,CES3,GPLD1,APOE,DGAT1,ABCA7,LOC107985555,novel.13072,ABCG1,APOBR
Biological Process	GO:0097102	endothelial tip cell fate specification	2	2	0.00173186	0.114732	DLL1-2,DLL1
Biological Process	GO:0140289	protein mono-ADP-ribosylation	4	13	0.00157924	0.114732	PARP12,PARP14,PARP9,PARP10
Biological Process	GO:1901403	positive regulation of tetrapyrrole metabolic process	2	2	0.00173186	0.114732	SLC6A9,CLYBL
Biological Process	GO:2001304	lipoxin B4 metabolic process	2	2	0.00173186	0.114732	ALOX12,ALOX12-AS1
Biological Process	GO:2001306	lipoxin B4 biosynthetic process	2	2	0.00173186	0.114732	ALOX12,ALOX12-AS1
Molecular Function	GO:0015318	inorganic molecular entity transmembrane transporter activity	52	819	0.00173606	0.114732	SLC6A12,CHRND,CACNA2D2,ATP4A,CACNB3,RAB30-DT,SLC17A7,GRIK5,SLC26A10,CATSPER2,ABCC8,TRPM4,SLC2A13,PKD1L2,GJD3,KCNC4,ASIC4,KCNK15,SLC26A1,CACNA1G,CLIC3,CACNA1A,APOL1,PTK2B,TMEM37,SLC4A1,GRIN2D,TRPC1,SLC6A13,ATP1B1,HCN3-2,SLC9A3-AS1,MCOLN1,SCNN1D,GPM6A,KCNC3,TRPM8,SLC37A1,SLC6A9,ASIC3,PIEZO2,TMC6,UNC79,ATP8A1,P2RX6,KCNH3,SLC4A11,MFSD3,ANXA9,KCNIP3,SLC5A3,CNGA4
Molecular Function	GO:0016779	nucleotidyltransferase activity	23	282	0.00173387	0.114732	novel.14630,OAS3,novel.14628,LOC107986113,novel.15241,TLR8-AS1,novel.11726,LINC01764,novel.11754,novel.15237,novel.15569,novel.6309,novel.17601,novel.15339,LOC105370233,OASL,OAS1,UCA1,ZNF337-AS1,novel.4683,LOC100506076,novel.19092,TENT5C
Molecular Function	GO:0034188	apolipoprotein A-I receptor activity	2	2	0.00173186	0.114732	ABCA7,ABCA1
Molecular Function	GO:0090556	phosphatidylserine floppase activity	2	2	0.00173186	0.114732	ABCA7,ABCA1
Biological Process	GO:0006957	complement activation, alternative pathway	5	22	0.00180405	0.116157	CFB-7,CFB-5,CFB-3,CFB-2,C3
Biological Process	GO:0035809	regulation of urine volume	5	22	0.00180405	0.116157	OPRL1,SLC4A1,BTC,AKR1B1,ADORA2A
Cellular Component	GO:0000502	proteasome complex	11	94	0.00181263	0.116157	PSMB8-2,PSMB10,PSMB8-3,PSMB9-6,PSMB8-6,PSMB9-2,PSMB8-7,PSMB8-5,PSMB9-8,PSMB8,PSMB8-8
Molecular Function	GO:0022890	inorganic cation transmembrane transporter activity	44	666	0.00181386	0.116157	ABCC8,TRPM4,SLC2A13,ASIC4,PKD1L2,KCNC4,CACNA1G,KCNK15,CACNA2D2,SLC6A12,CHRND,RAB30-DT,CACNB3,ATP4A,GRIK5,SLC17A7,CATSPER2,SLC6A9,ASIC3,UNC79,P2RX6,ATP8A1,PIEZO2,SLC4A11,MFSD3,ANXA9,KCNH3,CNGA4,KCNIP3,SLC5A3,PTK2B,TMEM37,CACNA1A,SLC6A13,TRPC1,GRIN2D,ATP1B1,HCN3-2,MCOLN1,SCNN1D,SLC9A3-AS1,TRPM8,KCNC3,GPM6A
Biological Process	GO:0034205	amyloid-beta formation	7	43	0.0018423	0.117071	ABCG1,APH1B,SLC2A13,GSAP,HAP1,SPON1,ABCA7
Biological Process	GO:0036388	pre-replicative complex assembly	8	55	0.00187991	0.118549	PSMB8-5,PSMB8-8,PSMB8,PSMB8-3,PSMB10,PSMB8-2,PSMB8-7,PSMB8-6
Biological Process	GO:0003008	system process	111	2038	0.0019811	0.123052	SLC5A3,CNGA4,COL1A1,GPR155,OPRL1,JAM2,AKR1C2,STRC,DLL1-2,NLGN3,ABCA7,ABCC3,GTF2IRD2B,PPARA,P2RX6,MCAM,ATP8A1,GPR179-2,ASIC3,BBS1,EPM2A,PBLD,TRPM8,ADCY5,ROM1,NRXN2,BTG2,STX1B,ADORA2A,SPTBN4,PRCD,TRPC1,SLC6A13,LTB4R-2,GRIN2D,NOL3,S100A1,GPR37L1,KCNK15,INHA,CFAP43,ERAP2,CACNA1G,GJD3,ACVRL1,APOE,PDE6A,STAC2,SLC2A13,TRPM4,SLC22A18,FBXO32,TYMP,JUP,TPBG,RTP4,GPR35,NPHS1,CACNB3,GSN,NDRG4,CHRND,GSDME,PRKN…
Molecular Function	GO:0015081	sodium ion transmembrane transporter activity	15	154	0.00197335	0.123052	SLC6A12,SLC6A9,ASIC3,ATP4A,ATP1B1,SLC6A13,HCN3-2,SLC9A3-AS1,SLC17A7,SLC4A11,ASIC4,GRIK5,SCNN1D,SLC5A3,CACNA1G
Biological Process	GO:0007612	learning	14	139	0.00200992	0.12391	ATP8A1,NDRG4,NLGN3,ABCA7,PRKN,PAK6,NRXN2,BTG2,EPM2A,OPRL1,TPBG-2,FOS,TPBG,SYNGAP1
Biological Process	GO:0016125	sterol metabolic process	18	202	0.00203288	0.124397	novel.9505,EPHX2,TM7SF2,FAXDC2,APOL1,APOBR,NPC1L1,SCARF1,LOC101930276,ABCA5,ABCA1,APOE,APOL2,CYP21A2-3,LSS-2,novel.1416,ABCG1,CYP26B1
Biological Process	GO:0019882	antigen processing and presentation	27	356	0.00209716	0.12601	HLA-DQB1,PSMB8-5,ERAP2,TAP1-2,HLA-DMB-2,B2M-2,TAPBP-2,TREX1,PSMB8-3,TAP1-8,TAP1-4,TAP1-3,PSMB8-7,MR1,TAP1-7,IFI30,TAP1,TAP1-6,TAP1-5,PSMB8,PSMB8-8,TAPBP,PSMB8-2,PSMB10,HLA-F,PSMB8-6,ERAP1
Biological Process	GO:0031498	chromatin disassembly	5	23	0.00222702	0.12601	H2AW-2,PADI2,SMARCD3,NFE2,H2AW
Biological Process	GO:0032728	positive regulation of interferon-beta production	7	44	0.0021134	0.12601	IRF1,OAS1,IFIH1,TLR3,OAS3,DDX58,DHX58
Biological Process	GO:0060761	negative regulation of response to cytokine stimulus	9	69	0.00218038	0.12601	NLRC5,PALM3-2,TREX1,OAS3,PADI2,PALM3,OAS1,PARP14,NOL3
Biological Process	GO:0060842	arterial endothelial cell differentiation	3	7	0.00222027	0.12601	HEY1,DLL1-2,DLL1
Biological Process	GO:0071827	plasma lipoprotein particle organization	8	56	0.00211466	0.12601	ABCA7,LOC107985555,novel.13072,ABCG1,ABCA5,ABCA1,DGAT1,APOE
Biological Process	GO:0097176	epoxide metabolic process	3	7	0.00222027	0.12601	ALOX12,ALOX12-AS1,EPHX2
Cellular Component	GO:0150034	distal axon	23	287	0.00217326	0.12601	HAP1,LRP1,SLC2A13,GPER1,SEPTIN6,PRRT2,CDKL5,L1CAM,SNCG,KCNIP3,INPP5J,HCN3-2,novel.6237,ARHGAP4,UNC13A,PCDH9,GAD1,GPM6A,MAP3K12,GRIK5,CCDC120,TPBG-2,TPBG
Molecular Function	GO:0016298	lipase activity	14	140	0.00214986	0.12601	PLAAT4,PNPLA7,ABHD1,PLA2G6,PROCA1,PLCH2,ABHD4,PLCD4,PLA2G4C,PNPLA6,GPLD1,PLCD1,CES3,CES4A
Molecular Function	GO:0016801	hydrolase activity, acting on ether bonds	4	14	0.00213854	0.12601	TMEM86A,EPHX2,ALOX12-AS1,ALOX12
Molecular Function	GO:0097677	STAT family protein binding	3	7	0.00222027	0.12601	DTX3L,LOC112268050,PARP9
Biological Process	GO:0032411	positive regulation of transporter activity	12	111	0.00226991	0.127394	CACNB3,STAC2,HAP1,ATP1B1,HSPA2,SLC6A9,GSTM2,ACTN2,GLRX,ANK3,SGK2,SYNGR3
Cellular Component	GO:0042734	presynaptic membrane	14	141	0.00229774	0.127394	PRRT2,SLC6A9,NTNG2,UNC13A,FXYD6,STX1B,CNTNAP1,EFNB3,ADORA2A,GRIK5,DNM1,KCNC3,SNPH,GPM6A
Cellular Component	GO:0045335	phagocytic vesicle	16	172	0.0022828	0.127394	GSN,HLA-F,MCOLN1,TAPBP,TAP1-5,TAP1-6,TAP1,TAP1-7,TAP1-4,TAP1-3,TAP1-8,TAPBP-2,TAP1-2,ABCA1,RAB43,ELANE
Biological Process	GO:0015074	DNA integration	8	57	0.00237184	0.12976	novel.6309,novel.19092,novel.4683,novel.15237,novel.11754,KRBA2,TLR8-AS1,LOC107986113
Cellular Component	GO:0030286	dynein complex	8	57	0.00237184	0.12976	WDR78,CCDC103,DNAH3,DRC1,DNAH2,novel.6237,DNAH7,CFAP70
Molecular Function	GO:0004523	RNA-DNA hybrid ribonuclease activity	7	45	0.00241431	0.131214	novel.11754,novel.15237,novel.19092,novel.6309,LOC107986113,TLR8-AS1,novel.4683
Cellular Component	GO:0005576	extracellular region	218	4406	0.00245692	0.131796	CSF1,TUBB8,NTN5,TNXB-7,HLA-F,CDA,C4A-3,OVGP1,ALOX12-AS1,ERAP1,DNAAF4,QPRT,CLEC18A,SERPINF1,IFI35,C1R,APOL6,NTF4,B2M-2,RNASE4,MUC20-3,PSMB8-3,MAPK15,ACTN2,PSMB8-5,FBN1,HID1,CTSO-2,FCGBP,MMP25,APOL2,BCAS1,PDZK1IP1,SERPINA5,ATP1B1,SLC46A3,CFAP70,PKNOX2,APOBR,MST1,PTGDS,SFTPD,TNFAIP2,KAZALD1,SLC9A3-AS1,LAMB3,FUT2,MUC1,TMC6,LAMA3,IFI30,ENO3,OBSCN,CES4A,ALOX12,DYSF,PLA2G6,CD82,C1QTNF6,BST2,MUC20-5,CFB-…
Molecular Function	GO:0005262	calcium channel activity	14	142	0.00245393	0.131796	ANXA9,MCOLN1,PKD1L2,TRPM8,CACNA1G,CATSPER2,GPM6A,TMEM37,CACNA2D2,CACNA1A,CACNB3,TRPM4,GRIN2D,TRPC1
Biological Process	GO:0002920	regulation of humoral immune response	11	98	0.00253235	0.133247	C1R,C1S,CFB-3,CFB-7,KLK7,C3,C1R-2,CFB-2,C4A-3,CFB-5,VTN
Biological Process	GO:0042180	cellular ketone metabolic process	21	256	0.00250972	0.133247	TREX1,PPARA,PSMB8-3,PPM1K,COQ10A,PSMB8-7,GPD1,PSMB8-5,CEACAM1,AKR1C2,UGT1A9,AKR1B1,PSMB8-2,PSMB10,WNT4,PSMB8-6,PSMB8,PDK4,PSMB8-8,HSD17B3,ALDH8A1
Biological Process	GO:0052548	regulation of endopeptidase activity	26	343	0.002528	0.133247	PSMB8-5,SERPINE3,ALOX12,TNFSF10,PSMB8-3,PSMB8-7,APH1B,ANXA8L1,PSMB8-8,SERPINF1,SPOCK2,PSMB9-8,CASP1,PSMB8,PSMB9-6,GSN,SERPINA5,VTN,PSMB8-2,ADORA2A,NOL3,NR4A1,ANXA8,PSMB8-6,PSMB9-2,ALOX12-AS1
Cellular Component	GO:0031982	vesicle	209	4210	0.0026395	0.13561	ANXA8L1,OPTN,CLEC18A,ICA1,SERPINF1,CCDC136,C1R,HLA-F,C4A-3,CDA,OVGP1,TUBB8,TNXB-7,QPRT,ERAP1,ALOX12-AS1,ACTN2,SSPN,PSMB8-5,MMP25,FCGBP,HID1,TAP1-8,PSMB8-3,NTF4,SLC48A1,B2M-2,RNF112,PRRT2,MAPK15,ABCG1,SFTPD,TAP1,GBP2,ACAP1,SLC9A3-AS1,SYTL2,TAP1-6,WIPI1,ATP1B1,SPACA9,SERPINA5,SLC46A3,PHETA2,PDZK1IP1,BCAS1,CFAP70,ENO3,DYSF,ALOX12,TAP1-2,ABCA5,TMC6,LAMA3,FUT2,TAPBP-2,MUC1,MYO7A,CCDC120,NPHS1,PSMB8-8,…
Cellular Component	GO:0034451	centriolar satellite	13	128	0.00265933	0.13561	TAP1,BBS1,TAP1-2,DYSF,TAP1-6,TAP1-5,IL17RB,TAP1-8,PLA2G6,TAP1-4,TAP1-3,PDZD2,TAP1-7
Cellular Component	GO:0062023	collagen-containing extracellular matrix	30	416	0.00263405	0.13561	NTN5,VTN,TNXB-7,ANXA8,MST1,MST1L,SEMA3B,ANXA8L1,KAZALD1,LAMB3,SERPINF1,LAMA3,BCAM,THBS3,A1BG,COL6A2,NTNG2,COL20A1,COL5A3,ATRNL1,HMCN2,ELANE,L1CAM,COL1A1,FBN1,COL7A1,SMOC2,APOE,ADAMTS10,COL5A1
Molecular Function	GO:0030170	pyridoxal phosphate binding	8	58	0.0026529	0.13561	MOCOS,ABAT,GPT,CSAD,MTARC1,GAD1,ACCS,PYGM
Molecular Function	GO:0070279	vitamin B6 binding	8	58	0.0026529	0.13561	PYGM,ACCS,GAD1,MTARC1,CSAD,GPT,ABAT,MOCOS
Molecular Function	GO:0005272	sodium channel activity	7	46	0.00274713	0.139227	SLC4A11,SCNN1D,ASIC3,GRIK5,ASIC4,HCN3-2,CACNA1G
Biological Process	GO:0003356	regulation of cilium beat frequency	4	15	0.00282085	0.14038	CFAP206,BBS1,DNAAF1,CFAP43
Biological Process	GO:0044282	small molecule catabolic process	31	436	0.00279678	0.14038	LOC102724788,ALDOC,ACOXL,QPRT,SCARF1,CDA,HOGA1,BDH2,ALDH8A1,GAD1,TYMP,CARNS1,FTCD,ABAT,GPT,AMT,CYP26B1,FUT2,LDHD,AASS,CSAD,DHDH,ABHD1,AMDHD1,CYP1A1,ARG2,APOE,INPP5J,IDNK,ENO3,NUDT18
Cellular Component	GO:0042622	photoreceptor outer segment membrane	4	15	0.00282085	0.14038	PRCD,ROM1,PDE6A,CDHR1
Molecular Function	GO:0099094	ligand-gated cation channel activity	12	114	0.00283944	0.140459	TRPM8,CNGA4,SCNN1D,ASIC4,GRIK5,MCOLN1,P2RX6,TRPM4,GRIN2D,CHRND,ASIC3,PTK2B
Biological Process	GO:0051607	defense response to virus	24	311	0.00288558	0.141052	IRF1,DTX3L,BST2,IFIH1,OAS3,MX1,RTP4,GBP1,GBP3,IFNL2,TRIM46,DDX60,OAS1,OASL,RNASEL,SHFL,TLR3,PARP9,TREX1,RSAD2,NLRC5,APOBEC3F,DHX58,DDX58
Biological Process	GO:0140546	defense response to symbiont	24	311	0.00288558	0.141052	TRIM46,DDX60,IFNL2,GBP3,GBP1,RTP4,OAS3,MX1,BST2,IFIH1,DTX3L,IRF1,DHX58,DDX58,APOBEC3F,NLRC5,RSAD2,PARP9,TLR3,SHFL,TREX1,RNASEL,OASL,OAS1
Biological Process	GO:0034341	response to interferon-gamma	23	294	0.00294482	0.142098	NLRC5,MT1G,RAB43,OASL,OAS1,MT1M,IFI30,PARP14,ADAMTS13,TLR3,SHFL,PARP9,TXK,CASP1,GBP1,GBP2,GBP3,IRF1,BST2,OAS3,GBP4,GSN,HLA-F
Biological Process	GO:0060333	interferon-gamma-mediated signaling pathway	14	145	0.00297578	0.142098	IFI30,PARP14,OASL,OAS1,MT1M,IRF1,TXK,HLA-F,OAS3,PARP9,NLRC5,GBP1,MT1G,GBP2
Biological Process	GO:0061418	regulation of transcription from RNA polymerase II promoter in response to hypoxia	8	59	0.0029593	0.142098	PSMB8-3,PSMB8-2,PSMB10,PSMB8-7,PSMB8-6,PSMB8-5,PSMB8-8,PSMB8
Biological Process	GO:0071825	protein-lipid complex subunit organization	8	59	0.0029593	0.142098	ABCA5,ABCA1,DGAT1,APOE,ABCA7,LOC107985555,novel.13072,ABCG1
Biological Process	GO:0007155	cell adhesion	89	1599	0.0030503	0.143174	ATRNL1,DUSP1,LAMA3,FAT4,THBS3,MUC1,FUT2,ALOX12,ARG2,CEACAM1,OBSCN,TJP3,PTK2B,SRCIN1,PLXNA2,ATP1B1,LAMB3,PCDHA4,GBP1,PCDH7,SFTPD,COL5A3,CHRD,CCDC88B,DLL1,COL6A2,CNTNAP1,TMEM8B,FBN1,L1CAM,SSPN,ACTN2,PCDHA3,ZBTB1,SNED1,ALOX12-AS1,WNT4,TNXB-7,CSF1,TPBG-2,SMAD7,LIMS2,ANK3,PPARA,MCAM,TIGIT,NLGN3,EFNB3,MXRA8,JAM2,COL7A1,ANXA9,SMAD6,STRC,HLA-DMB-2,COL5A1,DLL1-2,CD24,PCDHA5,COL1A1,CDON,OBSL1,SCARF1,VTN,RO…
Biological Process	GO:0009063	cellular amino acid catabolic process	13	130	0.00304652	0.143174	CSAD,AASS,GPT,AMT,LOC102724788,ABAT,FTCD,CARNS1,GAD1,ALDH8A1,ARG2,HOGA1,AMDHD1
Biological Process	GO:0010646	regulation of cell communication	181	3596	0.00303313	0.143174	NUPR1,DHX58,GDF9,PPM1N,DEPTOR,PADI2,IL11,DLL1,CHRD,CLIP3,SLC15A3,PSMB8-7,RALGPS1,AKAP5,ANK3,SEPTIN4,DLGAP1,DACT3,TLE2,AKR1B1,OAS3,NOTCH3,SPRY3-2,WNT4,ARFGEF3,CASTOR3,EPOR,APOL3,BTC,CEACAM1,SECTM1,SMOC2,TREX1,PSD2,DOC2B-2,HAP1,PSD4,SLC6A9,GBP1,NFAM1,KLHL24,PINK1,CAPN3,HEY1,INHA,ABCA1,TNFSF10,TSPYL2,TLR3,PARP9,BAIAP3,TRPM4,PALM3,RUNDC3A,SESN3,CBLB,MST1L,FRMPD1,CASP1,PSMB8,TPBG,JUP,PSMB8-2,CHST11,AR…
Cellular Component	GO:0043005	neuron projection	80	1413	0.00315955	0.147463	GPM6A,EPM2A,ROM1,FBXO2,SPTBN4,ADORA2A,MX1,STX1B,MAST1,SLC6A13,PRCD,HCN3-2,UNC13A,LYNX1,DNM1,STRC,OPRL1,GPER1,LRP1,P2RX6,APBA2-3,CDHR1,PCDH9,TPBG,SLC17A7,CCDC120,novel.6237,ARHGAP4,CHRND,PRKN,SPTBN5,SNCG,INHA,CACNA1G,RAB17,ACVRL1,PDE6A,SLC2A13,PACRG,CDKL5,NTNG2,SEPTIN6,GAD1,KCNC3,TRIM46,SYNGAP1,MAP3K12,MAP1A,KLHL24,SYT5,PINK1,SRCIN1,PTK2B,SYNPO,KCNIP3,PJVK,INPP5J,GRK4,PSD2,HAP1,MYO7A,ANK3,AKAP5,FO…
Cellular Component	GO:0098889	intrinsic component of presynaptic membrane	9	73	0.00322361	0.148772	GRIK5,GPM6A,NTNG2,PRRT2,SLC6A9,STX1B,EFNB3,ADORA2A,FXYD6
Cellular Component	GO:1905369	endopeptidase complex	11	101	0.00321098	0.148772	PSMB9-8,PSMB8,PSMB8-8,PSMB8-5,PSMB8-6,PSMB9-2,PSMB8-7,PSMB8-2,PSMB10,PSMB8-3,PSMB9-6
Biological Process	GO:0022610	biological adhesion	89	1605	0.00338227	0.155228	NTNG2,ADAMTS13,GPNMB,PCDHA10,BCAM,LGALS3BP,ACVRL1,SPON1,ELANE,MAP3K8,IRF1,ACKR3,novel.6237,GSN,TPBG,JUP,PLEKHA7,HAPLN2,SPOCK2,NPHS1,CBLB,CDHR1,PCDH9,EFNB3,NLGN3,TIGIT,PPARA,MCAM,CD24,HLA-DMB-2,STRC,SMAD6,COL5A1,DLL1-2,JAM2,MXRA8,ANXA9,COL7A1,OBSL1,CDON,COL1A1,PCDHA5,SCARF1,VTN,ROM1,NRXN2,CHRD,DLL1,CCDC88B,COL5A3,CNTNAP1,COL6A2,FBN1,TMEM8B,SSPN,ACTN2,L1CAM,ALOX12-AS1,SNED1,ZBTB1,PCDHA3,CSF1,TNXB-7…
Biological Process	GO:0008063	Toll signaling pathway	3	8	0.00344278	0.155327	PELI2,PALM3,PALM3-2
Biological Process	GO:1902003	regulation of amyloid-beta formation	6	36	0.0034247	0.155327	ABCG1,ABCA7,SPON1,HAP1,GSAP,SLC2A13
Cellular Component	GO:0005604	basement membrane	11	102	0.00346711	0.155327	NTN5,LAMA3,NTNG2,ATRNL1,HMCN2,FBN1,COL5A1,SERPINF1,SMOC2,LAMB3,COL7A1
Cellular Component	GO:0005930	axoneme	13	132	0.00347844	0.155327	SAXO2,DNAH7,CFAP70,DNAAF1,CFAP43,WDR78,CFAP74,DNAH3,CCDC103,BBS1,DRC1,CFAP206,DNAH2
Cellular Component	GO:0008091	spectrin	3	8	0.00344278	0.155327	SPTB,SPTBN4,SPTBN5
Biological Process	GO:0001505	regulation of neurotransmitter levels	18	213	0.00360246	0.156631	SNCG,SNPH,ABAT,PRRT2,SLC6A9,BAIAP3,DOC2B-2,GRIK5,STXBP2,GAD1,NRXN2,UNC13A,SLC6A12,SYT5,PRKN,STX1B,ADORA2A,SLC6A13
Biological Process	GO:0023051	regulation of signaling	182	3632	0.00356473	0.156631	OBSCN,NLRC5,MC1R,EGR2,LOC101927979,OASL,CREBRF,PALM3-2,NR4A2,GRK4,MUC1,DUSP1,KAZALD1,SYNGAP1,ACAP1,MAP3K12,PTK2B,MST1,ATP1B1,PTCH2,FBN1,SLC46A2,ACTN2,PTK6,PSMB8-5,ARHGAP31,ABCC8,PRRT2,NTF4,ARHGEF6,PSMB8-3,ARHGEF25,TPBG-2,GRIK5,IFI35,SMAD7,LIMS2,RGS11,ICA1,DDX60,OPTN,DNAAF4,CSF1,CD24,DLL1-2,SMAD6,OPRL1,DOK4,TRIM39-7,PARP14,RNASEL,RAB26,NLGN3,TPD52L1,ELL3,CGNL1,ADCY5,GPR37L1,LYNX1,C3,UCP2,NOL3,PSMB…
Biological Process	GO:0044782	cilium organization	32	462	0.0035935	0.156631	GSN,CC2D2A,FSIP2,novel.6237,DNAAF4,CEP126,CFAP53,CFAP74,WDR78,RSPH1,DNAAF1,DRC1,SEPTIN6,MAPK15,CDKL5,CFAP43,PIFO,RAB17,TMEM80,BBS12,CFAP70,CYS1,BBS1,HAP1,DNAH7,DNAAF3,FHDC1,CNGA4,TTC21A,CCDC103,CFAP206,RABL2A
Molecular Function	GO:0015267	channel activity	36	537	0.00357764	0.156631	ANXA9,SLC4A11,KCNH3,CNGA4,KCNIP3,ASIC3,TMC6,P2RX6,PIEZO2,MCOLN1,SCNN1D,TRPM8,KCNC3,GPM6A,PTK2B,TMEM37,CLIC3,APOL1,CACNA1A,TRPC1,GRIN2D,HCN3-2,ASIC4,PKD1L2,KCNC4,GJD3,CACNA1G,KCNK15,ABCC8,TRPM4,GRIK5,CATSPER2,CACNA2D2,GSDME,CHRND,CACNB3
Molecular Function	GO:0022803	passive transmembrane transporter activity	36	537	0.00357764	0.156631	HCN3-2,TRPC1,GRIN2D,TMEM37,PTK2B,CLIC3,CACNA1A,APOL1,TRPM8,KCNC3,GPM6A,SCNN1D,MCOLN1,P2RX6,TMC6,PIEZO2,ASIC3,CNGA4,KCNIP3,SLC4A11,ANXA9,KCNH3,CACNB3,CACNA2D2,CHRND,GSDME,CATSPER2,GRIK5,TRPM4,ABCC8,CACNA1G,KCNK15,ASIC4,GJD3,KCNC4,PKD1L2
Biological Process	GO:0045980	negative regulation of nucleotide metabolic process	4	16	0.00363835	0.157363	SLC4A1,NUPR1,PPARA,CDA
Biological Process	GO:0006814	sodium ion transport	17	198	0.00391107	0.165169	TRPM4,SLC6A9,ASIC3,SLC4A11,ASIC4,ATP1B1,SLC6A13,KLHL24,HCN3-2,SPTBN4,ATP4A,SLC6A12,SLC6A16,GLRX,ANK3,SCNN1D,SLC9A3-AS1
Biological Process	GO:0051899	membrane depolarization	9	75	0.00387482	0.165169	CACNA1G,ANK3,ALOX12,CASP1,TRPM4,CACNB3,ADORA2A,ALOX12-AS1,CACNA1A
Cellular Component	GO:0097014	ciliary plasm	13	134	0.00395879	0.165169	DRC1,CFAP206,DNAH2,DNAAF1,WDR78,CFAP74,CFAP43,CCDC103,DNAH3,BBS1,DNAH7,CFAP70,SAXO2
Molecular Function	GO:0003964	RNA-directed DNA polymerase activity	13	134	0.00395879	0.165169	LOC107986113,novel.15241,LOC105370233,novel.14630,novel.14628,novel.15237,novel.11726,ZNF337-AS1,novel.17601,novel.15339,LOC100506076,novel.15569,novel.6309
Molecular Function	GO:0004622	lysophospholipase activity	5	26	0.00392652	0.165169	PLA2G4C,PNPLA7,PNPLA6,PLA2G6,ABHD4
Molecular Function	GO:0051959	dynein light intermediate chain binding	5	26	0.00392652	0.165169	DNAH2,CCDC88B,DNAH7,DNAH3,HOOK2
Molecular Function	GO:0140323	solute:anion antiporter activity	6	37	0.00394608	0.165169	SLC4A11,SLC4A1,LOC101928055-2,SLC37A1,SLC26A1,SLC26A10
Biological Process	GO:0001818	negative regulation of cytokine production	25	337	0.00399946	0.166028	GPNMB,ZFP36,DLL1,OAS1,PPARA,TIGIT,DLL1-2,MC1R,ARG2,CEACAM1,NLRC5,CD24,INHA,ELANE,DHX58,UBA7,DDX58,BST2,IFIH1,HLA-F,OAS3,GBP1,SFTPD,UBE2L6,SMAD7
Biological Process	GO:0062208	positive regulation of pattern recognition receptor signaling pathway	8	62	0.00404585	0.167114	SLC15A3,OASL,RSAD2,TLR3,IFI35,DDX60,DHX58,SLC46A2
Biological Process	GO:0002414	immunoglobulin transcytosis in epithelial cells	2	3	0.00505166	0.172445	RAB17,FCGRT
Biological Process	GO:0002456	T cell mediated immunity	13	136	0.00449138	0.172445	SMAD7,BTN3A2,IL18R1,CEACAM1,GZMM,B2M-2,TREX1,HLA-F,TRPM4,RSAD2,BTN3A3,MR1,ZBTB1
Biological Process	GO:0008202	steroid metabolic process	27	378	0.00475452	0.172445	EPHX2,novel.9505,HSD17B3,FAXDC2,TM7SF2,WNT4,HSD17B14,AKR1B1,SCARF1,NPC1L1,APOBR,APOL1,LOC101930276,APOL2,AKR1C2,UGT1A9,APOE,HSD3B7,ABCA5,ABCA1,CYP1A1,novel.1416,CYP21A2-3,LSS-2,CYP26B1,RORC,ABCG1
Biological Process	GO:0008355	olfactory learning	2	3	0.00505166	0.172445	TPBG,TPBG-2
Biological Process	GO:0021679	cerebellar molecular layer development	2	3	0.00505166	0.172445	DLL1,DLL1-2
Biological Process	GO:0021687	cerebellar molecular layer morphogenesis	2	3	0.00505166	0.172445	DLL1,DLL1-2
Biological Process	GO:0021693	cerebellar Purkinje cell layer structural organization	2	3	0.00505166	0.172445	DLL1-2,DLL1
Biological Process	GO:0021698	cerebellar cortex structural organization	2	3	0.00505166	0.172445	DLL1,DLL1-2
Biological Process	GO:0030534	adult behavior	14	152	0.00455251	0.172445	NRXN2,SNCG,BBS1,GRIN2D,CCND2,PPARA,NR4A2,SPTBN4,NTF4,NLGN3,ZFHX2,EFNB3,PRKN,ABAT
Biological Process	GO:0035914	skeletal muscle cell differentiation	8	63	0.00446904	0.172445	FOS,EGR2,CDON,BTG2,NUPR1,SCX,NR4A1,CYP26B1
Biological Process	GO:0036159	inner dynein arm assembly	4	17	0.00460276	0.172445	DNAAF1,CCDC103,DNAH7,DNAAF4
Biological Process	GO:0045168	cell-cell signaling involved in cell fate commitment	2	3	0.00505166	0.172445	DLL1,DLL1-2
Biological Process	GO:0046056	dADP metabolic process	2	3	0.00505166	0.172445	AK9,NUDT18
Biological Process	GO:0046066	dGDP metabolic process	2	3	0.00505166	0.172445	AK9,NUDT18
Biological Process	GO:0046331	lateral inhibition	2	3	0.00505166	0.172445	DLL1-2,DLL1
Biological Process	GO:0051241	negative regulation of multicellular organismal process	61	1044	0.0048779	0.172445	IRF1,ALOX12-AS1,BST2,IFIH1,OAS3,ARHGAP4,CACNB3,WNT4,HLA-F,IL18R1,GPR68,JUP,GPR35,DACT3,SERPINF1,SMAD7,DLL1,ZFP36,SLAMF8,GPNMB,TLR3,B2M-2,TRPM4,GJD3,FBN1,ACVRL1,HEY1,DHX58,ELANE,INHA,NOL3,PTK2B,GPR37L1,VTN,SPTBN4,SEMA3G,SYNGAP1,GBP1,UBE2L6,PBLD,TRIM46,SFTPD,SEMA3B,PTGDS,OAS1,NOVA2,EFNB3,PPARA,TIGIT,ARG2,ADGRB2,NLRC5,CD24,CEACAM1,JAM2,SMAD6,ALOX12,MC1R,DLL1-2,DDX58,UBA7
Biological Process	GO:0051936	gamma-aminobutyric acid reuptake	2	3	0.00505166	0.172445	SLC6A12,SLC6A13
Biological Process	GO:0060700	regulation of ribonuclease activity	3	9	0.00500511	0.172445	OAS3,OAS1,OASL
Biological Process	GO:0060837	blood vessel endothelial cell differentiation	3	9	0.00500511	0.172445	HEY1,DLL1-2,DLL1
Biological Process	GO:0060844	arterial endothelial cell fate commitment	2	3	0.00505166	0.172445	DLL1,DLL1-2
Biological Process	GO:0060846	blood vessel endothelial cell fate commitment	2	3	0.00505166	0.172445	DLL1,DLL1-2
Biological Process	GO:0070233	negative regulation of T cell apoptotic process	4	17	0.00460276	0.172445	ARG2,RORC,TSC22D3,SLC46A2
Biological Process	GO:0070426	positive regulation of nucleotide-binding oligomerization domain containing signaling pathway	2	3	0.00505166	0.172445	SLC15A3,SLC46A2
Biological Process	GO:0071248	cellular response to metal ion	16	186	0.00494123	0.172445	CAPN3,MT1G,CARF,RASA4,CYP1A1,B2M-2,MT1M,JUNB,ANK3,FOS,GPLD1,SERPINF1,MCOLN1,GSN,SYT5,RASA4B
Biological Process	GO:0071346	cellular response to interferon-gamma	21	268	0.00428808	0.172445	IRF1,OAS3,GBP4,GSN,HLA-F,CASP1,GBP1,GBP2,GBP3,OAS1,OASL,MT1M,ADAMTS13,PARP14,IFI30,TLR3,PARP9,TXK,NLRC5,RAB43,MT1G
Biological Process	GO:0090497	mesenchymal cell migration	2	3	0.00505166	0.172445	TPBG,TPBG-2
Biological Process	GO:0097101	blood vessel endothelial cell fate specification	2	3	0.00505166	0.172445	DLL1,DLL1-2
Biological Process	GO:0099612	protein localization to axon	3	9	0.00500511	0.172445	ANK3,CNTNAP1,TRIM46
Biological Process	GO:1901532	regulation of hematopoietic progenitor cell differentiation	9	77	0.00462467	0.172445	PSMB8-8,PSMB8,PSMB8-5,ZBTB1,PSMB8-7,PSMB8-6,PSMB8-3,PSMB10,PSMB8-2
Biological Process	GO:1902036	regulation of hematopoietic stem cell differentiation	8	63	0.00446904	0.172445	PSMB8-5,PSMB8-8,PSMB8,PSMB8-3,PSMB10,PSMB8-2,PSMB8-7,PSMB8-6
Biological Process	GO:1905956	positive regulation of endothelial tube morphogenesis	2	3	0.00505166	0.172445	ALOX12,ALOX12-AS1
Biological Process	GO:1990778	protein localization to cell periphery	25	339	0.004313	0.172445	SPTBN4,STX1B,TMEM150A,ATP1B1,LOC107985555,novel.13072,CACNB3,SLC4A1,PRAM1,ANK3,EPM2A,AKAP5,BBS1,OPTN,GBP1,TPBG,JUP,TPBG-2,EFR3B,RAB26,LRP1,STAC2,CLIP3,KCNIP3,ACTN2
Cellular Component	GO:0072687	meiotic spindle	4	17	0.00460276	0.172445	HSPA2,MAPK15,RSPH1,TUBB8
Cellular Component	GO:0099056	integral component of presynaptic membrane	8	64	0.00492543	0.172445	PRRT2,SLC6A9,EFNB3,STX1B,ADORA2A,FXYD6,GRIK5,GPM6A
Molecular Function	GO:0005119	smoothened binding	2	3	0.00505166	0.172445	PTCH2,BBS1
Molecular Function	GO:0005546	phosphatidylinositol-4,5-bisphosphate binding	10	91	0.00454976	0.172445	PLCD1,ANXA9,OBSCN,SYTL2,ANXA8L1,ACTN2,ANXA8,GSDME,SYT5,GSN
Molecular Function	GO:0036313	phosphatidylinositol 3-kinase catalytic subunit binding	2	3	0.00505166	0.172445	GSN,PIK3IP1
Molecular Function	GO:0047045	testosterone 17-beta-dehydrogenase (NADP+) activity	3	9	0.00500511	0.172445	HSD17B3,AKR1C2,HSD17B14
Molecular Function	GO:0047115	trans-1,2-dihydrobenzene-1,2-diol dehydrogenase activity	2	3	0.00505166	0.172445	DHDH,AKR1C2
Molecular Function	GO:0047977	hepoxilin-epoxide hydrolase activity	2	3	0.00505166	0.172445	ALOX12-AS1,ALOX12
Molecular Function	GO:0070735	protein-glycine ligase activity	2	3	0.00505166	0.172445	ARPC4-TTLL3,TTLL3
Molecular Function	GO:0106006	cytoskeletal protein-membrane anchor activity	2	3	0.00505166	0.172445	JUP,SPTBN4
Biological Process	GO:1901021	positive regulation of calcium ion transmembrane transporter activity	6	39	0.0051618	0.17548	STAC2,CACNB3,HAP1,ATP1B1,HSPA2,GSTM2
Molecular Function	GO:0008324	cation transmembrane transporter activity	45	726	0.00529858	0.179392	SLC17A7,GRIK5,CATSPER2,SLC6A12,CHRND,CACNA2D2,ATP4A,RAB30-DT,CACNB3,PKD1L2,KCNC4,ASIC4,KCNK15,CACNA1G,ABCC8,SLC2A13,TRPM4,SLC9A3-AS1,MCOLN1,SCNN1D,GPM6A,TRPM8,KCNC3,CACNA1A,PTK2B,TMEM37,TRPC1,ATP1B1,SLC6A13,GRIN2D,HCN3-2,KCNH3,MFSD3,SLC4A11,ANXA9,SLC5A3,KCNIP3,CNGA4,SLC6A9,ASIC3,PIEZO2,SLC25A45,P2RX6,UNC79,ATP8A1
Biological Process	GO:0002831	regulation of response to biotic stimulus	36	551	0.0053685	0.180489	PSMB8-6,DTX3L,ERAP1,GSDME,OAS3,PSMB8-2,HLA-F,PSMB8,IFI35,PSMB8-8,MUC20-5,OPTN,DDX60,SLAMF8,MR1,PSMB8-7,PARP9,PSMB8-3,MUC20-3,APOE,KLK7,APOBEC3F,DHX58,PSMB8-5,PSMB10,OAS1,OASL,RNASEL,PARP14,MUC1,TREX1,TXK,ARG2,CEACAM1,NLRC5,DDX58
Biological Process	GO:0006066	alcohol metabolic process	28	400	0.00537469	0.180489	PLPP1,TM7SF2,ACSS2,EPHX2,APOBR,APOL1,SCARF1,PTK2B,NPC1L1,PLCH2,AKR1B1,WNT4,ABCA5,ABCA1,DEGS2,ISYNA1,CYP1A1,PLCD1,AKR1C2,APOL2,INPP5J,APOE,GPD1,SLC5A3,PLCD4,ABCG1,LSS-2,novel.1416
Biological Process	GO:0045087	innate immune response	73	1297	0.00541749	0.18119	PSMB8-5,DHX58,PTK6,PSMB8-3,MUC20-3,PSMB8-7,MT1M,SLC15A3,KRT16,OPTN,DDX60,IFI35,C1R,CFB-5,HLA-F,C4A-3,OAS3,CSF1,C1RL-2,ZBTB1,DTX3L,ERAP1,MT1G,XAF1,CEACAM1,NLRC5,MUC1,TREX1,IFI30,OASL,TRIM46,SFTPD,IFNL2,GBP3,GBP2,GBP1,GBP4,CFB-2,APOL1,C1R-2,APOBEC3F,APOE,TLR3,PARP9,SHFL,MR1,SLAMF8,ADAMTS13,MUC20-5,PSMB8-8,CFB-3,CASP1,PSMB8,C1S,GSN,PSMB8-2,BST2,IFIH1,PSMB8-6,IRF1,RAB43,CFB-7,DDX58,TXK,RSAD2,RNASEL,P…
Biological Process	GO:0010743	regulation of macrophage derived foam cell differentiation	5	28	0.00547741	0.181722	ABCA5,ABCG1,ABCA1,CSF1,PPARA
Biological Process	GO:0010758	regulation of macrophage chemotaxis	5	28	0.00547741	0.181722	CSF1,MST1L,SLAMF8,MST1,PTK2B
Biological Process	GO:0050435	amyloid-beta metabolic process	7	52	0.00553786	0.182993	SLC2A13,GSAP,HAP1,SPON1,ABCA7,APH1B,ABCG1
Molecular Function	GO:1990404	protein ADP-ribosylase activity	4	18	0.00572524	0.188431	PARP14,PARP12,PARP9,PARP10
Biological Process	GO:1902991	regulation of amyloid precursor protein catabolic process	6	40	0.00586313	0.192203	ABCG1,GSAP,SLC2A13,SPON1,HAP1,ABCA7
Biological Process	GO:0010565	regulation of cellular ketone metabolic process	15	173	0.00593159	0.193679	PSMB8-7,PSMB8-6,PPM1K,PSMB8-3,PPARA,WNT4,PSMB8-2,PSMB10,TREX1,PSMB8-8,UGT1A9,CEACAM1,PSMB8,PDK4,PSMB8-5
Biological Process	GO:0015833	peptide transport	22	294	0.00603035	0.195269	TAP1-2,TAP1-8,TRPM4,DOC2B-2,BAIAP3,TAP1-7,TAP1-4,TAP1-3,SLC15A3,ABCC8,ADCY5,TAP1,ICA1,GPLD1,TAP1-5,GPR68,TAP1-6,PLA2G6,CACNA2D2,UCP2,CACNA1A,MAFA
Biological Process	GO:0044283	small molecule biosynthetic process	40	633	0.00605117	0.195269	LSS-2,PPARA,novel.1416,ABHD1,ENO3,CEACAM1,ALOX12,PC,GSTM2,MST1,PTK2B,GAD1,CARNS1,PTGDS,PDK4,TM7SF2,BDH2,ALDH8A1,CSAD,AASS,ABCG1,COQ10A,GPT,GPD1,ACCS,CYP1A1,ISYNA1,HSD3B7,AKR1B1,WNT4,CDA,ALOX12-AS1,NPC1L1,ALDOC,ACSS2,EPHX2,MST1L,TYMP,HOGA1,HSD17B3
Biological Process	GO:0051960	regulation of nervous system development	29	422	0.00600564	0.195269	L1CAM,SMARCD3,HEY1,OBSL1,JAM2,DLL1-2,EGR2,HAP1,HES7,B2M-2,EFNB3,WASF3,RNF112,DLL1,CDKL5,TRIM46,SEMA3B,TYMP,ELL3,SERPINF1,TPBG-2,SEMA3G,TPBG,SYNGAP1,ARHGAP4,novel.6237,MAP6,GPR37L1,PLXNA2
Biological Process	GO:0010972	negative regulation of G2/M transition of mitotic cell cycle	10	95	0.00616971	0.19755	PSMB8,PSMB8-8,PSMB8-5,PSMB8-6,TRIM39-7,PSMB8-7,PSMB10,PSMB8-2,PSMB8-3,GPR132
Biological Process	GO:0042987	amyloid precursor protein catabolic process	7	53	0.00615655	0.19755	APH1B,ABCG1,SLC2A13,GSAP,SPON1,HAP1,ABCA7
Biological Process	GO:0000165	MAPK cascade	50	834	0.00642013	0.202882	SYNGAP1,GBP1,TPD52L1,RASGRP3,MAP3K12,RGL3,PTK2B,GPR37L1,PSMB10,SPTBN4,FGF2,CD24,RASA4,CEACAM1,DOK4,FLT3LG,CDON,BTC,PELI2,ABCA7,DUSP1,PSMB8,TPBG,TPBG-2,NPHS1,PSMB8-8,MAP3K8,RASA4B,GSDME,PSMB8-6,ACKR3,PSMB8-2,NDRG4,SPRY3-2,TBC1D10C,SPTB,TGFA,SPTBN5,ACTN2,PSMB8-5,ELANE,ZFP36,GPNMB,PSMB8-7,TLR3,SHC2,ARHGEF6,SH2D3C,IL11,PSMB8-3
Biological Process	GO:0070498	interleukin-1-mediated signaling pathway	9	81	0.00645903	0.202882	PSMB8-2,PSMB10,PSMB8-3,PSMB8-6,MAP3K8,PSMB8-7,PSMB8-5,PSMB8,PSMB8-8
Molecular Function	GO:0003725	double-stranded RNA binding	9	81	0.00645903	0.202882	IFIH1,OAS1,OASL,TLR3,OAS3,DHX58,DDX58,DDX60,SIDT2
Molecular Function	GO:0015085	calcium ion transmembrane transporter activity	14	158	0.00638908	0.202882	GPM6A,CACNA1G,TRPM8,CATSPER2,PKD1L2,ANXA9,MCOLN1,CACNB3,TRPM4,GRIN2D,TRPC1,CACNA1A,TMEM37,CACNA2D2
Molecular Function	GO:0030507	spectrin binding	5	29	0.00639568	0.202882	MYO7A,GBP1,SPTBN5,ANK3,SPTBN4
Molecular Function	GO:0004252	serine-type endopeptidase activity	16	192	0.00667257	0.208796	ELANE,CFB-7,KLK7,MST1,C1RL-2,CFB-2,C1R-2,CFB-5,C1R,GZMM,PRSS35,PIK3IP1,CFB-3,C1S,PCSK4,MST1L
Biological Process	GO:0010887	negative regulation of cholesterol storage	3	10	0.00693043	0.209715	ABCG1,ABCA1,PPARA
Biological Process	GO:0016081	synaptic vesicle docking	3	10	0.00693043	0.209715	UNC13A,SNPH,STX1B
Biological Process	GO:0042048	olfactory behavior	3	10	0.00693043	0.209715	BBS1,TPBG-2,TPBG
Biological Process	GO:0048631	regulation of skeletal muscle tissue growth	3	10	0.00693043	0.209715	TLL2,DLL1,DLL1-2
Biological Process	GO:0060394	negative regulation of pathway-restricted SMAD protein phosphorylation	3	10	0.00693043	0.209715	SMAD7,PBLD,SMAD6
Biological Process	GO:0070212	protein poly-ADP-ribosylation	3	10	0.00693043	0.209715	PARP14,PARP9,PARP10
Biological Process	GO:0090263	positive regulation of canonical Wnt signaling pathway	13	143	0.00682551	0.209715	COL1A1,PSMB8-5,PSMB8,JUP,PSMB8-8,PPM1N,PSMB10,BAMBI,PSMB8-2,TRPM4,PSMB8-3,PSMB8-6,PSMB8-7
Biological Process	GO:1905939	regulation of gonad development	3	10	0.00693043	0.209715	GDF9,WNT4,NUPR1
Molecular Function	GO:0022836	gated channel activity	26	370	0.0067943	0.209715	GRIK5,SCNN1D,MCOLN1,TRPM8,CATSPER2,KCNC3,TMEM37,CACNA2D2,PTK2B,CHRND,CACNA1A,CLIC3,CACNB3,HCN3-2,GRIN2D,ASIC4,KCNC4,KCNH3,CNGA4,CACNA1G,KCNIP3,ASIC3,P2RX6,TMC6,TRPM4,PIEZO2
Biological Process	GO:0007626	locomotory behavior	16	193	0.00700363	0.209803	GRIN2D,LOC107985555,novel.13072,CCND2,SPTBN4,ADORA2A,PRKN,ADCY5,GAD1,NTF4,NR4A2,EFNB3,PAK6,APH1B,SNCG,OPRL1
Biological Process	GO:0048791	calcium ion-regulated exocytosis of neurotransmitter	4	19	0.00701633	0.209803	UNC13A,SYT5,DOC2B-2,STX1B
Biological Process	GO:0071277	cellular response to calcium ion	9	82	0.0069946	0.209803	MCOLN1,GPLD1,FOS,RASA4,CARF,CAPN3,JUNB,SYT5,RASA4B
Molecular Function	GO:0004620	phospholipase activity	11	112	0.0070349	0.209803	ABHD4,PLCH2,PLA2G6,PROCA1,PNPLA7,PLAAT4,GPLD1,PLCD1,PLCD4,PNPLA6,PLA2G4C
Biological Process	GO:0033209	tumor necrosis factor-mediated signaling pathway	14	160	0.00711838	0.211173	CASP1,CARD14,PSMB8,PSMB8-8,PSMB8-5,PSMB8-6,CLIP3,PSMB8-7,NOL3,CDIP1,PTK2B,PSMB8-2,PSMB10,PSMB8-3
Biological Process	GO:1902750	negative regulation of cell cycle G2/M phase transition	10	97	0.00713198	0.211173	PSMB8-5,PSMB8-8,PSMB8,PSMB8-3,GPR132,PSMB10,PSMB8-2,PSMB8-7,TRIM39-7,PSMB8-6
Biological Process	GO:0060632	regulation of microtubule-based movement	7	55	0.00754653	0.22265	BBS1,DNAAF1,TRIM46,CFAP43,HAP1,DRC1,CFAP206
Biological Process	GO:0002223	stimulatory C-type lectin receptor signaling pathway	11	117	0.00965925	0.22358	PSMB8,PSMB8-8,MUC20-5,PSMB8-5,PSMB8-6,PSMB8-7,MUC1,PSMB8-2,PSMB10,PSMB8-3,MUC20-3
Biological Process	GO:0002315	marginal zone B cell differentiation	3	11	0.00923715	0.22358	PTK2B,DLL1-2,DLL1
Biological Process	GO:0006548	histidine catabolic process	3	11	0.00923715	0.22358	AMDHD1,CARNS1,FTCD
Biological Process	GO:0007610	behavior	38	606	0.00825913	0.22358	NDRG4,CCND2,novel.13072,PRKN,TPBG,FOS,TPBG-2,SERPINF1,NTF4,B2M-2,PAK6,ABAT,APH1B,SNCG,ASIC4,ADORA2A,SPTBN4,GRIN2D,LOC107985555,BBS12,GAD1,BBS1,EPM2A,BTG2,PTGDS,ADCY5,NRXN2,SYNGAP1,NR4A2,ZFHX2,NLGN3,EFNB3,ABCA7,ATP8A1,PPARA,ADM2,EGR2,OPRL1
Biological Process	GO:0008299	isoprenoid biosynthetic process	5	32	0.00978874	0.22358	ALDH8A1,CYP1A1,LINC00663,LSS-2,novel.11729
Biological Process	GO:0009182	purine deoxyribonucleoside diphosphate metabolic process	2	4	0.00982443	0.22358	NUDT18,AK9
Biological Process	GO:0009612	response to mechanical stimulus	17	213	0.00802176	0.22358	NRXN2,BTG2,CASP1,FOS,JUP,CACNB3,GSN,IRF1,SCX,COL1A1,PJVK,PKD1L2,STRC,TXNIP,TLR3,PIEZO2,ASIC3
Biological Process	GO:0009615	response to virus	27	397	0.0089204	0.22358	OASL,OAS1,RNASEL,TREX1,PARP9,TLR3,SHFL,RSAD2,CYP1A1,NLRC5,APOBEC3F,DDX58,DHX58,GSDME,IRF1,DTX3L,IFIH1,BST2,MX1,OAS3,RTP4,GBP1,GBP3,IFNL2,DDX60,DUOX2,TRIM46
Biological Process	GO:0009968	negative regulation of signal transduction	72	1296	0.00769786	0.22358	PADI2,PSMB8-3,DLL1,CHRD,PSMB8-7,DHX58,PTK6,PSMB8-5,FBN1,DEPTOR,PPM1N,NOTCH3,OAS3,TLE2,WNT4,SPRY3-2,CASTOR3,SMAD7,RGS11,OPTN,DACT3,IFI35,TREX1,NR4A2,PALM3-2,GRK4,MUC1,DUSP1,CREBRF,BTC,CEACAM1,NLRC5,PTCH2,PINK1,GBP1,SYNGAP1,TLR3,PALM3,SESN3,HEY1,TGFA,CHST11,PSMB8-2,BAMBI,NDRG4,TBC1D10C,RASA4B,PSMB8-6,ACKR3,PRKN,CBLB,PSMB8,PIK3IP1,PSMB8-8,ABCA7,PPARA,OAS1,TRIM39-7,PARP14,CYP26B1,RASA4,DNM1,DLL1-2,SM…
Biological Process	GO:0010648	negative regulation of cell communication	77	1404	0.00807394	0.22358	CBLB,PSMB8,GPR35,PIK3IP1,PSMB8-8,CHST11,PSMB8-2,BAMBI,NDRG4,TBC1D10C,RASA4B,ACKR3,PSMB8-6,PRKN,HEY1,TGFA,INHA,GJD3,TLR3,PALM3,SESN3,PBLD,CGNL1,ELL3,PSMB10,MEIS3,GPR37L1,UCP2,NOL3,RASA4,DNM1,SMAD6,DLL1-2,OPRL1,ABCA7,PPARA,OAS1,TRIM39-7,PARP14,CYP26B1,SMAD7,RGS11,OPTN,DACT3,IFI35,NOTCH3,OAS3,TLE2,WNT4,SPRY3-2,CASTOR3,DHX58,PTK6,PSMB8-5,FBN1,DEPTOR,PPM1N,IL11,PADI2,PSMB8-3,CHRD,DLL1,PSMB8-7,SYNGAP1,…
Biological Process	GO:0010742	macrophage derived foam cell differentiation	5	31	0.00854596	0.22358	ABCA5,ABCG1,ABCA1,PPARA,CSF1
Biological Process	GO:0010876	lipid localization	30	456	0.00949757	0.22358	APOL2,AKR1C2,APOE,DGAT1,OSBPL7,ABCA5,ABCA1,CEACAM1,GDF9,APOL3,ABCG1,ATP8A1,STARD10,PPARA,ABCA7,MEST,ABCC3,APOL6,PROCA1,PLA2G4C,SLC4A1,C3,SLC27A1,NPC1L1,APOBR,ABCA9,APOL1,LOC107985555,novel.13072,SERPINA5
Biological Process	GO:0018094	protein polyglycylation	2	4	0.00982443	0.22358	ARPC4-TTLL3,TTLL3
Biological Process	GO:0018904	ether metabolic process	5	31	0.00854596	0.22358	ALOX12-AS1,ALOX12,PLA2G6,EPHX2,PLA2G4C
Biological Process	GO:0023057	negative regulation of signaling	77	1406	0.00834428	0.22358	OPRL1,DLL1-2,SMAD6,DNM1,RASA4,CYP26B1,PARP14,TRIM39-7,OAS1,PPARA,ABCA7,ELL3,CGNL1,PBLD,UCP2,NOL3,GPR37L1,MEIS3,PSMB10,GJD3,INHA,TGFA,HEY1,SESN3,PALM3,TLR3,PSMB8-8,PIK3IP1,GPR35,PSMB8,CBLB,PRKN,PSMB8-6,ACKR3,RASA4B,TBC1D10C,NDRG4,PSMB8-2,BAMBI,CHST11,CEACAM1,NLRC5,BTC,CREBRF,DUSP1,MUC1,GRK4,PALM3-2,TREX1,NR4A2,GBP1,SYNGAP1,PINK1,PTCH2,PPM1N,DEPTOR,FBN1,DHX58,PSMB8-5,PTK6,PSMB8-7,CHRD,DLL1,PSMB8-3,…
Biological Process	GO:0030199	collagen fibril organization	11	115	0.00853182	0.22358	COL1A1,COL5A1,LAMB3,COL7A1,COL6A2,LAMA3,TLL2,TNXB-7,SCX,COL5A3,COL20A1
Biological Process	GO:0031146	SCF-dependent proteasomal ubiquitin-dependent protein catabolic process	9	86	0.00948318	0.22358	PSMB8-7,PSMB8-6,PSMB8-3,PSMB8-2,PSMB10,PSMB8-8,FBXO2,PSMB8,PSMB8-5
Biological Process	GO:0033700	phospholipid efflux	3	11	0.00923715	0.22358	ABCA7,ABCG1,ABCA1
Biological Process	GO:0034616	response to laminar fluid shear stress	3	11	0.00923715	0.22358	ABCA1,SMAD6,SMAD7
Biological Process	GO:0042157	lipoprotein metabolic process	13	147	0.00853869	0.22358	APOE,APOL2,GPLD1,APOL3,NPC1L1,APOL1,CLIP3,WIPI1,LOC107985555,PPARA,novel.13072,HHAT,APOL6
Biological Process	GO:0042886	amide transport	23	324	0.00933641	0.22358	TAP1-4,TAP1-3,TAP1-7,SLC15A3,ABCC8,DOC2B-2,TRPM4,TAP1-8,BAIAP3,TAP1-2,UCP2,CACNA2D2,SLC27A1,MAFA,CACNA1A,PLA2G6,GPLD1,TAP1-6,TAP1-5,GPR68,ADCY5,TAP1,ICA1
Biological Process	GO:0042904	9-cis-retinoic acid biosynthetic process	2	4	0.00982443	0.22358	CYP1A1,ALDH8A1
Biological Process	GO:0042905	9-cis-retinoic acid metabolic process	2	4	0.00982443	0.22358	ALDH8A1,CYP1A1
Biological Process	GO:0042982	amyloid precursor protein metabolic process	8	70	0.00845384	0.22358	APOE,SPON1,ABCG1,APH1B,ABCA7,HAP1,SLC2A13,GSAP
Biological Process	GO:0045595	regulation of cell differentiation	87	1628	0.00966048	0.22358	TRIM46,P4HTM,SEMA3B,DUOXA1,GBP1,SYNGAP1,NFAM1,PTCH2,PLAAT4,PLXNA2,PTK2B,BTC,ABCA5,CEACAM1,EGR2,ZFHX2,HAP1,FAT4,RORC,LIMS2,SMAD7,FOS,SERPINF1,DACT3,FAXDC2,CSF1,WNT4,MAP6,ZBTB1,SLC46A2,L1CAM,PSMB8-5,PLPP7,MAMSTR,FBN1,B2M-2,NTF4,PSMB8-3,HES7,CHRD,DLL1,ABCG1,PSMB8-7,RNF112,PBLD,SEMA3G,ELL3,PSMB10,FGF2,BBS12,GPR37L1,CDON,OBSL1,COL1A1,PRDM6,RANBP3L,CD24,SMAD6,COL5A1,DLL1-2,EFNB3,PPARA,JUNB,CYP26B1,PSMB…
Biological Process	GO:0045608	negative regulation of inner ear auditory receptor cell differentiation	2	4	0.00982443	0.22358	DLL1,DLL1-2
Biological Process	GO:0045632	negative regulation of mechanoreceptor differentiation	2	4	0.00982443	0.22358	DLL1-2,DLL1
Biological Process	GO:0045820	negative regulation of glycolytic process	3	11	0.00923715	0.22358	SLC4A1,PPARA,NUPR1
Biological Process	GO:0046395	carboxylic acid catabolic process	20	268	0.00881012	0.22358	HOGA1,BDH2,ALDH8A1,GAD1,FTCD,CARNS1,LOC102724788,QPRT,ACOXL,ARG2,AMDHD1,IDNK,ABAT,CYP26B1,GPT,AMT,CSAD,LDHD,AASS,ABHD1
Biological Process	GO:0050767	regulation of neurogenesis	24	341	0.00889182	0.22358	novel.6237,ARHGAP4,PLXNA2,MAP6,GPR37L1,TRIM46,SEMA3B,SEMA3G,SYNGAP1,ELL3,SERPINF1,B2M-2,EFNB3,HAP1,HES7,DLL1,CDKL5,RNF112,HEY1,OBSL1,L1CAM,SMARCD3,DLL1-2,EGR2
Biological Process	GO:0050778	positive regulation of immune response	49	822	0.00767767	0.22358	KLK7,PSMB8-5,ELANE,MR1,PSMB8-7,BTN3A1,B2M-2,PARP9,PSMB8-3,MUC20-3,CFB-3,IL18R1,PSMB8,C1S,PSMB8-8,IFI35,GPLD1,C1R,MUC20-5,CBLB,BTN3A3,PSMB8-6,GSDME,PRAM1,C1RL-2,ZBTB1,PSMB8-2,PLA2G6,CFB-5,CACNB3,HLA-F,C4A-3,CEACAM1,NLRC5,HLA-DMB-2,BTN3A2,CFB-7,MUC1,TREX1,TXK,RSAD2,GBP1,IFNL2,CFB-2,C1R-2,C3,VTN,PSMB10,NFAM1
Biological Process	GO:0050974	detection of mechanical stimulus involved in sensory perception	5	31	0.00854596	0.22358	PIEZO2,CACNB3,PJVK,STRC,ASIC3
Biological Process	GO:0051121	hepoxilin metabolic process	3	11	0.00923715	0.22358	ALOX12,GSTM2,ALOX12-AS1
Biological Process	GO:0051122	hepoxilin biosynthetic process	3	11	0.00923715	0.22358	ALOX12,ALOX12-AS1,GSTM2
Biological Process	GO:0052547	regulation of peptidase activity	26	375	0.00802525	0.22358	PSMB8-7,APH1B,PSMB8-3,TNFSF10,ALOX12,SERPINE3,PSMB8-5,NR4A1,NOL3,ANXA8,ALOX12-AS1,PSMB9-2,PSMB8-6,SERPINA5,GSN,PSMB9-6,ADORA2A,PSMB8-2,VTN,SERPINF1,SPOCK2,PSMB8-8,PSMB8,CASP1,PSMB9-8,ANXA8L1
Biological Process	GO:0060287	epithelial cilium movement involved in determination of left/right asymmetry	3	11	0.00923715	0.22358	CCDC103,CFAP53,DNAAF1
Biological Process	GO:0060339	negative regulation of type I interferon-mediated signaling pathway	4	20	0.00848588	0.22358	OAS3,TREX1,OAS1,NLRC5
Biological Process	GO:0060847	endothelial cell fate specification	2	4	0.00982443	0.22358	DLL1-2,DLL1
Biological Process	GO:0060972	left/right pattern formation	4	20	0.00848588	0.22358	DLL1,DLL1-2,DNAAF1,PIFO
Biological Process	GO:0071241	cellular response to inorganic substance	17	217	0.00956498	0.22358	ANK3,FOS,GPLD1,SERPINF1,MCOLN1,GSN,SYT5,RASA4B,CAPN3,CARF,MT1G,RASA4,CYP1A1,B2M-2,TREX1,MT1M,JUNB
Biological Process	GO:0090077	foam cell differentiation	5	31	0.00854596	0.22358	CSF1,PPARA,ABCA5,ABCG1,ABCA1
Biological Process	GO:0090331	negative regulation of platelet aggregation	3	11	0.00923715	0.22358	ALOX12,CEACAM1,ALOX12-AS1
Biological Process	GO:0097241	hematopoietic stem cell migration to bone marrow	2	4	0.00982443	0.22358	GPLD1,JAM2
Biological Process	GO:1900138	negative regulation of phospholipase A2 activity	2	4	0.00982443	0.22358	ANXA8L1,ANXA8
Biological Process	GO:1900223	positive regulation of amyloid-beta clearance	2	4	0.00982443	0.22358	APOE,ABCA7
Biological Process	GO:1901751	leukotriene A4 metabolic process	2	4	0.00982443	0.22358	ALOX12,ALOX12-AS1
Biological Process	GO:1990840	response to lectin	11	117	0.00965925	0.22358	MUC20-5,PSMB8-5,PSMB8,PSMB8-8,PSMB10,MUC1,PSMB8-2,MUC20-3,PSMB8-3,PSMB8-6,PSMB8-7
Biological Process	GO:1990858	cellular response to lectin	11	117	0.00965925	0.22358	PSMB8,PSMB8-8,MUC20-5,PSMB8-5,PSMB8-6,PSMB8-7,PSMB10,PSMB8-2,MUC1,MUC20-3,PSMB8-3
Biological Process	GO:2000177	regulation of neural precursor cell proliferation	8	71	0.00918934	0.22358	GPR37L1,novel.6237,ELL3,SMARCD3,SLC16A2,BTG2,CDON,LIMS2
Biological Process	GO:2000342	negative regulation of chemokine (C-X-C motif) ligand 2 production	2	4	0.00982443	0.22358	OAS1,OAS3
Biological Process	GO:2000346	negative regulation of hepatocyte proliferation	2	4	0.00982443	0.22358	CEACAM1,LIMS2
Biological Process	GO:2000981	negative regulation of inner ear receptor cell differentiation	2	4	0.00982443	0.22358	DLL1,DLL1-2
Biological Process	GO:2001303	lipoxin A4 biosynthetic process	2	4	0.00982443	0.22358	ALOX12,ALOX12-AS1
Cellular Component	GO:0005588	collagen type V trimer	2	4	0.00982443	0.22358	COL5A1,COL5A3
Cellular Component	GO:0005610	laminin-5 complex	2	4	0.00982443	0.22358	LAMB3,LAMA3
Cellular Component	GO:0005783	endoplasmic reticulum	114	2195	0.0077086	0.22358	CYP21A2-3,ALDH3A1,ABCA7,ATP8A1,RSAD2,OAS1,CHGB,CYP26B1,COL1A1,CDNF,DEGS2,EMID1,MXRA8,COL7A1,DGAT1,COL5A1,VTN,MX1,CYP2U1,GRIN2D,PRCD,ABHD4,C3,NOL3,LYNX1,EPM2A,TRPM8,PLA2G4C,FBXO2,TM7SF2,novel.15339,DSE,TLR3,MEST,PDIA2,TRPM4,APH1B,TAP1-3,MR1,TAP1-7,ADAMTS13,novel.16765,TGFA,ERAP2,PLCD4,PNPLA6,ABCA1,METTL7A,HSD3B7,novel.6237,NDRG4,PRKN,FTCD,DUOX2,TPBG,HSD17B3,LSS-2,TREX1,TAPBP-2,novel.1416,LAMA3,HAP…
Cellular Component	GO:0005793	endoplasmic reticulum-Golgi intermediate compartment	13	146	0.00808175	0.22358	TAPBP-2,TAP1-8,TAP1-7,TAP1-4,TAP1-3,TGFA,FTCD,TAP1,TAP1-5,TAP1-6,TAPBP,COL7A1,TAP1-2
Cellular Component	GO:0008021	synaptic vesicle	17	216	0.00915866	0.22358	SYNGR3,DNM1,HAP1,RAB26,NTF4,PRRT2,RNF112,SLC6A9,APBA2-3,SEPTIN6,SEPTIN4,ICA1,SLC17A7,novel.6237,STX1B,SYT5,UNC13A
Cellular Component	GO:0016020	membrane	518	11575	0.00868361	0.22358	SLC49A3,SLC4A11,ANXA9,GPR155,FAM171B,P2RX6,RSAD2,ABCC3,PELI2,APBA2-3,HMCN2,GPR179-2,novel.9505,novel.15339,LINC02557,CARD14,SLC7A4,ABHD4,TMEM86A,SPTBN5,METTL7A,HSD3B7,ABCA1,TMEM80,SHC2,A1BG,PARP9,FRMPD1,PLEKHA7,NDRG4,C10orf105,GSN,BMF,SLC44A5,CCDC103,APOL3,KCNH3,FXYD6,TREX1,PALM2AKAP2,GAD1,SLC22A18-2,HRAT92,SYT5,LOC105379083,ARSD,CCDC88B,SEPTIN4,TMEM234,RAB30-DT,SPRY3-2,LOC107986113,OAS3,ATP4A,LO…
Cellular Component	GO:0031253	cell projection membrane	26	374	0.00776542	0.22358	ROM1,CYS1,KCNC3,CDHR1,MUC20-5,BBS1,AKAP5,SLC9A3-AS1,NDRG4,PRCD,TBC1D10C,ADORA2A,NPC1L1,GPR37L1,DDX58,CNGA4,MXRA8,CEACAM1,KCNC4,MUC20-3,SH2D3C,PSD2,PDE6A,ABCA7,PSD4,CDKL5
Cellular Component	GO:0032838	plasma membrane bounded cell projection cytoplasm	17	217	0.00956498	0.22358	CFAP206,DNAH3,CCDC103,CFAP43,CDKL5,DNAH7,SAXO2,HAP1,DNAH2,DRC1,BBS1,WDR78,TRIM46,CFAP74,DNAAF1,CFAP70,AKR1B1
Cellular Component	GO:0035976	transcription factor AP-1 complex	2	4	0.00982443	0.22358	JUNB,FOS
Cellular Component	GO:0042383	sarcolemma	13	146	0.00808175	0.22358	STAC2,CACNB3,COL6A2,ATP1B1,ALOX12-AS1,CAPN3,ANK3,SSPN,CCDC78,OBSCN,SYNC,DYSF,ALOX12
Cellular Component	GO:0071944	cell periphery	324	6962	0.00798595	0.22358	IL17RB,RASA4,ANXA9,SLC4A11,CRIP2,HLA-DMB-2,DGAT1,COL5A1,SIDT2,BTN3A2,PCDHA5,COL1A1,GPR179-2,APBA2-3,HMCN2,ABCC3,ATP8A1,TXK,P2RX6,LRP1,CARD14,SLC16A13,CACNA1A,SLC7A4,PRCD,ABCA1,APOE,SPTBN5,CACNA1G,IFITM10,CDKL5,RUNDC3A,BTN3A1,TLR3,SHC2,A1BG,TRPM4,JUP,SPOCK2,SLC22A18,CDHR1,CBLB,FTCD,FRMPD1,BMF,GSN,NDRG4,CEACAM1,KCNH3,SLC44A5,VXN,PALM2AKAP2,S100A3,PSD2,FXYD6,RASGRP3,GAD1,SYT5,SLC22A18-2,TMEM184A,RAL…
Cellular Component	GO:1990769	proximal neuron projection	2	4	0.00982443	0.22358	TRIM46,SYT5
Molecular Function	GO:0001848	complement binding	5	32	0.00978874	0.22358	CFB-2,CFB-3,C4A-3,CFB-7,CFB-5
Molecular Function	GO:0004028	3-chloroallyl aldehyde dehydrogenase activity	2	4	0.00982443	0.22358	ALDH3A1,ALDH3B1
Molecular Function	GO:0004127	cytidylate kinase activity	2	4	0.00982443	0.22358	AK7,CMPK2
Molecular Function	GO:0005332	gamma-aminobutyric acid:sodium symporter activity	2	4	0.00982443	0.22358	SLC6A13,SLC6A12
Molecular Function	GO:0005365	myo-inositol transmembrane transporter activity	2	4	0.00982443	0.22358	SLC2A13,SLC5A3
Molecular Function	GO:0005544	calcium-dependent phospholipid binding	7	57	0.00915561	0.22358	DOC2B-2,PLA2G4C,ANXA8L1,SYT5,ANXA8,ANXA9,DYSF
Molecular Function	GO:0008028	monocarboxylic acid transmembrane transporter activity	7	57	0.00915561	0.22358	SLC16A2,SLC6A13,SLC16A13,ABCC3,SLC27A1,CEACAM1,SLC6A12
Molecular Function	GO:0015075	ion transmembrane transporter activity	55	950	0.00869436	0.22358	CACNA2D2,SLC6A12,CHRND,CACNB3,RAB30-DT,ATP4A,GRIK5,SLC17A7,CATSPER2,SLC26A10,ABCC8,SLC2A13,TRPM4,ASIC4,PKD1L2,GJD3,KCNC4,CACNA1G,KCNK15,SLC26A1,LOC101928055-2,SLC27A1,PTK2B,TMEM37,SLC4A1,CLIC3,APOL1,CACNA1A,TRPC1,GRIN2D,SLC6A13,ATP1B1,HCN3-2,MCOLN1,SCNN1D,SLC9A3-AS1,TRPM8,KCNC3,GPM6A,SLC6A9,ASIC3,SLC37A1,TMC6,P2RX6,UNC79,ATP8A1,PIEZO2,SLC25A45,SLC4A11,MFSD3,ANXA9,KCNH3,CNGA4,KCNIP3,SLC5A3
Molecular Function	GO:0015106	bicarbonate transmembrane transporter activity	4	20	0.00848588	0.22358	SLC26A1,SLC26A10,SLC4A1,SLC4A11
Molecular Function	GO:0015301	anion:anion antiporter activity	5	31	0.00854596	0.22358	LOC101928055-2,SLC4A11,SLC4A1,SLC26A10,SLC26A1
Molecular Function	GO:0016165	linoleate 13S-lipoxygenase activity	2	4	0.00982443	0.22358	ALOX12-AS1,ALOX12
Molecular Function	GO:0017171	serine hydrolase activity	17	216	0.00915866	0.22358	KLK7,ELANE,CFB-7,MST1L,CFB-3,PIK3IP1,PCSK4,C1S,C1R,GZMM,PRSS35,PLA2G6,CFB-5,CFB-2,C1R-2,MST1,C1RL-2
Molecular Function	GO:0030020	extracellular matrix structural constituent conferring tensile strength	5	32	0.00978874	0.22358	COL6A2,COL1A1,COL5A3,COL7A1,COL5A1
Molecular Function	GO:0030151	molybdenum ion binding	2	4	0.00982443	0.22358	MTARC1,MOCOS
Molecular Function	GO:0043495	protein-membrane adaptor activity	4	20	0.00848588	0.22358	SPTBN4,SPAG4,SLC4A1,JUP
Molecular Function	GO:0050473	arachidonate 15-lipoxygenase activity	2	4	0.00982443	0.22358	ALOX12-AS1,ALOX12
Molecular Function	GO:0070698	type I activin receptor binding	2	4	0.00982443	0.22358	SMAD6,GDF9
Molecular Function	GO:1902936	phosphatidylinositol bisphosphate binding	11	114	0.00800777	0.22358	ANXA8,GSDME,SYT5,WIPI1,GSN,ANXA9,PLCD1,SYTL2,OBSCN,ANXA8L1,ACTN2
Biological Process	GO:0006337	nucleosome disassembly	4	21	0.010143	0.225022	H2AW,NFE2,H2AW-2,SMARCD3
Biological Process	GO:0010875	positive regulation of cholesterol efflux	4	21	0.010143	0.225022	ABCA1,ABCA7,novel.13072,LOC107985555
Biological Process	GO:0033344	cholesterol efflux	7	58	0.0100481	0.225022	LOC107985555,novel.13072,ABCA7,APOE,ABCG1,ABCA5,ABCA1
Biological Process	GO:0034380	high-density lipoprotein particle assembly	4	21	0.010143	0.225022	ABCA1,LOC107985555,novel.13072,ABCA7
Biological Process	GO:0039530	MDA-5 signaling pathway	4	21	0.010143	0.225022	DHX58,DDX60,OAS3,IFIH1
Biological Process	GO:0046470	phosphatidylcholine metabolic process	10	102	0.0100461	0.225022	ABHD4,SLC27A1,PLA2G6,PNPLA7,PLAAT4,STARD10,GPLD1,PLA2G4C,PNPLA6,SLC44A5
Biological Process	GO:0098662	inorganic cation transmembrane transport	40	654	0.0101602	0.225022	ASIC4,KCNC4,ACTN2,CACNA1G,KCNK15,CAPN3,ABCC8,TRPM4,STAC2,GPR35,ANK3,SLC6A12,CACNB3,ATP4A,SLC4A11,OPRL1,KCNH3,KCNIP3,SLC6A9,ASIC3,HSPA2,HAP1,MCOLN1,SCNN1D,SLC9A3-AS1,GLRX,KCNC3,TRPM8,PTK2B,NOL3,UCP2,CACNA1A,GSTM2,SLC6A16,TRPC1,SLC6A13,ATP1B1,KLHL24,GRIN2D,HCN3-2
Biological Process	GO:1904427	positive regulation of calcium ion transmembrane transport	8	72	0.0099715	0.225022	CAPN3,STAC2,HAP1,CACNB3,ATP1B1,TRPC1,HSPA2,GSTM2
Molecular Function	GO:0008093	cytoskeletal anchor activity	4	21	0.010143	0.225022	JUP,OBSL1,SPTBN4,ANK3
Molecular Function	GO:0030506	ankyrin binding	4	21	0.010143	0.225022	SLC4A1,SPTB,OBSCN,SPTBN4
Biological Process	GO:0002369	T cell cytokine production	6	45	0.0104432	0.228232	SMAD7,B2M-2,HLA-F,TRPM4,RSAD2,IL18R1
Biological Process	GO:0002724	regulation of T cell cytokine production	6	45	0.0104432	0.228232	SMAD7,B2M-2,TRPM4,RSAD2,HLA-F,IL18R1
Biological Process	GO:0048246	macrophage chemotaxis	6	45	0.0104432	0.228232	PTK2B,MST1,SLAMF8,SFTPD,MST1L,CSF1
Biological Process	GO:0060271	cilium assembly	29	440	0.0103977	0.228232	DNAH7,SEPTIN6,CDKL5,MAPK15,DNAAF3,FHDC1,HAP1,CFAP206,RABL2A,TMEM80,RAB17,CFAP43,CNGA4,CCDC103,CFAP70,CEP126,DNAAF4,GSN,FSIP2,novel.6237,CC2D2A,DRC1,DNAAF1,WDR78,CYS1,RSPH1,CFAP74,CFAP53,BBS1
Cellular Component	GO:0098590	plasma membrane region	73	1335	0.0104122	0.228232	ATP1B1,SLC27A1,SLC22A18-2,SLC4A1,KCNC3,SLC9A3-AS1,FXYD6,PSD2,MUC1,SLC6A9,PSD4,MYO7A,SLC16A2,CEACAM1,SLC26A10,ANK3,AKAP5,GRIK5,PLPP1,MUC20-3,SH2D3C,CNTNAP1,PRRT2,DLL1,SSPN,SNPH,ACTN2,SLC26A1,KCNC4,TRPC1,SLC6A13,PRCD,GRIN2D,ADORA2A,MX1,STX1B,GPR37L1,UNC13A,ROM1,CYS1,GPM6A,BBS1,CA11,LRP1,P2RX6,ABCC3,EFNB3,ABCA7,HMCN2,DDX58,CNGA4,DLL1-2,SLC4A11,MXRA8,DNM1,NDRG4,CACNB3,TBC1D10C,NPC1L1,BST2,ACKR3,CHRND…
Biological Process	GO:0071356	cellular response to tumor necrosis factor	22	309	0.0105004	0.228875	PSMB8-3,CLIP3,ZFP36,PSMB8-7,ADAMTS13,GPD1,PSMB8-5,COL1A1,PSMB8-2,PSMB10,PSMB8-6,GSDME,NOL3,CDIP1,PTK2B,GBP3,GBP2,CARD14,CASP1,PSMB8,GBP1,PSMB8-8
Biological Process	GO:0032414	positive regulation of ion transmembrane transporter activity	10	103	0.0107242	0.233139	ATP1B1,STAC2,CACNB3,HAP1,GSTM2,SLC6A9,HSPA2,ANK3,ACTN2,GLRX
Biological Process	GO:0008306	associative learning	8	73	0.010802	0.233601	TPBG-2,TPBG,FOS,SYNGAP1,OPRL1,BTG2,ABCA7,NDRG4
Biological Process	GO:0042490	mechanoreceptor differentiation	8	73	0.010802	0.233601	STRC,DLL1-2,PJVK,FAT4,NTF4,MYO7A,DLL1,GSDME
Biological Process	GO:0002682	regulation of immune system process	106	2048	0.0110572	0.237401	IFNL2,SFTPD,P4HTM,GBP1,NFAM1,C1R-2,CFB-2,PTK2B,MST1,ADM2,CEACAM1,NLRC5,ARG2,MC1R,TREX1,MUC1,DUSP1,OASL,SMAD7,DDX60,FOS,FAXDC2,C1R,IFI35,CSF1,OAS3,HLA-F,C4A-3,CFB-5,ERAP1,DTX3L,BTN3A3,C1RL-2,ZBTB1,PRAM1,SLC46A2,DHX58,PSMB8-5,FBN1,B2M-2,MUC20-3,PSMB8-3,PADI2,SLC15A3,DLL1,CCDC88B,PSMB8-7,ADCY5,STXBP2,TSC22D3,ADORA2A,PSMB10,VTN,C3,DDX58,COL1A1,CFB-7,BTN3A2,CD24,HLA-DMB-2,DLL1-2,JAM2,FLT3LG,EFNB3,RSAD…
Biological Process	GO:0003351	epithelial cilium movement involved in extracellular fluid movement	5	33	0.0111501	0.237401	DNAAF4,CCDC103,DNAAF1,CFAP43,CFAP53
Biological Process	GO:0007611	learning or memory	19	256	0.0110817	0.237401	OPRL1,EGR2,PAK6,ATP8A1,ABCA7,B2M-2,NLGN3,NTF4,SERPINF1,TPBG-2,TPBG,FOS,SYNGAP1,NRXN2,BTG2,EPM2A,PRKN,CCND2,NDRG4
Biological Process	GO:0010874	regulation of cholesterol efflux	5	33	0.0111501	0.237401	ABCA1,ABCA5,LOC107985555,novel.13072,ABCA7
Biological Process	GO:0030030	cell projection organization	90	1702	0.0111267	0.237401	PTK6,L1CAM,ACTN2,B2M-2,CNTNAP1,NTF4,ARHGEF6,MAPK15,PAK6,WASF3,ANK3,RSPH1,WDR78,CFAP53,CCDC78,TPBG-2,CIBAR2,LRRC56,SERPINF1,NTN5,CC2D2A,NOTCH3,FSIP2,UST,SPRY3-2,DNAAF4,CEP126,MAP6,CCDC103,PJVK,RABL2A,CFAP206,EGR2,INPP5J,NR4A2,LAMA3,HAP1,FAT4,MYO7A,DNAAF3,DNAH7,TRIM46,SEMA3B,SYNGAP1,MAP1A,SRCIN1,PLXNA2,CFAP70,PTK2B,SPTBN5,CFAP43,PIFO,RAB17,TMEM80,SPTB,APOE,NYAP1,NTNG2,CDKL5,SEPTIN6,CFAP74,DNAAF1,TP…
Cellular Component	GO:0030666	endocytic vesicle membrane	18	238	0.0110203	0.237401	BTC,RAB43,TGFA,TAP1-2,APOE,TAP1-8,TAPBP-2,TAP1-3,TAP1-4,TAP1-7,TAP1,TAPBP,MCOLN1,TAP1-6,TAP1-5,WNT4,HLA-F,SCARF1
Biological Process	GO:0070887	cellular response to chemical stimulus	167	3401	0.0113138	0.239648	AKR1C2,FLT3LG,IL17RB,RASA4,RAB43,COL1A1,JAK3,CYP26B1,JUNB,OAS1,TXK,PPARA,RSAD2,GPER1,ALDH3A1,ABCA7,CARD14,PBLD,CDIP1,DENND5B-AS1,CACNA1A,CMPK2,CYP2U1,MX1,HSD3B7,TSPYL2,HEY1,CAPN3,SESN3,ADAMTS13,ZFP36,PALM3,PACRG,TRPM4,PARP9,TLR3,BAIAP3,SPOCK2,CASP1,JUP,TPBG,PSMB8,MST1L,DUOX2,IFIH1,PRKN,LOC102724788,ACKR3,PSMB8-6,RASA4B,GSN,PSMB8-2,CTF1,CHST11,SMOC2,UGT1A9,OSBPL7,PJVK,CEACAM1,XAF1,RORC,HAP1,TREX1,…
Molecular Function	GO:0016787	hydrolase activity	140	2798	0.0113123	0.239648	PLCD4,LHPP,ERAP2,ELANE,novel.4683,APOBEC3F,ADAMTS10,RAB17,AMDHD1,PDE6A,UCA1,PSMB8-8,GPLD1,CFB-3,PIK3IP1,IL18R1,novel.15634,PLA2G6,MINDY1,novel.11754,novel.11726,LINC01764,CFB-7,DDX58,CLYBL,NLGN3,RAB26,TLL2,CTSO,RNASEL,MMP19,EPM2A,PSMB10,PPP1R3E,BBS12,novel.19132,PSMB8-5,DQX1,MMP25,CTSO-2,PSMB8-3,LOC100288175,RNASE4,PROCA1,RNF112,GGT7,ABCC8,DDX60,C1R,OVGP1,CDA,TUBB8,ERAP1,ALOX12-AS1,ZNF337-AS1,ALO…
Biological Process	GO:0042391	regulation of membrane potential	27	405	0.0114007	0.240874	TRPM4,PIEZO2,CNTNAP1,ACTN2,CACNA1G,KCNK15,PIP5KL1,ALOX12,KCNH3,GRIN2D,ATP1B1,HCN3-2,CACNB3,ADORA2A,STX1B,PRKN,UCP2,ALOX12-AS1,CACNA1A,CHRND,PINK1,GLRX,ANK3,GRIK5,JUP,GPR35,CASP1
Biological Process	GO:0016054	organic acid catabolic process	20	275	0.0114876	0.24209	LOC102724788,QPRT,ACOXL,BDH2,HOGA1,ALDH8A1,GAD1,FTCD,CARNS1,ABAT,CYP26B1,AMT,GPT,CSAD,LDHD,AASS,ABHD1,ARG2,AMDHD1,IDNK
Cellular Component	GO:0044291	cell-cell contact zone	8	74	0.0116826	0.245572	ATP1B1,SPTBN4,PCDH9,OBSL1,ANK3,JAM2,OBSCN,JUP
Biological Process	GO:0038061	NIK/NF-kappaB signaling	13	153	0.0117219	0.245773	PSMB8-5,IFI35,PSMB8-8,CARD14,IL18R1,PSMB8,PSMB8-3,TLR3,PSMB8-2,PSMB10,PSMB8-7,NOL3,PSMB8-6
Biological Process	GO:0002371	dendritic cell cytokine production	3	12	0.0119394	0.246409	DDX58,TLR3,BST2
Biological Process	GO:0002730	regulation of dendritic cell cytokine production	3	12	0.0119394	0.246409	BST2,TLR3,DDX58
Biological Process	GO:0032986	protein-DNA complex disassembly	4	22	0.0119961	0.246409	NFE2,H2AW,H2AW-2,SMARCD3
Biological Process	GO:0035590	purinergic nucleotide receptor signaling pathway	4	22	0.0119961	0.246409	C3,CASP1,ADCY5,TXNIP
Biological Process	GO:0060330	regulation of response to interferon-gamma	4	22	0.0119961	0.246409	TXK,PARP9,PARP14,NLRC5
Biological Process	GO:0060334	regulation of interferon-gamma-mediated signaling pathway	4	22	0.0119961	0.246409	NLRC5,PARP14,PARP9,TXK
Cellular Component	GO:0099568	cytoplasmic region	19	258	0.0119641	0.246409	DRC1,DNAH2,DNAAF1,CFAP74,WDR78,TRIM46,BBS1,CFAP70,UNC13A,AKR1B1,CFAP206,CFAP43,DNAH3,CCDC103,SPTBN5,DNAH7,CDKL5,HAP1,SAXO2
Molecular Function	GO:0015280	ligand-gated sodium channel activity	3	12	0.0119394	0.246409	SCNN1D,ASIC3,ASIC4
Molecular Function	GO:0097110	scaffold protein binding	7	60	0.0120207	0.246409	KRT15,DLL1-2,DLL1,CACNA1G,ADCY5,NLGN3,AKAP5
Cellular Component	GO:0043679	axon terminus	11	121	0.0122549	0.250589	GRIK5,TPBG,TPBG-2,GAD1,KCNIP3,SNCG,PRRT2,SEPTIN6,UNC13A,HCN3-2,GPER1
Biological Process	GO:0002253	activation of immune response	35	563	0.0123474	0.251236	C1R-2,CFB-2,C3,NFAM1,PSMB10,VTN,GBP1,TREX1,MUC1,TXK,CEACAM1,CFB-7,BTN3A2,BTN3A3,PSMB8-6,C1RL-2,PRAM1,PSMB8-2,PLA2G6,C4A-3,CACNB3,CFB-5,C1S,PSMB8,CFB-3,PSMB8-8,C1R,GPLD1,CBLB,MUC20-5,BTN3A1,PSMB8-7,MUC20-3,PSMB8-3,PSMB8-5
Molecular Function	GO:0034061	DNA polymerase activity	13	154	0.0123315	0.251236	LOC100506076,novel.15569,novel.6309,novel.15339,novel.17601,ZNF337-AS1,novel.11726,novel.15237,novel.14630,LOC105370233,novel.14628,LOC107986113,novel.15241
Biological Process	GO:0030177	positive regulation of Wnt signaling pathway	14	171	0.0123927	0.25138	PSMB8-6,PSMB8-7,PSMB8-2,BAMBI,novel.6237,PSMB10,PSMB8-3,TRPM4,JUP,PSMB8,PPM1N,PSMB8-8,PSMB8-5,COL1A1
Cellular Component	GO:0070382	exocytic vesicle	18	241	0.0124153	0.25138	SYT5,UNC13A,STX1B,novel.6237,SLC17A7,SYTL2,ICA1,SEPTIN4,SEPTIN6,APBA2-3,SLC6A9,RNF112,PRRT2,RAB26,NTF4,HAP1,DNM1,SYNGR3
Biological Process	GO:0032373	positive regulation of sterol transport	5	34	0.0126351	0.252122	ABCA5,ABCA1,ABCA7,novel.13072,LOC107985555
Biological Process	GO:0032376	positive regulation of cholesterol transport	5	34	0.0126351	0.252122	novel.13072,LOC107985555,ABCA7,ABCA1,ABCA5
Biological Process	GO:0034377	plasma lipoprotein particle assembly	5	34	0.0126351	0.252122	ABCA1,DGAT1,ABCA7,LOC107985555,novel.13072
Biological Process	GO:0035774	positive regulation of insulin secretion involved in cellular response to glucose stimulus	5	34	0.0126351	0.252122	BAIAP3,PLA2G6,TRPM4,GPR68,GPLD1
Biological Process	GO:0060218	hematopoietic stem cell differentiation	8	75	0.0126148	0.252122	PSMB8-7,PSMB8-6,PSMB8-3,PSMB10,PSMB8-2,PSMB8-8,PSMB8,PSMB8-5
Biological Process	GO:0062014	negative regulation of small molecule metabolic process	9	90	0.0125881	0.252122	CDA,WNT4,PPARA,MST1,SLC4A1,NUPR1,MST1L,UGT1A9,CEACAM1
Biological Process	GO:0098660	inorganic ion transmembrane transport	42	704	0.0127493	0.253787	GLRX,TRPM8,KCNC3,SLC9A3-AS1,MCOLN1,SCNN1D,TRPC1,KLHL24,SLC6A13,GRIN2D,ATP1B1,HCN3-2,GSTM2,CACNA1A,APOL1,SLC6A16,PTK2B,UCP2,NOL3,KCNIP3,KCNH3,SLC4A11,OPRL1,HAP1,SLC37A1,SLC6A9,ASIC3,HSPA2,ANK3,GPR35,ATP4A,CACNB3,SLC6A12,KCNK15,CAPN3,ACTN2,CACNA1G,KCNC4,ASIC4,TRPM4,STAC2,ABCC8
Cellular Component	GO:0014704	intercalated disc	6	47	0.0128392	0.254962	ATP1B1,SPTBN4,OBSL1,ANK3,JUP,OBSCN
Molecular Function	GO:0005496	steroid binding	10	106	0.0129678	0.2569	RORC,PAQR8,ABCG1,GPER1,CYP21A2-3,PDIA2,UGT1A9,ABCA1,OSBPL7,PAQR6
Biological Process	GO:0003013	circulatory system process	36	585	0.0130405	0.257722	ACVRL1,APOE,GJD3,ERAP2,CACNA1G,KCNK15,DLL1,SLC2A13,TRPM4,JUP,SMAD7,CACNA2D2,ERAP1,GSN,DLL1-2,OPRL1,CEACAM1,SLC16A2,SLC5A3,ADM2,KCNIP3,TJP3,SLC6A9,PPARA,ATP8A1,TREX1,ABCC3,SLC27A1,S100A1,GPR37L1,GSTM2,TRPC1,SLC6A13,ATP1B1,ADORA2A,SPTBN4
Biological Process	GO:0061178	regulation of insulin secretion involved in cellular response to glucose stimulus	7	61	0.0131052	0.258383	UCP2,GPLD1,GPR68,ADCY5,TRPM4,PLA2G6,BAIAP3
Biological Process	GO:0014074	response to purine-containing compound	12	139	0.0134336	0.264225	GSTM2,MMP19,ADORA2A,ALDH3A1,TRPM4,P2RX6,FOS,CASP1,GPD1,P2RY11,COL1A1,DUOX2
Biological Process	GO:0050776	regulation of immune response	79	1479	0.01347	0.264312	STXBP2,ADCY5,C3,PSMB10,ADORA2A,VTN,HLA-DMB-2,CD24,DDX58,COL1A1,CFB-7,BTN3A2,PARP14,RNASEL,OAS1,RSAD2,TXK,PSMB8-8,GPLD1,C1S,PSMB8,IL18R1,CFB-3,P2RY11,CBLB,MUC20-5,IFIH1,GSDME,IRF1,PSMB8-6,CACNB3,PLA2G6,PSMB8-2,APOE,ELANE,APOBEC3F,KLK7,BTN3A1,SLAMF8,MR1,TRPM4,PARP9,TLR3,GBP1,SFTPD,IFNL2,C1R-2,CFB-2,NFAM1,MC1R,NLRC5,CEACAM1,ARG2,ADM2,OASL,TREX1,MUC1,C1R,IFI35,DDX60,SMAD7,C1RL-2,ZBTB1,PRAM1,DTX3L,ERA…
Biological Process	GO:0051881	regulation of mitochondrial membrane potential	8	76	0.0136005	0.265611	ALOX12,CASP1,PIP5KL1,UCP2,PRKN,PINK1,ALOX12-AS1,ADORA2A
Molecular Function	GO:0038024	cargo receptor activity	8	76	0.0136005	0.265611	LGALS3BP,ABCA1,VTN,ABCA7,LRP1,APOBR,ACKR3,SCARF1
Biological Process	GO:0002220	innate immune response activating cell surface receptor signaling pathway	11	123	0.0137366	0.267008	PSMB8-5,MUC20-5,PSMB8-8,PSMB8,MUC20-3,PSMB8-3,PSMB10,PSMB8-2,MUC1,PSMB8-7,PSMB8-6
Biological Process	GO:0048525	negative regulation of viral process	11	123	0.0137366	0.267008	SHFL,MX1,PARP10,OAS3,GSN,RSAD2,OASL,OAS1,RNASEL,BST2,APOBEC3F
Cellular Component	GO:0005938	cell cortex	22	317	0.0138013	0.267635	GRK4,MYO7A,HMCN2,SEPTIN6,SPTBN5,ACTN2,PJVK,SPTB,CRIP2,SPTBN4,BFSP1,GSN,UNC13A,PTK2B,SLC4A1,GAD1,PFN4,FRMPD1,PLA2G4C,KCNC3,SEPTIN4,TNFAIP2
Biological Process	GO:0023061	signal release	31	489	0.0138479	0.267911	ABCA1,GDF9,SNCG,INHA,SNPH,ABCC8,PRRT2,SLC6A9,BAIAP3,DOC2B-2,IL11,TRPM4,GPR68,GPLD1,GRIK5,STXBP2,ICA1,GAD1,ADCY5,NRXN2,MAFA,PINK1,SYT5,UNC13A,CACNA1A,UCP2,PRKN,CACNA2D2,STX1B,PLA2G6,ADORA2A
Biological Process	GO:0015850	organic hydroxy compound transport	19	262	0.013896	0.268212	SLC5A3,SNCG,APOE,AKR1C2,CEACAM1,ABCA1,ABCA5,SLC2A13,ABCA7,ABCC3,MAPK15,ABCG1,novel.13072,LOC107985555,ADORA2A,NPC1L1,PRKN,SYT5,PINK1
Cellular Component	GO:0036477	somatodendritic compartment	49	851	0.0140076	0.269735	GRIK5,SERPINF1,TPBG-2,TPBG,AKAP5,ANK3,MAP6,C4A-3,ACVRL1,KCNC4,RAB17,L1CAM,INHA,SNPH,ACTN2,SNCG,PRRT2,RNF112,CDKL5,TRPM4,NTF4,FBXO2,SYNGAP1,KCNC3,EPM2A,GPM6A,PTK2B,LYNX1,SRCIN1,SYT5,CACNA1A,HCN3-2,MAST1,KLHL24,MX1,MAP1A,ADORA2A,SPTBN4,JAM2,INPP5J,DNM1,PJVK,SYNPO,KCNIP3,APBA2-3,PSD2,P2RX6,HAP1,GRK4
Biological Process	GO:0001961	positive regulation of cytokine-mediated signaling pathway	6	48	0.0141709	0.270985	PARP14,CASP1,NLRC5,TXK,PARP9,CSF1
Biological Process	GO:0032480	negative regulation of type I interferon production	6	48	0.0141709	0.270985	IFIH1,NLRC5,DHX58,UBA7,DDX58,UBE2L6
Biological Process	GO:2001258	negative regulation of cation channel activity	6	48	0.0141709	0.270985	CACNB3,ANK3,OPRL1,SLC6A9,GSTM2,GPR35
Molecular Function	GO:0033764	steroid dehydrogenase activity, acting on the CH-OH group of donors, NAD or NADP as acceptor	5	35	0.0142482	0.271835	novel.1416,HSD17B14,HSD17B3,HSD3B7,AKR1C2
Biological Process	GO:0001956	positive regulation of neurotransmitter secretion	3	13	0.0150475	0.273483	ADORA2A,BAIAP3,STX1B
Biological Process	GO:0002398	MHC class Ib protein complex assembly	2	5	0.0159237	0.273483	TAPBP,TAPBP-2
Biological Process	GO:0002758	innate immune response-activating signal transduction	11	124	0.0145264	0.273483	PSMB8-3,MUC20-3,PSMB8-2,MUC1,PSMB10,PSMB8-7,PSMB8-6,PSMB8-5,MUC20-5,PSMB8-8,PSMB8
Biological Process	GO:0006547	histidine metabolic process	3	13	0.0150475	0.273483	AMDHD1,CARNS1,FTCD
Biological Process	GO:0006958	complement activation, classical pathway	6	49	0.0155958	0.273483	C4A-3,C1S,C1R-2,C3,C1R,C1RL-2
Biological Process	GO:0007386	compartment pattern specification	2	5	0.0159237	0.273483	DLL1-2,DLL1
Biological Process	GO:0007519	skeletal muscle tissue development	13	158	0.0150179	0.273483	CHRND,DLL1,SCX,NR4A1,CYP26B1,TLL2,FOS,EGR2,DLL1-2,NPHS1,CDON,BTG2,NUPR1
Biological Process	GO:0008594	photoreceptor cell morphogenesis	2	5	0.0159237	0.273483	CDHR1,BBS1
Biological Process	GO:0009308	amine metabolic process	13	159	0.0157544	0.273483	PSMB8-8,PSMB8,CYP1A1,PSMB8-5,PSMB8-7,PRKN,PSMB8-6,PPM1K,PSMB8-3,AKR1B1,PSMB8-2,NR4A2,PSMB10
Biological Process	GO:0010041	response to iron(III) ion	2	5	0.0159237	0.273483	B2M-2,CYP1A1
Biological Process	GO:0010677	negative regulation of cellular carbohydrate metabolic process	6	49	0.0155958	0.273483	PPARA,NUPR1,MST1L,SLC4A1,MST1,UGT1A9
Biological Process	GO:0019079	viral genome replication	11	124	0.0145264	0.273483	APOBEC3F,RSAD2,PPARA,SHFL,MX1,PARP10,OAS3,RNASEL,BST2,OASL,OAS1
Biological Process	GO:0019470	4-hydroxyproline catabolic process	2	5	0.0159237	0.273483	HOGA1,LOC102724788
Biological Process	GO:0019471	4-hydroxyproline metabolic process	2	5	0.0159237	0.273483	HOGA1,LOC102724788
Biological Process	GO:0030198	extracellular matrix organization	28	434	0.0151325	0.273483	SCX,RELA-DT,TNXB-7,VTN,HAPLN2,SPOCK2,LAMB3,NPHS1,KAZALD1,SFTPD,ADAMTS13,MMP19,COL5A3,COL20A1,NTNG2,COL6A2,LAMA3,TLL2,COL5A1,ADAMTS10,SMOC2,JAM2,MMP25,COL7A1,FBN1,COL1A1,ELANE,KLK7
Biological Process	GO:0030205	dermatan sulfate metabolic process	3	13	0.0150475	0.273483	UST,DSE,IDUA
Biological Process	GO:0032596	protein transport into membrane raft	2	5	0.0159237	0.273483	CD24,ATP1B1
Biological Process	GO:0032608	interferon-beta production	7	63	0.0154819	0.273483	DHX58,DDX58,OAS3,TLR3,IFIH1,IRF1,OAS1
Biological Process	GO:0032648	regulation of interferon-beta production	7	63	0.0154819	0.273483	IFIH1,IRF1,OAS1,DHX58,DDX58,OAS3,TLR3
Biological Process	GO:0034111	negative regulation of homotypic cell-cell adhesion	3	13	0.0150475	0.273483	CEACAM1,ALOX12-AS1,ALOX12
Biological Process	GO:0035637	multicellular organismal signaling	14	176	0.0156174	0.273483	CNTNAP1,SPTBN4,TRPC1,TRPM4,ATP1B1,CACNA2D2,ANK3,KCNK15,KCNIP3,CACNA1G,TYMP,GJD3,JUP,GPR35
Biological Process	GO:0035810	positive regulation of urine volume	3	13	0.0150475	0.273483	BTC,ADORA2A,OPRL1
Biological Process	GO:0043062	extracellular structure organization	28	435	0.0155562	0.273483	SFTPD,KAZALD1,SPOCK2,HAPLN2,NPHS1,LAMB3,RELA-DT,VTN,TNXB-7,SCX,KLK7,COL1A1,ELANE,FBN1,ADAMTS10,COL5A1,JAM2,SMOC2,MMP25,COL7A1,TLL2,COL6A2,LAMA3,COL20A1,NTNG2,ADAMTS13,COL5A3,MMP19
Biological Process	GO:0050822	peptide stabilization	2	5	0.0159237	0.273483	TAPBP-2,TAPBP
Biological Process	GO:0050823	peptide antigen stabilization	2	5	0.0159237	0.273483	TAPBP-2,TAPBP
Biological Process	GO:0051410	detoxification of nitrogen compound	2	5	0.0159237	0.273483	GSTM2,MTARC1
Biological Process	GO:0060113	inner ear receptor cell differentiation	7	63	0.0154819	0.273483	FAT4,DLL1-2,STRC,GSDME,PJVK,MYO7A,DLL1
Biological Process	GO:0060284	regulation of cell development	30	472	0.0147961	0.273483	EGR2,DLL1-2,FBN1,SMARCD3,L1CAM,OBSL1,HEY1,RNF112,SLAMF8,CDKL5,DLL1,HES7,HAP1,EFNB3,B2M-2,SERPINF1,ELL3,GBP1,SYNGAP1,SEMA3G,GPR68,SEMA3B,TRIM46,LIMS2,SMAD7,GPR37L1,MAP6,PLXNA2,novel.6237,ARHGAP4
Biological Process	GO:0070106	interleukin-27-mediated signaling pathway	3	13	0.0150475	0.273483	MX1,OAS1,OASL
Biological Process	GO:0070458	cellular detoxification of nitrogen compound	2	5	0.0159237	0.273483	GSTM2,MTARC1
Biological Process	GO:0086045	membrane depolarization during AV node cell action potential	2	5	0.0159237	0.273483	CACNA1G,TRPM4
Biological Process	GO:1901401	regulation of tetrapyrrole metabolic process	2	5	0.0159237	0.273483	SLC6A9,CLYBL
Biological Process	GO:1901857	positive regulation of cellular respiration	3	13	0.0150475	0.273483	PINK1,OAS1,NUPR1
Biological Process	GO:1903377	negative regulation of oxidative stress-induced neuron intrinsic apoptotic signaling pathway	2	5	0.0159237	0.273483	PINK1,PRKN
Biological Process	GO:1990164	histone H2A phosphorylation	2	5	0.0159237	0.273483	MST1L,MST1
Biological Process	GO:2000194	regulation of female gonad development	2	5	0.0159237	0.273483	GDF9,NUPR1
Biological Process	GO:2001302	lipoxin A4 metabolic process	2	5	0.0159237	0.273483	ALOX12-AS1,ALOX12
Cellular Component	GO:0005615	extracellular space	161	3292	0.0147636	0.273483	TNXB-7,TUBB8,CSF1,C4A-3,HLA-F,ALOX12-AS1,ERAP1,QPRT,CLEC18A,C1R,IFI35,SERPINF1,RNASE4,NTF4,PSMB8-3,PSMB8-5,ACTN2,HID1,FBN1,FCGBP,CTSO-2,PDZK1IP1,BCAS1,SLC46A3,SERPINA5,ATP1B1,APOBR,CFAP70,MST1,SFTPD,PTGDS,TNFAIP2,SLC9A3-AS1,MUC1,FUT2,LAMA3,TMC6,ENO3,OBSCN,CES4A,DYSF,ALOX12,PLA2G6,CD82,C1QTNF6,BST2,CFB-3,PSMB8-8,GPLD1,NPHS1,BCAM,MR1,GPT,SNCG,TGFA,ELANE,RAB17,LGALS3BP,VTN,SLC6A13,FGF2,C3,GPM6A,GLRX…
Cellular Component	GO:0043256	laminin complex	3	13	0.0150475	0.273483	NTNG2,LAMB3,LAMA3
Cellular Component	GO:0097179	protease inhibitor complex	2	5	0.0159237	0.273483	SERPINA5,CASP1
Cellular Component	GO:0097227	sperm annulus	2	5	0.0159237	0.273483	SEPTIN6,SEPTIN4
Cellular Component	GO:0120044	stereocilium base	2	5	0.0159237	0.273483	PJVK,MYO7A
Cellular Component	GO:1904090	peptidase inhibitor complex	2	5	0.0159237	0.273483	CASP1,SERPINA5
Cellular Component	GO:1905368	peptidase complex	11	125	0.0153499	0.273483	PSMB8-5,PSMB8-8,PSMB9-8,PSMB8,PSMB8-3,PSMB9-6,PSMB8-2,PSMB10,PSMB8-7,PSMB8-6,PSMB9-2
Molecular Function	GO:0004017	adenylate kinase activity	3	13	0.0150475	0.273483	AK7,DENND5B-AS1,AK9
Molecular Function	GO:0004645	1,4-alpha-oligoglucan phosphorylase activity	2	5	0.0159237	0.273483	TYMP,PYGM
Molecular Function	GO:0015185	gamma-aminobutyric acid transmembrane transporter activity	2	5	0.0159237	0.273483	SLC6A13,SLC6A12
Molecular Function	GO:0031432	titin binding	3	13	0.0150475	0.273483	OBSCN,CAPN3,ACTN2
Biological Process	GO:0006858	extracellular transport	5	36	0.0159939	0.273553	DNAAF4,DNAAF1,CFAP53,CFAP43,CCDC103
Cellular Component	GO:0097546	ciliary base	5	36	0.0159939	0.273553	SPACA9,NEK8,FANK1,novel.6237,CEP126
Biological Process	GO:0006520	cellular amino acid metabolic process	25	379	0.0163364	0.275234	PSMB8-3,CSAD,AASS,PSMB8-7,GPT,AMT,ABAT,PPM1K,PSMB8-5,SLC16A2,ACCS,ARG2,AMDHD1,PSMB8-2,PSMB10,LOC102724788,PSMB8-6,CARNS1,FTCD,GAD1,PSMB8-8,ALDH8A1,HOGA1,PSMB8,DALRD3
Biological Process	GO:0043618	regulation of transcription from RNA polymerase II promoter in response to stress	9	94	0.0163921	0.275234	PSMB8-3,PSMB8-2,MUC1,PSMB10,PSMB8-7,PSMB8-6,PSMB8-5,PSMB8-8,PSMB8
Biological Process	GO:1902993	positive regulation of amyloid precursor protein catabolic process	4	24	0.0163198	0.275234	ABCG1,SPON1,GSAP,SLC2A13
Cellular Component	GO:0060170	ciliary membrane	9	94	0.0163921	0.275234	GPR37L1,PRCD,PDE6A,MXRA8,ROM1,CNGA4,CYS1,BBS1,CDHR1
Cellular Component	GO:0097228	sperm principal piece	4	24	0.0163198	0.275234	CATSPERE,FSIP2,AKAP3,CATSPERG
Molecular Function	GO:0004303	estradiol 17-beta-dehydrogenase activity	4	24	0.0163198	0.275234	AKR1C2,HSD17B3,HSD17B14,novel.1416
Molecular Function	GO:0004550	nucleoside diphosphate kinase activity	4	24	0.0163198	0.275234	AK9,CMPK2,DENND5B-AS1,AK7
Molecular Function	GO:0008236	serine-type peptidase activity	16	212	0.0162063	0.275234	MST1L,PRSS35,GZMM,C1R,C1S,PCSK4,PIK3IP1,CFB-3,CFB-5,C1RL-2,MST1,C1R-2,CFB-2,CFB-7,ELANE,KLK7
Molecular Function	GO:0050145	nucleoside monophosphate kinase activity	4	24	0.0163198	0.275234	AK7,CMPK2,DENND5B-AS1,AK9
Biological Process	GO:0032879	regulation of localization	142	2878	0.016706	0.279935	STAC2,SLAMF8,GPNMB,NTNG2,ELANE,SNCG,PIK3R3,KCNK15,SYNGR3,ACVRL1,RAB17,CACNB3,PLA2G6,BST2,CATSPER2,GPLD1,NPHS1,SLC17A7,GPR35,GPR68,RAB26,RNASEL,DDX58,SLC5A3,OPRL1,DLL1-2,LOC107985555,HCN3-2,FGF2,TRPC1,VTN,NOL3,UCP2,C3,ADCY5,GLRX,BBS1,EPM2A,SEMA3G,B2M-2,PRRT2,ABCG1,MAPK15,ABCC8,ACTN2,KCNC4,novel.13072,HLA-F,C4A-3,CSF1,ALOX12-AS1,STAT5A,ICA1,GRIK5,SERPINF1,LAMA3,DUSP1,CREBRF,KCNIP3,ALOX12,DYSF,ABCA5…
Biological Process	GO:0050982	detection of mechanical stimulus	7	64	0.0167783	0.280578	PJVK,PKD1L2,JUP,ASIC3,STRC,PIEZO2,CACNB3
Biological Process	GO:0002753	cytoplasmic pattern recognition receptor signaling pathway	8	79	0.016894	0.280808	DDX58,DDX60,DHX58,SLC46A2,IFIH1,OASL,SLC15A3,OAS3
Biological Process	GO:0034612	response to tumor necrosis factor	23	342	0.0168554	0.280808	GBP2,GBP3,PSMB8-8,CARD14,CASP1,PSMB8,GBP1,PSMB8-2,PSMB10,NOL3,CDIP1,PTK2B,PSMB8-6,GSDME,PSMB8-5,COL1A1,GPD1,PSMB8-3,PSMB8-7,ADAMTS13,ZFP36,GGT7,CLIP3
Biological Process	GO:0045229	external encapsulating structure organization	28	438	0.0168844	0.280808	SCX,RELA-DT,TNXB-7,VTN,KAZALD1,SPOCK2,HAPLN2,NPHS1,LAMB3,SFTPD,COL20A1,NTNG2,ADAMTS13,COL5A3,MMP19,TLL2,COL6A2,LAMA3,FBN1,COL5A1,ADAMTS10,SMOC2,COL7A1,MMP25,JAM2,KLK7,COL1A1,ELANE
Biological Process	GO:0007268	chemical synaptic transmission	41	697	0.0169701	0.280942	TPBG-2,TPBG,SLC17A7,DLGAP1,GRIK5,AKAP5,CHRND,PRKN,RPS6KA2,novel.6237,CACNB3,KCNC4,SNCG,CACNA1G,SNPH,NTNG2,PRRT2,BAIAP3,NTF4,SYNGAP1,STXBP2,GAD1,NRXN2,PINK1,UNC13A,SYT5,CACNA1A,MYCBPAP,LYNX1,STX1B,ADORA2A,GRIN2D,DNM1,EGR2,APBA2-3,SLC6A9,EFNB3,NLGN3,RAB26,DOC2B-2,HAP1
Biological Process	GO:0098916	anterograde trans-synaptic signaling	41	697	0.0169701	0.280942	EGR2,DNM1,SLC6A9,APBA2-3,DOC2B-2,HAP1,RAB26,EFNB3,NLGN3,STXBP2,SYNGAP1,NRXN2,GAD1,MYCBPAP,LYNX1,CACNA1A,UNC13A,SYT5,PINK1,GRIN2D,ADORA2A,STX1B,KCNC4,SNPH,CACNA1G,SNCG,PRRT2,NTNG2,BAIAP3,NTF4,GRIK5,TPBG,SLC17A7,DLGAP1,TPBG-2,AKAP5,RPS6KA2,PRKN,CHRND,CACNB3,novel.6237
Biological Process	GO:0006165	nucleoside diphosphate phosphorylation	11	127	0.0171015	0.28255	GPD1,ENO3,NUPR1,DENND5B-AS1,CMPK2,SLC4A1,AK7,ALDOC,TREX1,PPARA,AK9
Biological Process	GO:0009966	regulation of signal transduction	156	3195	0.0172617	0.284629	STX1B,PBLD,OAS1,CYP26B1,PELI2,ABCA7,RSAD2,TXK,PPARA,RASA4,DNM1,FLT3LG,AKR1C2,CDON,COL1A1,RASA4B,ACKR3,PSMB8-6,PRKN,SRGAP3,BMF,ARHGAP4,CHST11,PSMB8-2,NDRG4,TBC1D10C,PSMB8,TPBG,JUP,CASP1,CBLB,FRMPD1,MST1L,PALM3,SESN3,RUNDC3A,PARP9,TLR3,TRPM4,ABCA1,TNFSF10,TSPYL2,HEY1,CAPN3,INHA,PINK1,NFAM1,KLHL24,GBP1,SLC6A9,PSD4,TREX1,HAP1,PSD2,CEACAM1,SECTM1,SMOC2,APOL3,BTC,ARFGEF3,CASTOR3,EPOR,NOTCH3,TLE2,OAS3,A…
Biological Process	GO:0003341	cilium movement	14	179	0.0178395	0.29243	FSIP2,DNAH7,CFAP70,DNAAF4,DNAAF1,CATSPER2,WDR78,CFAP43,CFAP53,CCDC103,TTC21A,BBS1,DRC1,CFAP206
Biological Process	GO:0006904	vesicle docking involved in exocytosis	5	37	0.0178764	0.29243	SYTL2,UNC13A,STXBP2,STX1B,SNPH
Biological Process	GO:0065005	protein-lipid complex assembly	5	37	0.0178764	0.29243	DGAT1,ABCA1,LOC107985555,novel.13072,ABCA7
Biological Process	GO:1905521	regulation of macrophage migration	5	37	0.0178764	0.29243	CSF1,MST1L,MST1,SLAMF8,PTK2B
Biological Process	GO:0032101	regulation of response to external stimulus	68	1263	0.0179213	0.292585	PSMB8-5,NUPR1,DHX58,PSMB8-7,MUC20-3,PADI2,PSMB8-3,SERPINF1,IFI35,TPBG-2,DDX60,OPTN,ALOX12-AS1,ERAP1,DTX3L,HLA-F,WNT4,CSF1,OAS3,ALOX12,MC1R,SMOC2,CEACAM1,NLRC5,ARG2,ADM2,OASL,DUSP1,TREX1,GRK4,MUC1,SEMA3B,DUOXA1,PTK2B,MST1,APOE,ELANE,APOBEC3F,CAPN3,KLK7,SLAMF8,ZFP36,PDE6A,PARP9,TLR3,PSMB8-8,TPBG,PSMB8,CASP1,P2RY11,MST1L,MUC20-5,PSMB8-6,CACNB3,PSMB8-2,DDX58,PARP14,RNASEL,OAS1,TXK,PPARA,SEMA3G,ADCY5,…
Biological Process	GO:0046939	nucleotide phosphorylation	11	128	0.0180312	0.29322	ENO3,GPD1,NUPR1,TREX1,PPARA,AK9,DENND5B-AS1,CMPK2,AK7,SLC4A1,ALDOC
Molecular Function	GO:0003823	antigen binding	11	128	0.0180312	0.29322	TAP1,TAPBP,TAP1-2,TAP1-5,TAP1-6,HLA-F,TAP1-8,TAPBP-2,TAP1-7,TAP1-4,TAP1-3
Biological Process	GO:0150104	transport across blood-brain barrier	8	80	0.0181094	0.293914	ATP8A1,SLC6A13,SLC2A13,ABCC3,SLC6A9,SLC27A1,SLC16A2,SLC5A3
Biological Process	GO:0045088	regulation of innate immune response	26	402	0.0182111	0.293955	RNASEL,SLAMF8,PSMB8-7,PARP14,OAS1,PSMB8-3,TXK,MUC20-3,PARP9,MUC1,TREX1,APOE,NLRC5,CEACAM1,PSMB8-5,DHX58,PSMB8-6,ERAP1,HLA-F,PSMB8-2,OAS3,PSMB10,PSMB8-8,IFI35,PSMB8,MUC20-5
Molecular Function	GO:0015276	ligand-gated ion channel activity	12	145	0.0182187	0.293955	SCNN1D,GRIK5,ASIC4,MCOLN1,TRPM8,CNGA4,ASIC3,PTK2B,CHRND,P2RX6,GRIN2D,TRPM4
Molecular Function	GO:0022834	ligand-gated channel activity	12	145	0.0182187	0.293955	PTK2B,ASIC3,CHRND,TRPM4,GRIN2D,P2RX6,MCOLN1,SCNN1D,GRIK5,ASIC4,TRPM8,CNGA4
Molecular Function	GO:0005283	amino acid:sodium symporter activity	3	14	0.0185681	0.299007	SLC6A9,SLC6A12,SLC6A13
Biological Process	GO:0048012	hepatocyte growth factor receptor signaling pathway	4	25	0.0188031	0.301032	MST1,MUC20-5,MUC20-3,MST1L
Biological Process	GO:1903409	reactive oxygen species biosynthetic process	6	51	0.0187368	0.301032	DUOXA1,PPARA,DUOX2,SLC5A3,CYP1A1,ARG2
Cellular Component	GO:0097386	glial cell projection	4	25	0.0188031	0.301032	PINK1,SLC2A13,AKR1B1,ABCA7
Cellular Component	GO:0140534	endoplasmic reticulum protein-containing complex	12	146	0.0191265	0.305618	TAPBP,TAP1-2,TAP1-5,TAP1-6,TAP1,TAP1-7,TAP1-4,TAP1-3,TAP1-8,TREX1,TAPBP-2,B2M-2
Biological Process	GO:0008344	adult locomotory behavior	8	81	0.0193862	0.3068	SNCG,PRKN,GRIN2D,CCND2,NTF4,SPTBN4,NR4A2,EFNB3
Biological Process	GO:0010232	vascular transport	8	81	0.0193862	0.3068	SLC6A9,SLC27A1,ABCC3,ATP8A1,SLC6A13,SLC2A13,SLC5A3,SLC16A2
Biological Process	GO:0031145	anaphase-promoting complex-dependent catabolic process	8	81	0.0193862	0.3068	PSMB8-5,PSMB8-8,PSMB8,PSMB8-3,PSMB10,PSMB8-2,PSMB8-7,PSMB8-6
Biological Process	GO:0032272	negative regulation of protein polymerization	8	81	0.0193862	0.3068	SSH3,GSN,SPTBN4,CLIP3,SPTBN5,PFN4,INPP5J,SPTB
Molecular Function	GO:0019905	syntaxin binding	8	81	0.0193862	0.3068	UNC13A,CACNA1A,SYT5,PRRT2,BAIAP3,ABCA1,STXBP2,SNPH
Biological Process	GO:0007368	determination of left/right symmetry	10	113	0.019555	0.308879	DNAAF4,DNAAF3,DLL1,NDRG4,DLL1-2,DRC1,CCDC103,DNAAF1,NEK8,CFAP53
Biological Process	GO:0030512	negative regulation of transforming growth factor beta receptor signaling pathway	7	66	0.0195976	0.308961	SMAD6,FBN1,PPARA,BAMBI,SMAD7,CHST11,PBLD
Biological Process	GO:0045807	positive regulation of endocytosis	9	97	0.0197526	0.309633	DLL1-2,DNM1,LRP1,VTN,ABCA7,B2M-2,C3,CLIP3,DLL1
Biological Process	GO:0071310	cellular response to organic substance	137	2782	0.0197356	0.309633	GBP3,IFNL2,GBP1,GBP4,GSTM2,XAF1,OSBPL7,CEACAM1,SMOC2,TREX1,HAP1,RORC,PLPP1,OAS3,AKR1B1,SPRY3-2,WNT4,CASTOR3,SCX,GPD1,GDF9,CYP1A1,IL11,PADI2,DLL1,CLIP3,CHRD,MT1M,PSMB8-7,PBLD,CARD14,MX1,CMPK2,CACNA1A,CDIP1,JAK3,RAB43,COL1A1,IL17RB,FLT3LG,AKR1C2,GPER1,ABCA7,PPARA,TXK,RSAD2,OAS1,JUNB,CYP26B1,DUOX2,CASP1,PSMB8,JUP,SPOCK2,PSMB8-2,CTF1,CHST11,GSN,PSMB8-6,ACKR3,IFIH1,HEY1,TSPYL2,PARP9,TLR3,BAIAP3,TRPM4,…
Biological Process	GO:1901606	alpha-amino acid catabolic process	9	97	0.0197526	0.309633	ARG2,HOGA1,ALDH8A1,GAD1,LOC102724788,GPT,AMT,CSAD,AASS
Biological Process	GO:0045926	negative regulation of growth	19	272	0.0198063	0.309886	BST2,OSGIN1,CDA,ARHGAP4,novel.14630,DACT3,novel.15238,SEMA3G,TRIM46,SEMA3B,MT1M,PPARA,TLL2,ACVRL1,TSPYL2,GDF9,LOC100506076,PTK6,MT1G
Biological Process	GO:0003254	regulation of membrane depolarization	5	38	0.0198995	0.310756	ALOX12-AS1,ALOX12,ANK3,CACNA1G,TRPM4
Biological Process	GO:0009132	nucleoside diphosphate metabolic process	12	147	0.0200677	0.312791	ENO3,GPD1,NUDT18,NUPR1,CMPK2,DENND5B-AS1,ALDOC,SLC4A1,AK7,TREX1,AK9,PPARA
Cellular Component	GO:0034703	cation channel complex	17	236	0.0203857	0.317149	TRPM4,ABCC8,HSPA2,CATSPERG,KCNIP3,CACNA1G,CATSPERE,KCNC4,CACNB3,TRPC1,GRIN2D,CACNA1A,CACNA2D2,KCNC3,CATSPER2,SCNN1D,GRIK5
Biological Process	GO:0039528	cytoplasmic pattern recognition receptor signaling pathway in response to virus	6	52	0.0204584	0.317683	DHX58,DDX58,DDX60,OAS3,IFIH1,OASL
Biological Process	GO:0010647	positive regulation of cell communication	90	1747	0.0205942	0.319191	TPD52L1,GPR37L1,C3,ADORA2A,PSMB10,MEIS3,VTN,STX1B,FGF2,GRIN2D,CD24,DLL1-2,DOK4,FLT3LG,AKR1C2,CDON,COL1A1,TRIM39-7,PARP14,PELI2,ABCA7,RSAD2,TXK,TPBG,PSMB8,GPR35,JUP,GPR68,IL18R1,CASP1,PSMB8-8,GPLD1,GSDME,ACKR3,PSMB8-6,BMF,BST2,novel.6237,PSMB8-2,BAMBI,PLA2G6,NDRG4,CACNB3,ACVRL1,TNFSF10,TGFA,ELANE,INHA,GPNMB,RUNDC3A,BAIAP3,PARP9,TLR3,TRPM4,MAP3K12,PINK1,PTK2B,NFAM1,NLRC5,MC1R,SMOC2,LOC101927979,SEC…
Biological Process	GO:0008203	cholesterol metabolic process	13	165	0.0207654	0.319447	novel.1416,LSS-2,NPC1L1,SCARF1,APOL1,APOBR,ABCG1,EPHX2,APOE,APOL2,TM7SF2,ABCA5,ABCA1
Biological Process	GO:0060538	skeletal muscle organ development	13	165	0.0207654	0.319447	TLL2,CHRND,DLL1,NR4A1,CYP26B1,SCX,CDON,NUPR1,BTG2,FOS,NPHS1,EGR2,DLL1-2
Cellular Component	GO:0048786	presynaptic active zone	8	82	0.0207258	0.319447	ADORA2A,STX1B,CNTNAP1,UNC13A,NTNG2,GPM6A,GAD1,SLC17A7
Molecular Function	GO:0005319	lipid transporter activity	13	165	0.0207654	0.319447	SLC27A1,NPC1L1,ABCG1,ABCA9,ATP8A1,ABCA7,ABCC3,APOE,ABCA5,OSBPL7,ABCA1,CEACAM1,APOL3
Cellular Component	GO:0005788	endoplasmic reticulum lumen	21	311	0.0208387	0.319979	CES3,C4A-3,WNT4,CSF1,C3,ERAP1,APOL1,COL1A1,ERAP2,COL5A1,MXRA8,COL7A1,FBN1,ARSD,COL6A2,PDIA2,B2M-2,ADAMTS13,COL5A3,COL20A1,CHGB
Biological Process	GO:0099537	trans-synaptic signaling	41	707	0.0208901	0.320173	NTNG2,PRRT2,NTF4,BAIAP3,KCNC4,SNCG,CACNA1G,SNPH,CHRND,RPS6KA2,PRKN,novel.6237,CACNB3,TPBG-2,DLGAP1,TPBG,SLC17A7,GRIK5,AKAP5,APBA2-3,SLC6A9,NLGN3,EFNB3,RAB26,HAP1,DOC2B-2,DNM1,EGR2,PINK1,SYT5,UNC13A,CACNA1A,LYNX1,MYCBPAP,STX1B,ADORA2A,GRIN2D,SYNGAP1,STXBP2,GAD1,NRXN2
Biological Process	GO:0046683	response to organophosphorus	11	131	0.0210459	0.321963	AKR1C2,CASP1,FOS,DUOX2,P2RY11,COL1A1,GPD1,MMP19,P2RX6,TRPM4,ALDH3A1
Biological Process	GO:0031589	cell-substrate adhesion	25	388	0.0211359	0.322742	novel.6237,CSF1,VTN,WNT4,SNED1,SRCIN1,PTK2B,LIMS2,GBP1,JUP,SPOCK2,LAMB3,THBS3,BCAM,NTNG2,ADAMTS13,ATRNL1,COL5A3,ACTN2,COL1A1,L1CAM,TMEM8B,STRC,SMAD6,ACVRL1
Biological Process	GO:0061436	establishment of skin barrier	4	26	0.0215079	0.325416	KRT16,ALOX12-AS1,ALOX12,CYP26B1
Cellular Component	GO:0015630	microtubule cytoskeleton	75	1425	0.0214597	0.325416	CCNJL,BBS1,FANK1,novel.14422,STX1B,MX1,IL17RB,DNM1,OBSL1,HOOK2,SPATC1,FHDC1,PLEKHA7,DRC1,CCDC120,DNAAF1,NEK8,FTCD,ARHGAP4,novel.6237,PLA2G6,PBXIP1,novel.14461,DNAH3,SNCG,SPTBN5,PIFO,CDKL5,TAP1-7,TAP1-3,SEPTIN6,KIFC2,PACRG,TAP1-6,CCDC146,TAP1,CFAP70,PKNOX2,C7orf31,MAP1A,SPACA9,NLRC5,RABL2A,DYSF,CFAP206,TAP1-2,CCDC103,DNAH7,HSPA2,HAP1,DNAH2,TAP1-5,CIBAR2,CCDC69,SMAD7,CCDC78,SEPTIN4,WDR78,RSPH1,CEP1…
Cellular Component	GO:0034706	sodium channel complex	4	26	0.0215079	0.325416	SCNN1D,GRIK5,TRPM4,CACNA1G
Molecular Function	GO:0099604	ligand-gated calcium channel activity	4	26	0.0215079	0.325416	GRIN2D,TRPM4,TRPM8,MCOLN1
Molecular Function	GO:0140326	ATPase-coupled intramembrane lipid transporter activity	4	26	0.0215079	0.325416	ATP8A1,ABCA7,ABCA1,ABCG1
Biological Process	GO:0009967	positive regulation of signal transduction	81	1555	0.0215843	0.325975	AKR1B1,CSF1,EPOR,LIMS2,SEPTIN4,DDX60,TPBG-2,IFI35,PSMB8-3,IL11,DLL1,SLC15A3,PSMB8-7,SLC46A2,NUPR1,PSMB8-5,DHX58,PTK6,GDF9,PPM1N,NFAM1,PINK1,PTK2B,MAP3K12,HAP1,OASL,APOL3,BTC,NLRC5,SMOC2,SECTM1,LOC101927979,MC1R,BAMBI,PSMB8-2,novel.6237,CACNB3,NDRG4,PSMB8-6,ACKR3,GSDME,BST2,BMF,CASP1,IL18R1,GPR35,TPBG,PSMB8,JUP,PSMB8-8,TLR3,PARP9,TRPM4,RUNDC3A,GPNMB,TGFA,INHA,ELANE,TNFSF10,ACVRL1,VTN,STX1B,MEIS3,P…
Molecular Function	GO:0000149	SNARE binding	10	115	0.0218208	0.328945	STXBP2,ABCA1,TNFAIP2,SNPH,PRRT2,CACNA1A,UNC13A,SYT5,STX1B,BAIAP3
Biological Process	GO:0001558	regulation of cell growth	28	448	0.0219743	0.330655	CDKL5,PPARA,SGK2,TSPYL2,ACVRL1,GDF9,IL17RB,CEACAM1,LOC100506076,L1CAM,BST2,PRKN,OSGIN1,UNC13A,PTCH2,CDA,novel.14630,novel.6237,ARHGAP4,NANOS1,DACT3,novel.15238,SEMA3G,KAZALD1,TRIM46,SEMA3B,EPM2A,SMAD7
Biological Process	GO:0010675	regulation of cellular carbohydrate metabolic process	12	149	0.0220527	0.330843	SLC4A1,MST1,RORC,PTK2B,GPT,PPARA,PPP1R3E,GPLD1,UGT1A9,PDK4,NUPR1,MST1L
Molecular Function	GO:0016229	steroid dehydrogenase activity	5	39	0.0220668	0.330843	HSD17B14,novel.1416,HSD17B3,HSD3B7,AKR1C2
Biological Process	GO:0035556	intracellular signal transduction	142	2905	0.0221096	0.330883	GPR37L1,NOL3,PSMB10,MEIS3,MAST1,FGF2,TPD52L1,ELL3,RGL3,CGNL1,PLEKHM1-2,ADCY5,TRIM39-7,CD24,DOK4,OPRL1,DDX58,MAP3K8,GSDME,BST2,novel.6237,GPR35,PIK3IP1,IL18R1,PSMB8-8,NPHS1,P2RY11,NEK8,GPNMB,NYAP1,STAC2,SPTB,PIK3R3,TGFA,PLCD4,ELANE,PTK2B,PLCH2,ATP1B1,SYNGAP1,MAP3K12,OASL,MUC1,FAT4,DUSP1,OBSCN,NLRC5,ADGRB2,MC1R,CSF1,ARHGEF25,TPBG-2,IFI35,RGS11,DDX60,OPTN,MAPK15,ARHGAP31,PSMB8-3,ARHGEF6,FBN1,SLC46A2…
Biological Process	GO:0001757	somite specification	2	6	0.0232309	0.332025	DLL1-2,DLL1
Biological Process	GO:0006030	chitin metabolic process	2	6	0.0232309	0.332025	OVGP1,CHI3L2
Biological Process	GO:0006032	chitin catabolic process	2	6	0.0232309	0.332025	CHI3L2,OVGP1
Biological Process	GO:0009202	deoxyribonucleoside triphosphate biosynthetic process	2	6	0.0232309	0.332025	CMPK2,AK9
Biological Process	GO:0009448	gamma-aminobutyric acid metabolic process	2	6	0.0232309	0.332025	GAD1,ABAT
Biological Process	GO:0014807	regulation of somitogenesis	2	6	0.0232309	0.332025	DLL1-2,DLL1
Biological Process	GO:0015798	myo-inositol transport	2	6	0.0232309	0.332025	SLC5A3,SLC2A13
Biological Process	GO:0016114	terpenoid biosynthetic process	3	15	0.0225049	0.332025	LSS-2,CYP1A1,ALDH8A1
Biological Process	GO:0032020	ISG15-protein conjugation	2	6	0.0232309	0.332025	UBE2L6,UBA7
Biological Process	GO:0032413	negative regulation of ion transmembrane transporter activity	7	68	0.022732	0.332025	GPR35,GSTM2,OPRL1,SLC6A9,ANK3,CACNB3,ACTN2
Biological Process	GO:0035771	interleukin-4-mediated signaling pathway	2	6	0.0232309	0.332025	JAK3,PARP14
Biological Process	GO:0035989	tendon development	2	6	0.0232309	0.332025	SCX,COL5A1
Biological Process	GO:0040008	regulation of growth	39	670	0.0226127	0.332025	TLL2,PPARA,MT1G,CEACAM1,IL17RB,SGK2,DLL1-2,SPTBN4,PTCH2,OSGIN1,UNC13A,EPM2A,TRIM46,SEMA3B,novel.15238,SEMA3G,KAZALD1,NANOS1,DLL1,MT1M,CDKL5,CAPN3,L1CAM,PTK6,TMEM8B,GDF9,LOC100506076,TSPYL2,ACVRL1,novel.14630,ARHGAP4,CSF1,novel.6237,CDA,STAT5A,BST2,PRKN,SMAD7,DACT3
Biological Process	GO:0045912	negative regulation of carbohydrate metabolic process	6	53	0.0222842	0.332025	MST1,SLC4A1,UGT1A9,PPARA,NUPR1,MST1L
Biological Process	GO:0050665	hydrogen peroxide biosynthetic process	3	15	0.0225049	0.332025	CYP1A1,DUOX2,DUOXA1
Biological Process	GO:0061635	regulation of protein complex stability	3	15	0.0225049	0.332025	TAPBP,TAPBP-2,TREX1
Biological Process	GO:0090027	negative regulation of monocyte chemotaxis	2	6	0.0232309	0.332025	SLAMF8,DUSP1
Biological Process	GO:0140374	antiviral innate immune response	3	15	0.0225049	0.332025	DDX58,MX1,OAS1
Biological Process	GO:1900543	negative regulation of purine nucleotide metabolic process	3	15	0.0225049	0.332025	PPARA,NUPR1,SLC4A1
Biological Process	GO:1903297	regulation of hypoxia-induced intrinsic apoptotic signaling pathway	2	6	0.0232309	0.332025	PINK1,NOL3
Biological Process	GO:1903298	negative regulation of hypoxia-induced intrinsic apoptotic signaling pathway	2	6	0.0232309	0.332025	PINK1,NOL3
Biological Process	GO:2000651	positive regulation of sodium ion transmembrane transporter activity	3	15	0.0225049	0.332025	ATP1B1,GLRX,ANK3
Cellular Component	GO:0030289	protein phosphatase 4 complex	2	6	0.0232309	0.332025	novel.14461,novel.14422
Cellular Component	GO:0045202	synapse	74	1408	0.0228898	0.332025	SYNPO,KCNIP3,FXYD6,DOC2B-2,HAP1,PSD2,MYO7A,SLC6A9,GAD1,PPM1H,KCNC3,SYNGAP1,MAP1A,BCAS1,SYT5,SRCIN1,MYCBPAP,SNPH,ACTN2,SSPN,KCNC4,NTF4,CBLN3,CNTNAP1,WASF3,PRRT2,RNF112,ANK3,AKAP5,ICA1,SEPTIN4,DLGAP1,TPBG-2,GRIK5,C4A-3,SLC6A12,RPS6KA2,OBSL1,DNM1,ANXA9,RAB26,NLGN3,GPER1,EFNB3,P2RX6,APBA2-3,GPM6A,NRXN2,FBXO2,STXBP2,SYNC,ADORA2A,STX1B,MX1,GRIN2D,SLC6A13,HCN3-2,UNC13A,CACNA1A,LYNX1,SNCG,CACNA1G,APOE,SY…
Cellular Component	GO:0098844	postsynaptic endocytic zone membrane	2	6	0.0232309	0.332025	MX1,DNM1
Molecular Function	GO:0004052	arachidonate 12(S)-lipoxygenase activity	2	6	0.0232309	0.332025	ALOX12,ALOX12-AS1
Biological Process	GO:0001706	endoderm formation	6	60	0.0381664	0.332653	LAMB3,COL7A1,COL5A1,VTN,DUSP1,LAMA3
Biological Process	GO:0002138	retinoic acid biosynthetic process	2	8	0.0410326	0.332653	CYP1A1,ALDH8A1
Biological Process	GO:0002250	adaptive immune response	36	623	0.0303487	0.332653	SMAD7,IL18R1,TAP1-5,C1S,C1R,HLA-F,C4A-3,BTN3A3,ERAP1,C1RL-2,ZBTB1,ERAP2,HLA-DQB1,B2M-2,TAP1-8,TRPM4,TAP1-4,MR1,TAP1-3,BTN3A1,TAP1-7,TAP1,TAP1-6,MCOLN1,GZMM,C1R-2,C3,PTK2B,BTN3A2,CEACAM1,TAP1-2,HLA-DMB-2,TREX1,TXK,RSAD2,RORC
Biological Process	GO:0002280	monocyte activation involved in immune response	1	1	0.041637	0.332653	DYSF
Biological Process	GO:0002281	macrophage activation involved in immune response	3	16	0.0268587	0.332653	TREX1,DYSF,IFI35
Biological Process	GO:0002336	B-1 B cell lineage commitment	1	1	0.041637	0.332653	SLAMF8
Biological Process	GO:0002373	plasmacytoid dendritic cell cytokine production	1	1	0.041637	0.332653	BST2
Biological Process	GO:0002383	immune response in brain or nervous system	1	1	0.041637	0.332653	TREX1
Biological Process	GO:0002397	MHC class I protein complex assembly	2	7	0.0316352	0.332653	TAPBP-2,TAPBP
Biological Process	GO:0002416	IgG immunoglobulin transcytosis in epithelial cells mediated by FcRn immunoglobulin receptor	1	1	0.041637	0.332653	FCGRT
Biological Process	GO:0002460	adaptive immune response based on somatic recombination of immune receptors built from immunoglobulin superfamily domains	20	307	0.0328816	0.332653	BTN3A2,CEACAM1,TREX1,B2M-2,RSAD2,TRPM4,RORC,MR1,SMAD7,C1S,IL18R1,GZMM,C1R,HLA-F,C4A-3,C1R-2,BTN3A3,ZBTB1,C1RL-2,C3
Biological Process	GO:0002684	positive regulation of immune system process	63	1174	0.0234919	0.332653	IFNL2,STXBP2,GBP1,VTN,NFAM1,PSMB10,C3,PTK2B,CFB-2,C1R-2,BTN3A2,DDX58,CFB-7,JAM2,FLT3LG,HLA-DMB-2,NLRC5,CEACAM1,CD24,TXK,RSAD2,EFNB3,MUC1,TREX1,DDX60,CBLB,MUC20-5,IFI35,PSMB8-8,C1R,GPLD1,IL18R1,CFB-3,FOS,PSMB8,C1S,GPR68,CACNB3,CFB-5,C4A-3,HLA-F,PLA2G6,PSMB8-2,CSF1,PRAM1,ZBTB1,C1RL-2,PSMB8-6,BTN3A3,GSDME,MAP3K8,PSMB8-5,ELANE,DHX58,KLK7,PSMB8-3,MUC20-3,B2M-2,PARP9,PSMB8-7,MR1,BTN3A1,CCDC88B
Biological Process	GO:0002697	regulation of immune effector process	30	510	0.0369666	0.332653	KLK7,DHX58,DDX58,CFB-7,CEACAM1,HLA-DMB-2,TLR3,B2M-2,TREX1,TRPM4,RSAD2,SLAMF8,MR1,SMAD7,DDX60,IL18R1,CFB-3,C1S,C1R,STXBP2,VTN,CFB-5,C4A-3,HLA-F,CFB-2,C1R-2,PRAM1,C3,BST2,ZBTB1
Biological Process	GO:0002731	negative regulation of dendritic cell cytokine production	1	1	0.041637	0.332653	BST2
Biological Process	GO:0002736	regulation of plasmacytoid dendritic cell cytokine production	1	1	0.041637	0.332653	BST2
Biological Process	GO:0002737	negative regulation of plasmacytoid dendritic cell cytokine production	1	1	0.041637	0.332653	BST2
Biological Process	GO:0002778	antibacterial peptide production	2	7	0.0316352	0.332653	ELANE,KLK7
Biological Process	GO:0002833	positive regulation of response to biotic stimulus	22	350	0.0368633	0.332653	PSMB8-2,PSMB10,HLA-F,PSMB8-6,GSDME,MUC20-5,DDX60,PSMB8,PSMB8-8,IFI35,MUC1,PARP9,PSMB8-3,TXK,MUC20-3,OASL,PSMB8-7,MR1,KLK7,DHX58,PSMB8-5,NLRC5
Biological Process	GO:0003159	morphogenesis of an endothelium	3	17	0.0316278	0.332653	ALOX12,ACVRL1,ALOX12-AS1
Biological Process	GO:0003352	regulation of cilium movement	5	40	0.0243817	0.332653	BBS1,DNAAF1,CFAP43,DRC1,CFAP206
Biological Process	GO:0006061	sorbitol biosynthetic process	1	1	0.041637	0.332653	AKR1B1
Biological Process	GO:0006174	dADP phosphorylation	1	1	0.041637	0.332653	AK9
Biological Process	GO:0006186	dGDP phosphorylation	1	1	0.041637	0.332653	AK9
Biological Process	GO:0006452	translational frameshifting	1	1	0.041637	0.332653	SHFL
Biological Process	GO:0006507	GPI anchor release	1	1	0.041637	0.332653	GPLD1
Biological Process	GO:0006756	AMP phosphorylation	1	1	0.041637	0.332653	AK9
Biological Process	GO:0006805	xenobiotic metabolic process	10	123	0.0328047	0.332653	GSTM2,RORC,CYP26B1,ALDH3A1,CYP2U1,MTARC1,CES3,CYP1A1,UGT1A9,AKR1C2
Biological Process	GO:0006811	ion transport	80	1541	0.023948	0.332653	SLC26A1,ACTN2,KCNC4,B2M-2,PROCA1,SLC48A1,MAPK15,SLC15A3,ABCC8,ANK3,FLVCR2,ATP4A,SLC6A12,KCNIP3,SLC16A2,KCNH3,CEACAM1,PIEZO2,HAP1,UNC79,FXYD6,SLC37A1,HSPA2,SLC6A9,KCNC3,SLC9A3-AS1,SCNN1D,KLHL24,ATP1B1,PINK1,SYT5,APOL1,GSTM2,TMEM37,SLC22A18-2,SLC4A1,LOC101928055-2,SLC27A1,PTK2B,SNCG,CAPN3,KCNK15,CACNA1G,ASIC4,STAC2,TRPM4,SLC22A18,CNNM1,CATSPER2,GPR35,SLC17A7,CACNB3,CHRND,PRKN,CACNA2D2,SLC4A11,SGK2,…
Biological Process	GO:0006869	lipid transport	25	401	0.0299315	0.332653	APOBR,ABCA9,APOL1,SLC4A1,SLC27A1,NPC1L1,novel.13072,LOC107985555,SERPINA5,ABCG1,ABCA7,ABCC3,APOL6,PROCA1,ATP8A1,STARD10,ABCA1,OSBPL7,ABCA5,CEACAM1,GDF9,APOL2,AKR1C2,APOE,APOL3
Biological Process	GO:0006955	immune response	141	2909	0.0287465	0.332653	TAPBP,TAP1-5,KRT16,LTB4R,PRAM1,C1RL-2,DTX3L,CFB-5,OAS3,DHX58,TAP1-4,PSMB8-7,DLL1,CCDC88B,SLC15A3,MT1M,PADI2,GBP1,TRIM46,IFNL2,GBP3,QPCT,CFB-2,C1R-2,APOL1,GBP4,NFAM1,SECTM1,CEACAM1,XAF1,ADM2,RORC,TREX1,CASP1,JUP,C1S,PSMB8,CBLB,IFIH1,ALDOC,ACKR3,PSMB8-6,TBC1D10C,GSN,PSMB8-2,METTL7A,TNFSF10,APOE,KLK7,TAP1-3,ADAMTS13,BTN3A1,A1BG,TRPM4,PARP9,TLR3,SHFL,GZMM,STXBP2,MX1,ADORA2A,DGAT1,HLA-DMB-2,BTN3A2,RAB…
Biological Process	GO:0007281	germ cell development	19	288	0.0330733	0.332653	PAQR8,HSPA2,PACRG,GDF9,JAM2,CFAP206,DPY19L2,TTC21A,ZGLP1,CFAP43,FSIP2,TUBB8,WNT4,PCSK4,NANOS1,CCDC136,SEPTIN4,CATSPER2,RSPH1
Biological Process	GO:0007286	spermatid development	13	174	0.0303939	0.332653	PACRG,FSIP2,HSPA2,RSPH1,SEPTIN4,CFAP43,CATSPER2,TTC21A,CCDC136,CFAP206,JAM2,DPY19L2,PCSK4
Biological Process	GO:0007635	chemosensory behavior	3	18	0.0368083	0.332653	BBS1,TPBG-2,TPBG
Biological Process	GO:0008052	sensory organ boundary specification	1	1	0.041637	0.332653	NTF4
Biological Process	GO:0008610	lipid biosynthetic process	46	825	0.0276348	0.332653	PIK3R3,GPD1,HSD3B7,CYP1A1,ISYNA1,novel.11729,ABCG1,EPHX2,ACSS2,GPLD1,HSD17B3,FAXDC2,PLPP1,WNT4,novel.7960,AKR1B1,TMEM150A,PLA2G6,HSD17B14,NPC1L1,ALOX12-AS1,SLC44A5,INPP5J,DGAT1,ALOX12,DEGS2,CEACAM1,novel.1416,STARD10,PPARA,ABHD1,LSS-2,CYP21A2-3,TREX1,GAL3ST2-2,PTGDS,PLA2G4C,EFR3B,ALDH8A1,PDK4,TM7SF2,LINC00663,C3,SLC27A1,GSTM2,ABHD4
Biological Process	GO:0009184	purine deoxyribonucleoside diphosphate catabolic process	1	1	0.041637	0.332653	NUDT18
Biological Process	GO:0009192	deoxyribonucleoside diphosphate catabolic process	1	1	0.041637	0.332653	NUDT18
Biological Process	GO:0009237	siderophore metabolic process	1	1	0.041637	0.332653	BDH2
Biological Process	GO:0009268	response to pH	5	42	0.0294655	0.332653	GPLD1,ASIC3,SERPINF1,MCOLN1,GPR68
Biological Process	GO:0009636	response to toxic substance	13	168	0.0236779	0.332653	FOS,CYP1A1,SLC22A18,MT1G,EPHX2,NUPR1,MT1M,GSTM2,PINK1,ADAMTS13,PRKN,SLC22A18-2,MTARC1
Biological Process	GO:0009692	ethylene metabolic process	1	1	0.041637	0.332653	CYP1A1
Biological Process	GO:0009799	specification of symmetry	10	120	0.0283101	0.332653	NDRG4,DNAAF3,DNAAF4,DLL1,CFAP53,NEK8,DNAAF1,CCDC103,DLL1-2,DRC1
Biological Process	GO:0009810	stilbene metabolic process	1	1	0.041637	0.332653	EPHX2
Biological Process	GO:0009855	determination of bilateral symmetry	10	120	0.0283101	0.332653	NDRG4,DNAAF3,DNAAF4,DLL1,CCDC103,NEK8,CFAP53,DNAAF1,DRC1,DLL1-2
Biological Process	GO:0010045	response to nickel cation	1	1	0.041637	0.332653	CACNA1G
Biological Process	GO:0010160	formation of animal organ boundary	1	1	0.041637	0.332653	NTF4
Biological Process	GO:0010273	detoxification of copper ion	2	8	0.0410326	0.332653	MT1M,MT1G
Biological Process	GO:0010519	negative regulation of phospholipase activity	2	7	0.0316352	0.332653	ANXA8,ANXA8L1
Biological Process	GO:0010544	negative regulation of platelet activation	3	17	0.0316278	0.332653	ALOX12-AS1,CEACAM1,ALOX12
Biological Process	GO:0010817	regulation of hormone levels	32	554	0.0395597	0.332653	CACNA2D2,AKR1B1,PLA2G6,HSD17B14,WNT4,GPR68,PCSK4,GPLD1,HSD17B3,ICA1,DUOX2,ABCC8,BAIAP3,IL11,TRPM4,GDF9,CYP1A1,INHA,MAFA,CACNA1A,UCP2,ALDH8A1,BBS1,ADCY5,DUOXA1,CYP26B1,CYP21A2-3,novel.1416,DOC2B-2,AKR1C2,UGT1A9,SLC16A2
Biological Process	GO:0010885	regulation of cholesterol storage	3	17	0.0316278	0.332653	PPARA,ABCA1,ABCG1
Biological Process	GO:0010888	negative regulation of lipid storage	3	18	0.0368083	0.332653	ABCA1,ABCG1,PPARA
Biological Process	GO:0014736	negative regulation of muscle atrophy	1	1	0.041637	0.332653	NOL3
Biological Process	GO:0014843	growth factor dependent regulation of skeletal muscle satellite cell proliferation	1	1	0.041637	0.332653	FGF2
Biological Process	GO:0014876	response to injury involved in regulation of muscle adaptation	1	1	0.041637	0.332653	NOL3
Biological Process	GO:0015886	heme transport	2	8	0.0410326	0.332653	FLVCR2,SLC48A1
Biological Process	GO:0015918	sterol transport	9	106	0.0327848	0.332653	APOE,AKR1C2,ABCA1,ABCA5,NPC1L1,ABCG1,novel.13072,LOC107985555,ABCA7
Biological Process	GO:0015949	nucleobase-containing small molecule interconversion	4	31	0.0384808	0.332653	AK9,GLRX,DENND5B-AS1,AK7
Biological Process	GO:0018871	1-aminocyclopropane-1-carboxylate metabolic process	1	1	0.041637	0.332653	ACCS
Biological Process	GO:0019290	siderophore biosynthetic process	1	1	0.041637	0.332653	BDH2
Biological Process	GO:0019319	hexose biosynthetic process	9	101	0.0249722	0.332653	AKR1B1,PC,PPARA,ALDOC,GPT,MST1,ENO3,GPD1,MST1L
Biological Process	GO:0019341	dibenzo-p-dioxin catabolic process	1	1	0.041637	0.332653	CYP1A1
Biological Process	GO:0019406	hexitol biosynthetic process	1	1	0.041637	0.332653	AKR1B1
Biological Process	GO:0019449	L-cysteine catabolic process to hypotaurine	1	1	0.041637	0.332653	CSAD
Biological Process	GO:0019452	L-cysteine catabolic process to taurine	1	1	0.041637	0.332653	CSAD
Biological Process	GO:0019530	taurine metabolic process	2	8	0.0410326	0.332653	STAT5A,CSAD
Biological Process	GO:0019556	histidine catabolic process to glutamate and formamide	2	7	0.0316352	0.332653	FTCD,AMDHD1
Biological Process	GO:0019557	histidine catabolic process to glutamate and formate	2	7	0.0316352	0.332653	FTCD,AMDHD1
Biological Process	GO:0019694	alkanesulfonate metabolic process	2	8	0.0410326	0.332653	STAT5A,CSAD
Biological Process	GO:0019858	cytosine metabolic process	1	1	0.041637	0.332653	CDA
Biological Process	GO:0019915	lipid storage	8	84	0.0235996	0.332653	PPARA,MEST,C3,ABCG1,PLA2G4C,APOE,DGAT1,ABCA1
Biological Process	GO:0021593	rhombomere morphogenesis	1	1	0.041637	0.332653	EGR2
Biological Process	GO:0021594	rhombomere formation	1	1	0.041637	0.332653	EGR2
Biological Process	GO:0021595	rhombomere structural organization	1	1	0.041637	0.332653	EGR2
Biological Process	GO:0021658	rhombomere 3 morphogenesis	1	1	0.041637	0.332653	EGR2
Biological Process	GO:0021659	rhombomere 3 structural organization	1	1	0.041637	0.332653	EGR2
Biological Process	GO:0021660	rhombomere 3 formation	1	1	0.041637	0.332653	EGR2
Biological Process	GO:0021664	rhombomere 5 morphogenesis	1	1	0.041637	0.332653	EGR2
Biological Process	GO:0021665	rhombomere 5 structural organization	1	1	0.041637	0.332653	EGR2
Biological Process	GO:0021666	rhombomere 5 formation	1	1	0.041637	0.332653	EGR2
Biological Process	GO:0021919	BMP signaling pathway involved in spinal cord dorsal/ventral patterning	1	1	0.041637	0.332653	CHRD
Biological Process	GO:0022412	cellular process involved in reproduction in multicellular organism	24	393	0.0402624	0.332653	PCSK4,NANOS1,CCDC136,SEPTIN4,CATSPER2,RSPH1,PTGDS,HSF2BP,FSIP2,TUBB8,WNT4,SERPINA5,GDF9,CFAP206,JAM2,DPY19L2,TTC21A,ZGLP1,CFAP43,PAQR8,CYP26B1,HSPA2,SPACA6,PACRG
Biological Process	GO:0023056	positive regulation of signaling	89	1755	0.0299766	0.332653	SLC46A2,PTK6,NUPR1,PSMB8-5,DHX58,GDF9,PPM1N,IL11,PSMB8-3,DLL1,SLC15A3,PSMB8-7,LIMS2,AKAP5,SEPTIN4,DDX60,TPBG-2,IFI35,AKR1B1,CSF1,EPOR,APOL3,BTC,NLRC5,SMOC2,SECTM1,LOC101927979,MC1R,DOC2B-2,HAP1,OASL,MAP3K12,NFAM1,PINK1,PTK2B,TGFA,ELANE,INHA,ACVRL1,TNFSF10,PARP9,TLR3,BAIAP3,TRPM4,RUNDC3A,GPNMB,CASP1,IL18R1,TPBG,PSMB8,JUP,GPR68,GPR35,GPLD1,PSMB8-8,PSMB8-2,PLA2G6,BAMBI,novel.6237,CACNB3,NDRG4,ACKR3,…
Biological Process	GO:0030162	regulation of proteolysis	40	696	0.0252889	0.332653	PSMB8-3,APH1B,PSMB8-7,CAPN3,SPON1,NUPR1,PSMB8-5,SERPINE3,TNFSF10,PSMB8-2,novel.6237,GSN,PSMB8-6,DNAAF4,PSMB9-2,ALOX12-AS1,NR4A1,PRKN,SMAD7,ANXA8L1,CASP1,PSMB8,PSMB8-8,GPLD1,SPOCK2,SERPINF1,GSAP,PANO1,TRIM39-7,OSBPL7,ALOX12,VTN,ADORA2A,PSMB9-6,SERPINA5,ANXA8,NOL3,PTK2B,EPM2A,PSMB9-8
Biological Process	GO:0030209	dermatan sulfate catabolic process	1	1	0.041637	0.332653	IDUA
Biological Process	GO:0030211	heparin catabolic process	1	1	0.041637	0.332653	IDUA
Biological Process	GO:0030237	female sex determination	1	1	0.041637	0.332653	WNT4
Biological Process	GO:0030301	cholesterol transport	9	105	0.0311022	0.332653	ABCA1,ABCA5,AKR1C2,APOE,ABCG1,NPC1L1,ABCA7,LOC107985555,novel.13072
Biological Process	GO:0031945	positive regulation of glucocorticoid metabolic process	1	1	0.041637	0.332653	WNT4
Biological Process	GO:0031948	positive regulation of glucocorticoid biosynthetic process	1	1	0.041637	0.332653	WNT4
Biological Process	GO:0032410	negative regulation of transporter activity	7	74	0.0341675	0.332653	ACTN2,CACNB3,ANK3,SLC6A9,OPRL1,GSTM2,GPR35
Biological Process	GO:0032479	regulation of type I interferon production	11	140	0.0323042	0.332653	NLRC5,UBA7,DDX58,DHX58,UBE2L6,IFIH1,OAS1,IRF1,TREX1,OAS3,TLR3
Biological Process	GO:0032507	maintenance of protein location in cell	6	61	0.0409004	0.332653	PFN4,ANK3,PDIA2,GSN,PINK1,GRIK5
Biological Process	GO:0032594	protein transport within lipid bilayer	2	7	0.0316352	0.332653	ATP1B1,CD24
Biological Process	GO:0032595	B cell receptor transport within lipid bilayer	1	1	0.041637	0.332653	CD24
Biological Process	GO:0032597	B cell receptor transport into membrane raft	1	1	0.041637	0.332653	CD24
Biological Process	GO:0032599	protein transport out of membrane raft	1	1	0.041637	0.332653	CD24
Biological Process	GO:0032600	chemokine receptor transport out of membrane raft	1	1	0.041637	0.332653	CD24
Biological Process	GO:0032606	type I interferon production	11	140	0.0323042	0.332653	NLRC5,DHX58,UBA7,DDX58,UBE2L6,IFIH1,IRF1,OAS1,TLR3,OAS3,TREX1
Biological Process	GO:0032682	negative regulation of chemokine production	4	31	0.0384808	0.332653	OAS1,ARG2,OAS3,ELANE
Biological Process	GO:0032899	regulation of neurotrophin production	1	1	0.041637	0.332653	HAP1
Biological Process	GO:0032901	positive regulation of neurotrophin production	1	1	0.041637	0.332653	HAP1
Biological Process	GO:0032913	negative regulation of transforming growth factor beta3 production	1	1	0.041637	0.332653	CD24
Biological Process	GO:0033606	chemokine receptor transport within lipid bilayer	1	1	0.041637	0.332653	CD24
Biological Process	GO:0033609	oxalate metabolic process	1	1	0.041637	0.332653	HOGA1
Biological Process	GO:0034014	response to triglyceride	1	1	0.041637	0.332653	GPLD1
Biological Process	GO:0034110	regulation of homotypic cell-cell adhesion	4	29	0.0309914	0.332653	CEACAM1,ALOX12-AS1,ALOX12,ANK3
Biological Process	GO:0034213	quinolinate catabolic process	1	1	0.041637	0.332653	QPRT
Biological Process	GO:0034220	ion transmembrane transport	54	989	0.025813	0.332653	EPM2A,TRPM8,KCNC3,GLRX,SLC9A3-AS1,SCNN1D,MCOLN1,TSC22D3,HCN3-2,TRPC1,ATP1B1,SLC6A13,KLHL24,GRIN2D,SLC6A16,GSTM2,CACNA1A,CLIC3,APOL1,UCP2,TMEM37,NOL3,SLC27A1,LOC101928055-2,PTK2B,KCNIP3,KCNH3,OPRL1,SLC4A11,SGK2,ATP8A1,UNC79,HAP1,SLC37A1,HSPA2,ASIC3,SLC6A9,ANK3,CATSPER2,GPR35,ATP4A,CACNB3,CHRND,SLC6A12,CACNA2D2,CAPN3,KCNK15,CACNA1G,ACTN2,KCNC4,ASIC4,STAC2,TRPM4,ABCC8
Biological Process	GO:0034756	regulation of iron ion transport	2	7	0.0316352	0.332653	B2M-2,SLC6A9
Biological Process	GO:0034758	positive regulation of iron ion transport	1	1	0.041637	0.332653	SLC6A9
Biological Process	GO:0034761	positive regulation of iron ion transmembrane transport	1	1	0.041637	0.332653	SLC6A9
Biological Process	GO:0034764	positive regulation of transmembrane transport	15	217	0.0384229	0.332653	SLC6A9,HSPA2,RNASEL,C3,GSTM2,CLIP3,TRPC1,ATP1B1,STAC2,HAP1,CACNB3,GLRX,ACTN2,CAPN3,ANK3
Biological Process	GO:0035393	chemokine (C-X-C motif) ligand 9 production	1	1	0.041637	0.332653	OAS3
Biological Process	GO:0035394	regulation of chemokine (C-X-C motif) ligand 9 production	1	1	0.041637	0.332653	OAS3
Biological Process	GO:0035395	negative regulation of chemokine (C-X-C motif) ligand 9 production	1	1	0.041637	0.332653	OAS3
Biological Process	GO:0035404	histone-serine phosphorylation	2	7	0.0316352	0.332653	MST1,MST1L
Biological Process	GO:0035458	cellular response to interferon-beta	4	27	0.0244386	0.332653	OAS1,IRF1,TREX1,TLR3
Biological Process	GO:0035499	carnosine biosynthetic process	1	1	0.041637	0.332653	CARNS1
Biological Process	GO:0035567	non-canonical Wnt signaling pathway	10	121	0.0297565	0.332653	PSMB8-3,WNT4,PSMB8-2,PDE6A,PSMB10,PSMB8-7,PSMB8-6,PSMB8-5,PSMB8-8,PSMB8
Biological Process	GO:0035773	insulin secretion involved in cellular response to glucose stimulus	7	69	0.024422	0.332653	GPR68,GPLD1,UCP2,BAIAP3,PLA2G6,TRPM4,ADCY5
Biological Process	GO:0035912	dorsal aorta morphogenesis	2	8	0.0410326	0.332653	ACVRL1,HEY1
Biological Process	GO:0035981	tongue muscle cell differentiation	1	1	0.041637	0.332653	CYP26B1
Biological Process	GO:0036015	response to interleukin-3	2	7	0.0316352	0.332653	MT1M,MT1G
Biological Process	GO:0036016	cellular response to interleukin-3	2	7	0.0316352	0.332653	MT1M,MT1G
Biological Process	GO:0036017	response to erythropoietin	2	8	0.0410326	0.332653	MT1G,MT1M
Biological Process	GO:0036018	cellular response to erythropoietin	2	7	0.0316352	0.332653	MT1M,MT1G
Biological Process	GO:0036152	phosphatidylethanolamine acyl-chain remodeling	4	27	0.0244386	0.332653	ABHD4,PLA2G6,PLAAT4,PLA2G4C
Biological Process	GO:0036293	response to decreased oxygen levels	21	332	0.0384675	0.332653	PSMB8,CASP1,PSMB8-8,PINK1,PSMB8-6,DENND5B-AS1,NOL3,UCP2,PSMB10,PSMB8-2,ATP1B1,CACNB3,CD24,CYP1A1,ACVRL1,PSMB8-5,PSMB8-7,NR4A2,ALDH3A1,PPARA,PSMB8-3
Biological Process	GO:0036480	neuron intrinsic apoptotic signaling pathway in response to oxidative stress	2	8	0.0410326	0.332653	PINK1,PRKN
Biological Process	GO:0038095	Fc-epsilon receptor signaling pathway	8	91	0.0358411	0.332653	PSMB8-6,PSMB8-7,PSMB8-2,PSMB10,PSMB8-3,PSMB8,PSMB8-8,PSMB8-5
Biological Process	GO:0039529	RIG-I signaling pathway	5	45	0.0382621	0.332653	OAS3,DDX58,DDX60,DHX58,OASL
Biological Process	GO:0040013	negative regulation of locomotion	20	307	0.0328816	0.332653	ACVRL1,PIP5KL1,ELANE,CHRD,MAPK15,SLAMF8,PADI2,DUSP1,JUP,SEMA3G,SERPINF1,PBLD,KRT16,SEMA3B,BST2,SRGAP3,ARHGAP4,ADORA2A,NDRG4,WNT4
Biological Process	GO:0042117	monocyte activation	3	17	0.0316278	0.332653	DYSF,CSF1,MT1G
Biological Process	GO:0042218	1-aminocyclopropane-1-carboxylate biosynthetic process	1	1	0.041637	0.332653	ACCS
Biological Process	GO:0042221	response to chemical	211	4491	0.0260142	0.332653	SFTPD,GBP2,CALCOCO1,PDK4,WIPI1,PTK2B,SLC27A1,MST1,LRRC70,PLXNA2,MT1G,CARF,EGR2,ALOX12,NLRC5,FAT4,LAMA3,MTARC1,DUSP1,PALM3-2,NR4A2,MUC1,IFI30,OASL,CREBRF,OPTN,SMAD7,SERPINF1,IFI35,GRIK5,FOS,TPBG-2,HLA-F,C4A-3,CSF1,NTN5,ALOX12-AS1,STAT5A,DNAAF4,ACTN2,PTK6,PSMB8-5,FBN1,PSMB8-3,NTF4,B2M-2,RNF112,GGT7,ABCG1,ADCY5,BBS1,DNAJC4,MCOLN1,SEMA3G,FBXO2,FGF2,TRPC1,HCN3-2,PSMB10,VTN,GPR37L1,UCP2,NOL3,DDX58,SMAD…
Biological Process	GO:0042573	retinoic acid metabolic process	4	31	0.0384808	0.332653	CYP1A1,CYP26B1,UGT1A9,ALDH8A1
Biological Process	GO:0042759	long-chain fatty acid biosynthetic process	5	46	0.0415139	0.332653	ALOX12,ALOX12-AS1,GSTM2,CYP1A1,EPHX2
Biological Process	GO:0042843	D-xylose catabolic process	1	1	0.041637	0.332653	DHDH
Biological Process	GO:0042989	sequestering of actin monomers	2	8	0.0410326	0.332653	PFN4,GSN
Biological Process	GO:0043457	regulation of cellular respiration	5	43	0.0322395	0.332653	OAS1,DENND5B-AS1,PINK1,NUPR1,TREX1
Biological Process	GO:0043534	blood vessel endothelial cell migration	9	106	0.0327848	0.332653	FGF2,ALOX12-AS1,STAT5A,NR4A1,PIK3R3,JUP,ALOX12,ACVRL1,GPLD1
Biological Process	GO:0043606	formamide metabolic process	2	7	0.0316352	0.332653	FTCD,AMDHD1
Biological Process	GO:0043620	regulation of DNA-templated transcription in response to stress	9	100	0.0235847	0.332653	PSMB8-7,PSMB8-6,PSMB8-3,PSMB8-2,MUC1,PSMB10,PSMB8-8,PSMB8,PSMB8-5
Biological Process	GO:0044057	regulation of system process	33	558	0.027951	0.332653	KCNK15,CACNA1G,INHA,GJD3,GDF9,TRPM4,WASF3,SMAD7,FBXO32,TYMP,GPR35,DLGAP1,JUP,NPHS1,CACNB3,CACNA2D2,KCNIP3,JAM2,OPRL1,EGR2,ZFHX2,GTF2IRD2B,PPARA,MYL5,STX1B,SPTBN4,ADORA2A,ATP1B1,TRPC1,GRIN2D,GSTM2,NOL3,S100A1
Biological Process	GO:0044106	cellular amine metabolic process	12	154	0.027646	0.332653	PSMB8-3,PSMB10,NR4A2,PSMB8-2,AKR1B1,PRKN,PSMB8-7,PPM1K,PSMB8-6,PSMB8-5,PSMB8-8,PSMB8
Biological Process	GO:0044262	cellular carbohydrate metabolic process	20	302	0.0283492	0.332653	AKR1B1,PPP1R3E,SLC4A1,MST1,PTK2B,MST1L,EPM2A,IDUA,GPLD1,PDK4,PPARA,RORC,GPT,PYGM,NUPR1,SLC5A3,IDNK,INPP5J,UGT1A9,ISYNA1
Biological Process	GO:0044458	motile cilium assembly	5	45	0.0382621	0.332653	DNAAF3,CFAP206,FSIP2,CFAP43,DNAAF1
Biological Process	GO:0044651	adhesion of symbiont to host epithelial cell	1	1	0.041637	0.332653	SFTPD
Biological Process	GO:0044858	plasma membrane raft polarization	1	1	0.041637	0.332653	GSN
Biological Process	GO:0045596	negative regulation of cell differentiation	38	669	0.0334033	0.332653	ARHGAP4,BAMBI,WNT4,IRF1,SMAD7,GPR68,DACT3,TLR3,B2M-2,TRPM4,ZFP36,ABCG1,DLL1,CHRD,HEY1,PLPP7,INHA,FBN1,ABCA1,ACVRL1,BBS12,GPR37L1,PTK2B,PBLD,SEMA3B,TRIM46,SEMA3G,SYNGAP1,GBP1,EFNB3,PPARA,CEACAM1,RANBP3L,PRDM6,ABCA5,COL5A1,SMAD6,DLL1-2
Biological Process	GO:0045607	regulation of inner ear auditory receptor cell differentiation	2	8	0.0410326	0.332653	DLL1-2,DLL1
Biological Process	GO:0045631	regulation of mechanoreceptor differentiation	2	8	0.0410326	0.332653	DLL1,DLL1-2
Biological Process	GO:0045638	negative regulation of myeloid cell differentiation	9	100	0.0235847	0.332653	INHA,DLL1-2,GPR68,CEACAM1,FBN1,TLR3,PTK2B,ZFP36,DLL1
Biological Process	GO:0045668	negative regulation of osteoblast differentiation	5	41	0.026847	0.332653	BAMBI,TRPM4,RANBP3L,CHRD,SMAD6
Biological Process	GO:0046057	dADP catabolic process	1	1	0.041637	0.332653	NUDT18
Biological Process	GO:0046067	dGDP catabolic process	1	1	0.041637	0.332653	NUDT18
Biological Process	GO:0046272	stilbene catabolic process	1	1	0.041637	0.332653	EPHX2
Biological Process	GO:0046364	monosaccharide biosynthetic process	9	107	0.0345293	0.332653	GPT,ALDOC,MST1,AKR1B1,PC,PPARA,ENO3,GPD1,MST1L
Biological Process	GO:0046713	borate transport	1	1	0.041637	0.332653	SLC4A11
Biological Process	GO:0048278	vesicle docking	6	59	0.0355519	0.332653	SNPH,NDRG4,STX1B,STXBP2,UNC13A,SYTL2
Biological Process	GO:0048468	cell development	109	2198	0.0303425	0.332653	GSN,NDRG4,novel.6237,ARHGAP4,CTF1,CHST11,PRKN,CATSPER2,CDHR1,NPHS1,HAPLN2,GPR68,TPBG,PCSK4,PACRG,NYAP1,SLAMF8,NTNG2,CDKL5,CFAP43,SMARCD3,CAPN3,SPTBN5,HEY1,APOE,SPTB,DPY19L2,RAB17,STX1B,ADORA2A,SPTBN4,SCARF1,C3,GPR37L1,UNC13A,ROM1,ALPK3,BTG2,BBS1,GPM6A,ELL3,SEMA3G,PPARA,EFNB3,PAQR8,CDNF,TTC21A,OBSL1,MXRA8,JAM2,STRC,DLL1-2,WNT4,SPRY3-2,UST,NTN5,AKR1B1,FSIP2,TUBB8,NOTCH3,MAP6,SEPTIN4,RSPH1,ANK3,SMAD…
Biological Process	GO:0048515	spermatid differentiation	13	179	0.0369674	0.332653	FSIP2,PACRG,HSPA2,TTC21A,SEPTIN4,RSPH1,CFAP43,CATSPER2,PCSK4,DPY19L2,JAM2,CFAP206,CCDC136
Biological Process	GO:0048532	anatomical structure arrangement	3	16	0.0268587	0.332653	EGR2,DLL1-2,DLL1
Biological Process	GO:0048584	positive regulation of response to stimulus	119	2417	0.0291481	0.332653	TRIM39-7,PARP14,PELI2,ABCA7,RSAD2,TXK,CD24,HLA-DMB-2,DLL1-2,AKR1C2,FLT3LG,DOK4,CDON,DDX58,CFB-7,COL1A1,BTN3A2,GPR37L1,SCARF1,C3,PSMB10,VTN,STX1B,MEIS3,FGF2,TPD52L1,GPNMB,BTN3A1,MR1,RUNDC3A,PARP9,TLR3,TRPM4,TNFSF10,ACVRL1,KLK7,TGFA,INHA,ELANE,GSDME,ACKR3,PSMB8-6,IFIH1,BST2,BMF,novel.6237,PSMB8-2,PLA2G6,BAMBI,NDRG4,CACNB3,TPBG,JUP,PSMB8,C1S,GPR35,IL18R1,CFB-3,CASP1,PSMB8-8,GPLD1,CBLB,MUC20-5,DUOX2,…
Biological Process	GO:0048633	positive regulation of skeletal muscle tissue growth	2	8	0.0410326	0.332653	DLL1-2,DLL1
Biological Process	GO:0048850	hypophysis morphogenesis	1	1	0.041637	0.332653	DUOX2
Biological Process	GO:0048855	adenohypophysis morphogenesis	1	1	0.041637	0.332653	DUOX2
Biological Process	GO:0050655	dermatan sulfate proteoglycan metabolic process	3	16	0.0268587	0.332653	UST,IDUA,DSE
Biological Process	GO:0050770	regulation of axonogenesis	12	156	0.0301491	0.332653	SEMA3B,TRIM46,L1CAM,SEMA3G,SYNGAP1,UST,ARHGAP4,novel.6237,EFNB3,MAP6,CDKL5,PLXNA2
Biological Process	GO:0050852	T cell receptor signaling pathway	17	243	0.0261466	0.332653	PSMB8-8,PSMB8,GBP1,CBLB,PRAM1,BTN3A3,PSMB8-6,CACNB3,PSMB8-2,PSMB10,CEACAM1,BTN3A2,PSMB8-5,PSMB8-7,BTN3A1,TXK,PSMB8-3
Biological Process	GO:0050890	cognition	20	307	0.0328816	0.332653	PRKN,CCND2,NDRG4,TPBG-2,TPBG,FOS,SYNGAP1,SERPINF1,EPM2A,NRXN2,BTG2,PAK6,B2M-2,ABCA7,NLGN3,NTF4,ATP8A1,GPR155,OPRL1,EGR2
Biological Process	GO:0051154	negative regulation of striated muscle cell differentiation	4	30	0.0346182	0.332653	DLL1-2,DLL1,PPARA,PLPP7
Biological Process	GO:0051235	maintenance of location	21	329	0.0354366	0.332653	MEST,PDIA2,PPARA,HAP1,ABCG1,CAPN3,ABCA1,FBN1,DGAT1,APOE,TRPC1,GSN,PINK1,GSTM2,NOL3,C3,PTK2B,PFN4,ANK3,PLA2G4C,GRIK5
Biological Process	GO:0051239	regulation of multicellular organismal process	142	2920	0.025687	0.332653	CCDC88B,DLL1,WASF3,GDF9,DHX58,L1CAM,NUPR1,SCX,MAP6,OAS3,WNT4,DLGAP1,DACT3,MYL5,TREX1,NOVA2,HAP1,CEACAM1,SMOC2,ADM2,GSTM2,NFAM1,PLAAT4,GBP1,SEMA3B,TRIM46,CDKL5,ZFP36,BTN3A1,TLR3,TRPM4,ABCA1,APOE,NFE2,CAPN3,HEY1,CACNA1G,INHA,CACNA2D2,IFIH1,ARHGAP4,TPBG,JUP,CASP1,CBLB,MST1L,OAS1,CYP26B1,ABCA7,RSAD2,TXK,GTF2IRD2B,PPARA,JAM2,CDON,UBA7,COL1A1,BTN3A2,SPTBN4,ADORA2A,STX1B,PBLD,TRPM8,RNF112,B2M-2,HES7,FBN…
Biological Process	GO:0051270	regulation of cellular component movement	55	1033	0.0370209	0.332653	SLAMF8,GPNMB,CHRD,NTNG2,MAPK15,PADI2,TRPM4,ACVRL1,CFAP43,ELANE,PIK3R3,BST2,SRGAP3,ACKR3,STAT5A,ALOX12-AS1,WNT4,NDRG4,ARHGAP4,CSF1,GPLD1,DRC1,SPOCK2,SERPINF1,JUP,MST1L,DUOX2,KRT16,DNAAF1,HAP1,MCAM,LAMA3,DUSP1,ATP8A1,SMOC2,CFAP206,JAM2,ALOX12,CEACAM1,BTC,COL1A1,DDX58,PIP5KL1,MST1,PTK2B,SRCIN1,PLXNA2,OSGIN1,FGF2,VTN,SEMA3G,TRIM46,SEMA3B,BBS1,PBLD
Biological Process	GO:0051590	positive regulation of neurotransmitter transport	3	17	0.0316278	0.332653	ADORA2A,BAIAP3,STX1B
Biological Process	GO:0051592	response to calcium ion	11	144	0.0384755	0.332653	TXNIP,TRPC1,RASA4B,SYT5,JUNB,CAPN3,CARF,FOS,RASA4,GPLD1,MCOLN1
Biological Process	GO:0051933	amino acid neurotransmitter reuptake	2	8	0.0410326	0.332653	SLC6A13,SLC6A12
Biological Process	GO:0055119	relaxation of cardiac muscle	3	16	0.0268587	0.332653	GSN,ATP1B1,GSTM2
Biological Process	GO:0060025	regulation of synaptic activity	1	1	0.041637	0.332653	STX1B
Biological Process	GO:0060071	Wnt signaling pathway, planar cell polarity pathway	8	91	0.0358411	0.332653	PSMB8-5,PSMB8,PSMB8-8,PSMB10,PSMB8-2,PSMB8-3,PSMB8-6,PSMB8-7
Biological Process	GO:0060338	regulation of type I interferon-mediated signaling pathway	5	40	0.0243817	0.332653	RNASEL,NLRC5,OAS1,OAS3,TREX1
Biological Process	GO:0060346	bone trabecula formation	2	8	0.0410326	0.332653	THBS3,COL1A1
Biological Process	GO:0060389	pathway-restricted SMAD protein phosphorylation	6	61	0.0409004	0.332653	SMAD6,ACVRL1,GDF9,INHA,SMAD7,PBLD
Biological Process	GO:0060393	regulation of pathway-restricted SMAD protein phosphorylation	6	57	0.0306753	0.332653	GDF9,SMAD6,ACVRL1,SMAD7,PBLD,INHA
Biological Process	GO:0060611	mammary gland fat development	1	1	0.041637	0.332653	CSF1
Biological Process	GO:0060627	regulation of vesicle-mediated transport	32	537	0.0274613	0.332653	PRAM1,NDRG4,C4A-3,HLA-F,SLC17A7,GRIK5,AKAP5,SEPTIN4,MAPK15,DLL1,CLIP3,PRRT2,B2M-2,RAB17,ACTN2,CACNA1G,SYT5,C3,ADORA2A,VTN,STX1B,STXBP2,SFTPD,RAB26,ABCA7,LRP1,HAP1,DOC2B-2,CEACAM1,DNM1,DLL1-2,DYSF
Biological Process	GO:0060839	endothelial cell fate commitment	2	8	0.0410326	0.332653	DLL1,DLL1-2
Biological Process	GO:0060857	establishment of glial blood-brain barrier	1	1	0.041637	0.332653	MXRA8
Biological Process	GO:0061154	endothelial tube morphogenesis	3	17	0.0316278	0.332653	ALOX12,ACVRL1,ALOX12-AS1
Biological Process	GO:0061193	taste bud development	1	1	0.041637	0.332653	NTF4
Biological Process	GO:0061337	cardiac conduction	10	117	0.0242715	0.332653	CACNA2D2,SPTBN4,TRPC1,TRPM4,ATP1B1,JUP,GJD3,KCNIP3,KCNK15,CACNA1G
Biological Process	GO:0061369	negative regulation of testicular blood vessel morphogenesis	1	1	0.041637	0.332653	WNT4
Biological Process	GO:0061370	testosterone biosynthetic process	2	7	0.0316352	0.332653	WNT4,HSD17B3
Biological Process	GO:0061400	positive regulation of transcription from RNA polymerase II promoter in response to calcium ion	1	1	0.041637	0.332653	CARF
Biological Process	GO:0061508	CDP phosphorylation	1	1	0.041637	0.332653	AK9
Biological Process	GO:0061536	glycine secretion	1	1	0.041637	0.332653	SLC6A9
Biological Process	GO:0061537	glycine secretion, neurotransmission	1	1	0.041637	0.332653	SLC6A9
Biological Process	GO:0061565	dAMP phosphorylation	1	1	0.041637	0.332653	AK9
Biological Process	GO:0061566	CMP phosphorylation	1	1	0.041637	0.332653	AK9
Biological Process	GO:0061567	dCMP phosphorylation	1	1	0.041637	0.332653	AK9
Biological Process	GO:0061568	GDP phosphorylation	1	1	0.041637	0.332653	AK9
Biological Process	GO:0061569	UDP phosphorylation	1	1	0.041637	0.332653	AK9
Biological Process	GO:0061570	dCDP phosphorylation	1	1	0.041637	0.332653	AK9
Biological Process	GO:0061571	TDP phosphorylation	1	1	0.041637	0.332653	AK9
Biological Process	GO:0065008	regulation of biological quality	196	4190	0.0369761	0.332653	OPRL1,DLL1-2,CD24,RNASEL,TRIM39-7,CYP21A2-3,SEMA3G,ADCY5,NRXN2,GLRX,BBS1,PLEKHM1-2,GPM6A,ANXA8,UCP2,NOL3,ARPC4-TTLL3,GPR37L1,BBS12,HCN3-2,GRIN2D,TRPC1,SLC6A13,VTN,PSMB10,TENT5C,ACVRL1,SPTB,RAB17,GJD3,ERAP2,ELANE,SNCG,KCNK15,SLAMF8,NTNG2,GPLD1,PSMB8-8,NPHS1,IL18R1,GPR35,SLC17A7,GPR68,PFN4,CHRND,CACNB3,BAMBI,PLA2G6,HSD17B14,novel.6237,ALOX12,EGR2,ABCA5,MT1G,SLC16A2,TJP3,IFI30,PANO1,SSH3,novel.1416,…
Biological Process	GO:0070229	negative regulation of lymphocyte apoptotic process	4	29	0.0309914	0.332653	SLC46A2,RORC,TSC22D3,ARG2
Biological Process	GO:0070455	positive regulation of heme biosynthetic process	1	1	0.041637	0.332653	SLC6A9
Biological Process	GO:0070482	response to oxygen levels	22	353	0.0398864	0.332653	PSMB8-5,COL1A1,ACVRL1,CD24,CYP1A1,PSMB8-3,PPARA,ALDH3A1,NR4A2,PSMB8-7,PSMB8-8,CASP1,PSMB8,CACNB3,ATP1B1,PSMB8-2,PSMB10,UCP2,NOL3,PSMB8-6,PINK1,DENND5B-AS1
Biological Process	GO:0071306	cellular response to vitamin E	1	1	0.041637	0.332653	COL1A1
Biological Process	GO:0071401	cellular response to triglyceride	1	1	0.041637	0.332653	GPLD1
Biological Process	GO:0071606	chemokine (C-C motif) ligand 4 production	1	1	0.041637	0.332653	ARG2
Biological Process	GO:0071612	IP-10 production	2	8	0.0410326	0.332653	OAS3,OAS1
Biological Process	GO:0071643	regulation of chemokine (C-C motif) ligand 4 production	1	1	0.041637	0.332653	ARG2
Biological Process	GO:0071644	negative regulation of chemokine (C-C motif) ligand 4 production	1	1	0.041637	0.332653	ARG2
Biological Process	GO:0071650	negative regulation of chemokine (C-C motif) ligand 5 production	2	7	0.0316352	0.332653	OAS3,ARG2
Biological Process	GO:0071658	regulation of IP-10 production	2	8	0.0410326	0.332653	OAS3,OAS1
Biological Process	GO:0071659	negative regulation of IP-10 production	2	7	0.0316352	0.332653	OAS3,OAS1
Biological Process	GO:0071907	determination of digestive tract left/right asymmetry	2	7	0.0316352	0.332653	CCDC103,DNAAF1
Biological Process	GO:0072657	protein localization to membrane	38	677	0.0388686	0.332653	PRAM1,BMF,CACNB3,novel.13072,GSN,TMEM150A,GRIK5,TPBG-2,JUP,TPBG,RTP4,OPTN,FRMPD1,ANK3,AKAP5,novel.16765,CLIP3,STAC2,APOE,novel.8692,ACTN2,CAPN3,SLC4A1,LOC107985555,ATP1B1,STX1B,SPTBN4,EFR3B,SYNGAP1,GBP1,NRXN2,EPM2A,BBS1,LRP1,RAB26,CD24,KCNIP3,SLC5A3
Biological Process	GO:0075523	viral translational frameshifting	1	1	0.041637	0.332653	SHFL
Biological Process	GO:0080058	protein deglutathionylation	1	1	0.041637	0.332653	GLRX
Biological Process	GO:0085029	extracellular matrix assembly	5	45	0.0382621	0.332653	TNXB-7,RELA-DT,LAMB3,HAPLN2,NTNG2
Biological Process	GO:0086012	membrane depolarization during cardiac muscle cell action potential	3	18	0.0368083	0.332653	TRPM4,CACNA1G,ANK3
Biological Process	GO:0086097	phospholipase C-activating angiotensin-activated signaling pathway	1	1	0.041637	0.332653	ACTN2
Biological Process	GO:0097017	renal protein absorption	1	1	0.041637	0.332653	GSN
Biological Process	GO:0097238	cellular response to methylglyoxal	1	1	0.041637	0.332653	AKR1B1
Biological Process	GO:0097242	amyloid-beta clearance	4	31	0.0384808	0.332653	APOE,C3,ABCA7,LRP1
Biological Process	GO:0097281	immune complex formation	1	1	0.041637	0.332653	TREX1
Biological Process	GO:0098542	defense response to other organism	80	1564	0.0323412	0.332653	GZMM,PSMB10,MX1,C3,RAB43,DDX58,CFB-7,RSAD2,TXK,OAS1,TRIM39-7,PARP14,RNASEL,MUC20-5,RTP4,PSMB8,C1S,CFB-3,CASP1,PSMB8-8,PSMB8-2,PLA2G6,GSN,IRF1,PSMB8-6,IFIH1,BST2,APOBEC3F,KLK7,ELANE,APOE,SHFL,TLR3,PARP9,ADAMTS13,MR1,SLAMF8,GBP3,GBP2,IFNL2,SFTPD,TRIM46,GBP1,GBP4,APOL1,C1R-2,CFB-2,XAF1,MT1G,CEACAM1,NLRC5,ARG2,TREX1,MUC1,OASL,IFI30,DDX60,OPTN,KRT16,C1R,IFI35,CSF1,OAS3,HLA-F,C4A-3,CFB-5,ERAP1,DTX3L,C1…
Biological Process	GO:0098586	cellular response to virus	8	86	0.026742	0.332653	DDX60,DDX58,DHX58,OASL,OAS1,GSDME,IFIH1,OAS3
Biological Process	GO:0098779	positive regulation of mitophagy in response to mitochondrial depolarization	2	7	0.0316352	0.332653	PINK1,OPTN
Biological Process	GO:0099536	synaptic signaling	41	729	0.032057	0.332653	AKAP5,TPBG-2,TPBG,DLGAP1,SLC17A7,GRIK5,novel.6237,CACNB3,CHRND,PRKN,RPS6KA2,SNCG,CACNA1G,SNPH,KCNC4,NTF4,BAIAP3,NTNG2,PRRT2,GAD1,NRXN2,SYNGAP1,STXBP2,STX1B,ADORA2A,GRIN2D,PINK1,CACNA1A,UNC13A,SYT5,MYCBPAP,LYNX1,DNM1,EGR2,NLGN3,EFNB3,RAB26,HAP1,DOC2B-2,APBA2-3,SLC6A9
Biological Process	GO:0106064	regulation of cobalamin metabolic process	1	1	0.041637	0.332653	CLYBL
Biological Process	GO:0106121	positive regulation of cobalamin metabolic process	1	1	0.041637	0.332653	CLYBL
Biological Process	GO:0106217	tRNA C3-cytosine methylation	1	1	0.041637	0.332653	DALRD3
Biological Process	GO:0120036	plasma membrane bounded cell projection organization	85	1662	0.0280466	0.332653	FHDC1,EFNB3,STRC,OBSL1,TTC21A,CDNF,CNGA4,UNC13A,BBS12,SCARF1,SPTBN4,ADORA2A,STX1B,SEMA3G,GPM6A,PLEKHM1-2,BBS1,BTG2,CYS1,CDKL5,NTNG2,SEPTIN6,NYAP1,TMEM80,RAB17,APOE,SPTB,SPTBN5,PIFO,CFAP43,PRKN,novel.6237,ARHGAP4,NDRG4,GSN,TPBG,DRC1,DNAAF1,CFAP74,MYO7A,DNAAF3,DNAH7,NR4A2,FAT4,HAP1,LAMA3,RABL2A,PJVK,EGR2,INPP5J,CFAP206,CCDC103,CFAP70,PLXNA2,SRCIN1,PTK2B,MAP1A,SYNGAP1,SEMA3B,TRIM46,PAK6,MAPK15,WASF3…
Biological Process	GO:0120178	steroid hormone biosynthetic process	6	57	0.0306753	0.332653	HSD17B14,AKR1B1,CYP21A2-3,WNT4,novel.1416,HSD17B3
Biological Process	GO:0120256	olefinic compound catabolic process	1	1	0.041637	0.332653	EPHX2
Biological Process	GO:0140029	exocytic process	7	73	0.0320405	0.332653	SYTL2,UNC13A,GRIK5,STXBP2,PRRT2,STX1B,SNPH
Biological Process	GO:0140058	neuron projection arborization	4	30	0.0346182	0.332653	TPBG-2,NTNG2,PAK6,TPBG
Biological Process	GO:0140115	export across plasma membrane	6	59	0.0355519	0.332653	SLC27A1,SLC22A18-2,ABCA1,ATP1B1,SLC22A18,ATP4A
Biological Process	GO:0150094	amyloid-beta clearance by cellular catabolic process	2	7	0.0316352	0.332653	LRP1,ABCA7
Biological Process	GO:1900004	negative regulation of serine-type endopeptidase activity	2	7	0.0316352	0.332653	ANXA8L1,ANXA8
Biological Process	GO:1900827	positive regulation of membrane depolarization during cardiac muscle cell action potential	1	1	0.041637	0.332653	ANK3
Biological Process	GO:1901019	regulation of calcium ion transmembrane transporter activity	8	86	0.026742	0.332653	OPRL1,GPR35,HSPA2,GSTM2,ATP1B1,HAP1,STAC2,CACNB3
Biological Process	GO:1901076	positive regulation of engulfment of apoptotic cell	1	1	0.041637	0.332653	ABCA7
Biological Process	GO:1901465	positive regulation of tetrapyrrole biosynthetic process	1	1	0.041637	0.332653	SLC6A9
Biological Process	GO:1901509	regulation of endothelial tube morphogenesis	2	8	0.0410326	0.332653	ALOX12,ALOX12-AS1
Biological Process	GO:1901664	regulation of NAD+ ADP-ribosyltransferase activity	1	1	0.041637	0.332653	DTX3L
Biological Process	GO:1901666	positive regulation of NAD+ ADP-ribosyltransferase activity	1	1	0.041637	0.332653	DTX3L
Biological Process	GO:1901706	mesenchymal cell differentiation involved in bone development	1	1	0.041637	0.332653	RANBP3L
Biological Process	GO:1901845	negative regulation of cell communication by electrical coupling involved in cardiac conduction	1	1	0.041637	0.332653	GJD3
Biological Process	GO:1902176	negative regulation of oxidative stress-induced intrinsic apoptotic signaling pathway	3	17	0.0316278	0.332653	PINK1,NOL3,PRKN
Biological Process	GO:1902228	positive regulation of macrophage colony-stimulating factor signaling pathway	1	1	0.041637	0.332653	CSF1
Biological Process	GO:1902572	negative regulation of serine-type peptidase activity	2	7	0.0316352	0.332653	ANXA8L1,ANXA8
Biological Process	GO:1902618	cellular response to fluoride	1	1	0.041637	0.332653	COL1A1
Biological Process	GO:1902652	secondary alcohol metabolic process	13	175	0.0316351	0.332653	ABCA5,ABCA1,TM7SF2,APOL2,APOE,EPHX2,APOBR,ABCG1,APOL1,SCARF1,NPC1L1,LSS-2,novel.1416
Biological Process	GO:1902748	positive regulation of lens fiber cell differentiation	1	1	0.041637	0.332653	FGF2
Biological Process	GO:1902761	positive regulation of chondrocyte development	1	1	0.041637	0.332653	SMAD7
Biological Process	GO:1903041	regulation of chondrocyte hypertrophy	1	1	0.041637	0.332653	SMAD7
Biological Process	GO:1903043	positive regulation of chondrocyte hypertrophy	1	1	0.041637	0.332653	SMAD7
Biological Process	GO:1903062	regulation of reverse cholesterol transport	1	1	0.041637	0.332653	ABCA5
Biological Process	GO:1903064	positive regulation of reverse cholesterol transport	1	1	0.041637	0.332653	ABCA5
Biological Process	GO:1903078	positive regulation of protein localization to plasma membrane	6	54	0.0242166	0.332653	CLIP3,STAC2,novel.13072,LOC107985555,LRP1,AKAP5
Biological Process	GO:1903376	regulation of oxidative stress-induced neuron intrinsic apoptotic signaling pathway	2	8	0.0410326	0.332653	PRKN,PINK1
Biological Process	GO:1903457	lactate catabolic process	1	1	0.041637	0.332653	LDHD
Biological Process	GO:1903780	negative regulation of cardiac conduction	1	1	0.041637	0.332653	GJD3
Biological Process	GO:1903900	regulation of viral life cycle	13	177	0.0342268	0.332653	OASL,OAS1,BST2,RNASEL,SHFL,PARP10,MX1,OAS3,PPARA,PC,RSAD2,GSN,APOBEC3F
Biological Process	GO:1903906	regulation of plasma membrane raft polarization	1	1	0.041637	0.332653	GSN
Biological Process	GO:1903949	positive regulation of atrial cardiac muscle cell action potential	1	1	0.041637	0.332653	TRPM4
Biological Process	GO:1904050	positive regulation of spontaneous neurotransmitter secretion	1	1	0.041637	0.332653	STX1B
Biological Process	GO:1904064	positive regulation of cation transmembrane transport	12	157	0.0314601	0.332653	ATP1B1,TRPC1,CACNB3,STAC2,HAP1,SLC6A9,HSPA2,GSTM2,ACTN2,GLRX,CAPN3,ANK3
Biological Process	GO:1904161	DNA synthesis involved in UV-damage excision repair	1	1	0.041637	0.332653	TREX1
Biological Process	GO:1904199	positive regulation of regulation of vascular associated smooth muscle cell membrane depolarization	1	1	0.041637	0.332653	TRPM4
Biological Process	GO:1904246	negative regulation of polynucleotide adenylyltransferase activity	1	1	0.041637	0.332653	ZFP36
Biological Process	GO:1904256	positive regulation of iron ion transmembrane transporter activity	1	1	0.041637	0.332653	SLC6A9
Biological Process	GO:1904377	positive regulation of protein localization to cell periphery	6	61	0.0409004	0.332653	CLIP3,AKAP5,LRP1,LOC107985555,STAC2,novel.13072
Biological Process	GO:1904440	positive regulation of iron ion import across plasma membrane	1	1	0.041637	0.332653	SLC6A9
Biological Process	GO:1904456	negative regulation of neuronal action potential	1	1	0.041637	0.332653	GPR35
Biological Process	GO:1904538	regulation of glycolytic process through fructose-6-phosphate	1	1	0.041637	0.332653	SLC4A1
Biological Process	GO:1904539	negative regulation of glycolytic process through fructose-6-phosphate	1	1	0.041637	0.332653	SLC4A1
Biological Process	GO:1905226	regulation of adhesion of symbiont to host epithelial cell	1	1	0.041637	0.332653	SFTPD
Biological Process	GO:1905302	negative regulation of macropinocytosis	1	1	0.041637	0.332653	STX1B
Biological Process	GO:1905355	spine apparatus assembly	1	1	0.041637	0.332653	SYNPO
Biological Process	GO:1905413	regulation of dense core granule exocytosis	1	1	0.041637	0.332653	BAIAP3
Biological Process	GO:1905512	regulation of short-term synaptic potentiation	1	1	0.041637	0.332653	PRRT2
Biological Process	GO:1905513	negative regulation of short-term synaptic potentiation	1	1	0.041637	0.332653	PRRT2
Biological Process	GO:1905517	macrophage migration	6	58	0.0330553	0.332653	SFTPD,MST1L,CSF1,PTK2B,MST1,SLAMF8
Biological Process	GO:1905787	regulation of detection of mechanical stimulus involved in sensory perception of touch	1	1	0.041637	0.332653	CACNB3
Biological Process	GO:1905788	negative regulation of detection of mechanical stimulus involved in sensory perception of touch	1	1	0.041637	0.332653	CACNB3
Biological Process	GO:1990092	calcium-dependent self proteolysis	1	1	0.041637	0.332653	CAPN3
Biological Process	GO:1990144	intrinsic apoptotic signaling pathway in response to hypoxia	2	7	0.0316352	0.332653	PINK1,NOL3
Biological Process	GO:1990169	stress response to copper ion	2	8	0.0410326	0.332653	MT1G,MT1M
Biological Process	GO:1990504	dense core granule exocytosis	2	8	0.0410326	0.332653	UNC13A,BAIAP3
Biological Process	GO:1990736	regulation of vascular associated smooth muscle cell membrane depolarization	1	1	0.041637	0.332653	TRPM4
Biological Process	GO:2000019	negative regulation of male gonad development	1	1	0.041637	0.332653	WNT4
Biological Process	GO:2000066	positive regulation of cortisol biosynthetic process	1	1	0.041637	0.332653	WNT4
Biological Process	GO:2000174	regulation of pro-T cell differentiation	1	1	0.041637	0.332653	ZBTB1
Biological Process	GO:2000176	positive regulation of pro-T cell differentiation	1	1	0.041637	0.332653	ZBTB1
Biological Process	GO:2000178	negative regulation of neural precursor cell proliferation	3	17	0.0316278	0.332653	SLC16A2,BTG2,LIMS2
Biological Process	GO:2000179	positive regulation of neural precursor cell proliferation	5	41	0.026847	0.332653	CDON,novel.6237,SMARCD3,ELL3,GPR37L1
Biological Process	GO:2000180	negative regulation of androgen biosynthetic process	1	1	0.041637	0.332653	WNT4
Biological Process	GO:2000509	negative regulation of dendritic cell chemotaxis	1	1	0.041637	0.332653	SLAMF8
Biological Process	GO:2000726	negative regulation of cardiac muscle cell differentiation	2	7	0.0316352	0.332653	DLL1-2,DLL1
Biological Process	GO:2000980	regulation of inner ear receptor cell differentiation	2	8	0.0410326	0.332653	DLL1,DLL1-2
Biological Process	GO:2001035	regulation of tongue muscle cell differentiation	1	1	0.041637	0.332653	CYP26B1
Biological Process	GO:2001037	positive regulation of tongue muscle cell differentiation	1	1	0.041637	0.332653	CYP26B1
Biological Process	GO:2001124	regulation of translational frameshifting	1	1	0.041637	0.332653	SHFL
Biological Process	GO:2001125	negative regulation of translational frameshifting	1	1	0.041637	0.332653	SHFL
Biological Process	GO:2001135	regulation of endocytic recycling	3	17	0.0316278	0.332653	NDRG4,ACTN2,AKAP5
Biological Process	GO:2001137	positive regulation of endocytic recycling	2	8	0.0410326	0.332653	AKAP5,ACTN2
Biological Process	GO:2001301	lipoxin biosynthetic process	2	8	0.0410326	0.332653	ALOX12,ALOX12-AS1
Cellular Component	GO:0002080	acrosomal membrane	4	28	0.0275988	0.332653	PCSK4,CCDC136,SPACA6,SERPINA5
Cellular Component	GO:0002140	stereocilia tip link	1	1	0.041637	0.332653	MYO7A
Cellular Component	GO:0005581	collagen trimer	9	102	0.0264167	0.332653	COL5A3,COL20A1,C1QTNF6,COL6A2,COL7A1,COL5A1,EMID1,COL1A1,SFTPD
Cellular Component	GO:0005583	fibrillar collagen trimer	3	18	0.0368083	0.332653	COL1A1,COL5A1,COL5A3
Cellular Component	GO:0005590	collagen type VII trimer	1	1	0.041637	0.332653	COL7A1
Cellular Component	GO:0005811	lipid droplet	9	105	0.0311022	0.332653	ABHD4,RSAD2,PNPLA7,PLIN4,LSS-2,HSD3B7,GIMAP2,METTL7A,PLA2G4C
Cellular Component	GO:0005856	cytoskeleton	123	2514	0.0315225	0.332653	BFSP1,MAP1A,MYO15B,FMN1-4,WIPI1,SPACA9,PINK1,SRCIN1,CFAP70,PKNOX2,SLC4A1,C7orf31,PTK2B,VMAC,KCNC3,TRIM46,TAP1,CCDC146,TAP1-6,GBP1,SCNN1D,SSH3,HAP1,MYO7A,MYL5,KLHL3,HSPA2,DNAH7,CCDC103,SYNPO,PJVK,RABL2A,NLRC5,CFAP206,TAP1-2,DYSF,CC2D2A,NOTCH3,TUBB8,OVGP1,DNAAF4,CEP126,MAP6,SPAG4,ZBTB1,ANK3,SMAD7,CCDC69,SEPTIN4,WDR78,KRT16,RSPH1,DDX60,CCDC78,CIBAR2,TAP1-5,DNAH2,SAXO2,TAP1-8,CLIP3,CCDC88B,MAPK15,TAP…
Cellular Component	GO:0009925	basal plasma membrane	19	284	0.0292667	0.332653	TRPC1,ATP1B1,SLC6A13,NDRG4,SLC27A1,SLC4A1,SLC26A10,MUC20-5,ANK3,CA11,LRP1,MUC20-3,ABCC3,SLC6A9,TGFA,SLC26A1,SLC4A11,CEACAM1,RAB17
Cellular Component	GO:0012505	endomembrane system	244	5276	0.0313013	0.332653	SLC27A1,WIPI1,SERPINA5,SPACA9,PHETA2,ACAP1,TAP1-6,SYTL2,TAP1,DUOXA1,SFTPD,PTGDS,P4HTM,GBP2,SLC37A1,novel.1416,LAMA3,TMC6,MUC1,FUT2,TAPBP-2,TAP1-2,GALNT12,DYSF,ABCA5,RABL2A,KCNIP3,SYNPO,ZBTB1,ERAP1,OVGP1,novel.13072,HLA-F,UST,CDA,C4A-3,TMTC1,CSF1,CCDC136,GRIK5,FAXDC2,TPBG-2,FOS,CLEC18A,OPTN,ANXA8L1,CCDC78,ICA1,GOLGA8R,PRRT2,RNF112,ABCG1,MAPK15,GOLGA8N-3,MUC20-3,TAP1-8,B2M-2,NTF4,SLC48A1,APOL2,MMP2…
Cellular Component	GO:0012506	vesicle membrane	73	1421	0.0366372	0.332653	TAP1-8,SLC48A1,B2M-2,PRRT2,TAP1-4,TMEM184A,SLC15A3,CLIP3,MMP25,WNT4,HLA-F,MAP6,DTX3L,ARFGEF3,ANXA8L1,FCGRT,OPTN,ICA1,CCDC136,TAPBP,TAP1-5,TMC6,TAPBP-2,SLC6A9,BTC,DYSF,TAP1-2,CEACAM1,ABCA5,WIPI1,SERPINA5,NFAM1,GPRC5C,SYT5,TAP1,PCDH7,GAD1,ACAP1,GBP1,TAP1-6,BAIAP3,TLR3,TAP1-7,GPNMB,MR1,TAP1-3,APH1B,HLA-DQB1,TGFA,APOE,SYNGR3,RAB17,TBC1D10C,NPC1L1,BST2,SLC17A7,PCSK4,ATP8A1,SPACA6,RAB26,GPER1,ABCA7,RAB…
Cellular Component	GO:0030054	cell junction	110	2213	0.0280339	0.332653	PPM1H,KCNC3,GAD1,SYNGAP1,ATP1B1,KLHL24,BCAS1,MAP1A,MYCBPAP,PTK2B,SYT5,SRCIN1,SYNPO,KCNIP3,TJP3,CEACAM1,OBSCN,FXYD6,STARD10,DOC2B-2,PSD2,HAP1,SLC6A9,IFI30,MYO7A,SEPTIN4,SMAD7,ANK3,AKAP5,ICA1,LIMS2,GRIK5,DLGAP1,TPBG-2,C4A-3,TLE2,AKR1B1,RPS6KA2,SLC6A12,SNPH,SSPN,ACTN2,novel.8692,L1CAM,KCNC4,CBLN3,NTF4,CNTNAP1,RNF112,WASF3,PRRT2,PAK6,MAPK15,ARHGAP31,DLL1,NRXN2,GPM6A,CGNL1,STXBP2,SYNC,ELL3,FBXO2,GRIN2…
Cellular Component	GO:0030139	endocytic vesicle	24	387	0.034655	0.332653	SFTPD,TAP1,MCOLN1,TAPBP,TAP1-5,TAP1-6,WNT4,HLA-F,GSN,SCARF1,RAB43,ELANE,BTC,TGFA,APOE,DYSF,TAP1-2,ABCA1,RAB17,TAP1-8,TAPBP-2,TAP1-7,TAP1-4,TAP1-3
Cellular Component	GO:0030425	dendrite	37	633	0.0244631	0.332653	APBA2-3,PSD2,HAP1,P2RX6,GRK4,INPP5J,DNM1,SYNPO,KCNIP3,LYNX1,PTK2B,SRCIN1,HCN3-2,MAST1,MAP1A,MX1,ADORA2A,SYNGAP1,FBXO2,KCNC3,EPM2A,GPM6A,PRRT2,CDKL5,NTF4,ACVRL1,RAB17,KCNC4,L1CAM,ACTN2,MAP6,C4A-3,GRIK5,TPBG-2,TPBG,ANK3,AKAP5
Cellular Component	GO:0031477	myosin VII complex	1	1	0.041637	0.332653	MYO7A
Cellular Component	GO:0032144	4-aminobutyrate transaminase complex	1	1	0.041637	0.332653	ABAT
Cellular Component	GO:0032173	septin collar	1	1	0.041637	0.332653	SEPTIN6
Cellular Component	GO:0034704	calcium channel complex	8	92	0.0378834	0.332653	CACNA1A,HSPA2,CACNA2D2,CACNB3,CATSPERG,CACNA1G,CATSPER2,CATSPERE
Cellular Component	GO:0036024	protein C inhibitor-TMPRSS7 complex	1	1	0.041637	0.332653	SERPINA5
Cellular Component	GO:0036025	protein C inhibitor-TMPRSS11E complex	1	1	0.041637	0.332653	SERPINA5
Cellular Component	GO:0036026	protein C inhibitor-PLAT complex	1	1	0.041637	0.332653	SERPINA5
Cellular Component	GO:0036027	protein C inhibitor-PLAU complex	1	1	0.041637	0.332653	SERPINA5
Cellular Component	GO:0036028	protein C inhibitor-thrombin complex	1	1	0.041637	0.332653	SERPINA5
Cellular Component	GO:0036029	protein C inhibitor-KLK3 complex	1	1	0.041637	0.332653	SERPINA5
Cellular Component	GO:0036030	protein C inhibitor-plasma kallikrein complex	1	1	0.041637	0.332653	SERPINA5
Cellular Component	GO:0043025	neuronal cell body	28	473	0.0399589	0.332653	GRK4,TRPM4,P2RX6,PSD2,RNF112,SYNPO,SNCG,SNPH,L1CAM,INHA,RAB17,KCNC4,PJVK,ACVRL1,ADORA2A,SPTBN4,MAP1A,KLHL24,MAST1,C4A-3,HCN3-2,CACNA1A,SYT5,GPM6A,EPM2A,KCNC3,SERPINF1,GRIK5
Cellular Component	GO:0043194	axon initial segment	3	18	0.0368083	0.332653	TRIM46,ANK3,SPTBN4
Cellular Component	GO:0043203	axon hillock	2	7	0.0316352	0.332653	SERPINF1,SPTBN4
Cellular Component	GO:0043513	inhibin B complex	1	1	0.041637	0.332653	INHA
Cellular Component	GO:0044214	spanning component of plasma membrane	2	8	0.0410326	0.332653	NPC1L1,TRPM4
Cellular Component	GO:0044297	cell body	33	561	0.0298339	0.332653	SNCG,SNPH,L1CAM,INHA,KCNC4,RAB17,ACVRL1,TRPM4,PACRG,SLC2A13,RNF112,SERPINF1,GRIK5,novel.6237,C4A-3,SYNPO,PJVK,GRK4,P2RX6,PSD2,GPM6A,EPM2A,KCNC3,SPTBN4,ADORA2A,MAP1A,MAST1,KLHL24,HCN3-2,CACNA1A,SYT5,PINK1,PTK2B
Cellular Component	GO:0044306	neuron projection terminus	11	138	0.0294977	0.332653	SNCG,KCNIP3,GAD1,GRIK5,TPBG-2,TPBG,HCN3-2,GPER1,SEPTIN6,PRRT2,UNC13A
Cellular Component	GO:0048787	presynaptic active zone membrane	4	31	0.0384808	0.332653	NTNG2,CNTNAP1,STX1B,GPM6A
Cellular Component	GO:0060198	clathrin-sculpted vesicle	2	8	0.0410326	0.332653	SLC17A7,GAD1
Cellular Component	GO:0060199	clathrin-sculpted glutamate transport vesicle	1	1	0.041637	0.332653	SLC17A7
Cellular Component	GO:0060203	clathrin-sculpted glutamate transport vesicle membrane	1	1	0.041637	0.332653	SLC17A7
Cellular Component	GO:0071665	gamma-catenin-TCF7L2 complex	1	1	0.041637	0.332653	JUP
Cellular Component	GO:0097181	protein C inhibitor-coagulation factor V complex	1	1	0.041637	0.332653	SERPINA5
Cellular Component	GO:0097182	protein C inhibitor-coagulation factor Xa complex	1	1	0.041637	0.332653	SERPINA5
Cellular Component	GO:0097183	protein C inhibitor-coagulation factor XI complex	1	1	0.041637	0.332653	SERPINA5
Cellular Component	GO:0097447	dendritic tree	37	635	0.0255072	0.332653	MAP6,C4A-3,GRIK5,TPBG-2,TPBG,AKAP5,ANK3,PRRT2,CDKL5,NTF4,ACVRL1,RAB17,KCNC4,L1CAM,ACTN2,LYNX1,PTK2B,SRCIN1,HCN3-2,MAST1,MX1,MAP1A,ADORA2A,SYNGAP1,FBXO2,KCNC3,EPM2A,GPM6A,APBA2-3,PSD2,P2RX6,HAP1,GRK4,INPP5J,DNM1,SYNPO,KCNIP3
Cellular Component	GO:0098595	perivitelline space	1	1	0.041637	0.332653	OVGP1
Cellular Component	GO:0098643	banded collagen fibril	3	18	0.0368083	0.332653	COL1A1,COL5A3,COL5A1
Cellular Component	GO:0098644	complex of collagen trimers	4	27	0.0244386	0.332653	COL5A1,COL7A1,COL5A3,COL1A1
Cellular Component	GO:0098648	collagen anchoring fibril	1	1	0.041637	0.332653	COL7A1
Cellular Component	GO:0098652	collagen type VII anchoring fibril	1	1	0.041637	0.332653	COL7A1
Cellular Component	GO:0099066	integral component of neuronal dense core vesicle membrane	1	1	0.041637	0.332653	SYT5
Cellular Component	GO:0120293	dynein axonemal particle	3	18	0.0368083	0.332653	DNAAF4,DNAAF3,WDR78
Cellular Component	GO:1990427	stereocilia tip-link density	1	1	0.041637	0.332653	MYO7A
Cellular Component	GO:1990435	upper tip-link density	1	1	0.041637	0.332653	MYO7A
Molecular Function	GO:0000170	sphingosine hydroxylase activity	1	1	0.041637	0.332653	DEGS2
Molecular Function	GO:0001632	leukotriene B4 receptor activity	2	7	0.0316352	0.332653	LTB4R,LTB4R-2
Molecular Function	GO:0001758	retinal dehydrogenase activity	2	8	0.0410326	0.332653	ALDH8A1,AKR1B1
Molecular Function	GO:0003867	4-aminobutyrate transaminase activity	1	1	0.041637	0.332653	ABAT
Molecular Function	GO:0003940	L-iduronidase activity	1	1	0.041637	0.332653	IDUA
Molecular Function	GO:0003950	NAD+ ADP-ribosyltransferase activity	4	30	0.0346182	0.332653	PARP10,PARP9,PARP14,PARP12
Molecular Function	GO:0004458	D-lactate dehydrogenase (cytochrome) activity	1	1	0.041637	0.332653	LDHD
Molecular Function	GO:0004474	malate synthase activity	1	1	0.041637	0.332653	CLYBL
Molecular Function	GO:0004512	inositol-3-phosphate synthase activity	1	1	0.041637	0.332653	ISYNA1
Molecular Function	GO:0004621	glycosylphosphatidylinositol phospholipase D activity	1	1	0.041637	0.332653	GPLD1
Molecular Function	GO:0004736	pyruvate carboxylase activity	1	1	0.041637	0.332653	PC
Molecular Function	GO:0004753	saccharopine dehydrogenase activity	1	1	0.041637	0.332653	AASS
Molecular Function	GO:0004754	saccharopine dehydrogenase (NAD+, L-lysine-forming) activity	1	1	0.041637	0.332653	AASS
Molecular Function	GO:0004900	erythropoietin receptor activity	1	1	0.041637	0.332653	EPOR
Molecular Function	GO:0004972	NMDA glutamate receptor activity	2	7	0.0316352	0.332653	GRIN2D,PTK2B
Molecular Function	GO:0005142	interleukin-11 receptor binding	1	1	0.041637	0.332653	IL11
Molecular Function	GO:0005342	organic acid transmembrane transporter activity	12	160	0.035638	0.332653	SLC16A2,SLC26A10,SLC26A1,SLC16A13,SLC17A7,CEACAM1,SLC6A13,SLC7A4,ABCC3,SLC27A1,SLC6A9,SLC6A12
Molecular Function	GO:0005366	myo-inositol:proton symporter activity	1	1	0.041637	0.332653	SLC2A13
Molecular Function	GO:0005391	P-type sodium:potassium-exchanging transporter activity	2	8	0.0410326	0.332653	ATP1B1,ATP4A
Molecular Function	GO:0005416	amino acid:cation symporter activity	3	18	0.0368083	0.332653	SLC6A9,SLC6A12,SLC6A13
Molecular Function	GO:0008083	growth factor activity	12	161	0.0371141	0.332653	BTC,INHA,CDNF,TYMP,TGFA,GDF9,IL11,FGF2,CSF1,NTF4,HRAT92,OSGIN1
Molecular Function	GO:0008265	Mo-molybdopterin cofactor sulfurase activity	1	1	0.041637	0.332653	MOCOS
Molecular Function	GO:0008430	selenium binding	2	7	0.0316352	0.332653	SELENBP1,SELENOP
Molecular Function	GO:0008525	phosphatidylcholine transporter activity	3	17	0.0316278	0.332653	ABCG1,ABCA1,ABCA7
Molecular Function	GO:0008554	P-type sodium transporter activity	2	8	0.0410326	0.332653	ATP4A,ATP1B1
Molecular Function	GO:0008700	4-hydroxy-2-oxoglutarate aldolase activity	1	1	0.041637	0.332653	HOGA1
Molecular Function	GO:0008720	D-lactate dehydrogenase activity	1	1	0.041637	0.332653	LDHD
Molecular Function	GO:0015108	chloride transmembrane transporter activity	3	16	0.0268587	0.332653	SLC26A1,SLC26A10,SLC4A1
Molecular Function	GO:0015164	glucuronoside transmembrane transporter activity	1	1	0.041637	0.332653	ABCC3
Molecular Function	GO:0015297	antiporter activity	8	93	0.0400022	0.332653	SLC37A1,SLC4A1,LOC101928055-2,SLC9A3-AS1,SLC4A11,SLC26A1,SLC26A10,SLC47A2
Molecular Function	GO:0015319	sodium:inorganic phosphate symporter activity	1	1	0.041637	0.332653	SLC17A7
Molecular Function	GO:0015343	siderophore transmembrane transporter activity	1	1	0.041637	0.332653	ASIC3
Molecular Function	GO:0016154	pyrimidine-nucleoside phosphorylase activity	1	1	0.041637	0.332653	TYMP
Molecular Function	GO:0016494	C-X-C chemokine receptor activity	2	8	0.0410326	0.332653	ACKR3,GPR35
Molecular Function	GO:0016628	oxidoreductase activity, acting on the CH-CH group of donors, NAD or NADP as acceptor	4	30	0.0346182	0.332653	DHDH,TM7SF2,BDH2,AKR1C2
Molecular Function	GO:0016711	flavonoid 3'-monooxygenase activity	1	1	0.041637	0.332653	CYP1A1
Molecular Function	GO:0016763	pentosyltransferase activity	6	60	0.0381664	0.332653	QPRT,PARP12,PARP14,PARP9,PARP10,TYMP
Molecular Function	GO:0016812	hydrolase activity, acting on carbon-nitrogen (but not peptide) bonds, in cyclic amides	2	8	0.0410326	0.332653	OPLAH,AMDHD1
Molecular Function	GO:0016833	oxo-acid-lyase activity	2	7	0.0316352	0.332653	CLYBL,HOGA1
Molecular Function	GO:0016872	intramolecular lyase activity	1	1	0.041637	0.332653	ISYNA1
Molecular Function	GO:0016891	endoribonuclease activity, producing 5'-phosphomonoesters	7	74	0.0341675	0.332653	novel.15237,novel.11754,novel.6309,novel.19092,TLR8-AS1,LOC107986113,novel.4683
Molecular Function	GO:0016898	oxidoreductase activity, acting on the CH-OH group of donors, cytochrome as acceptor	1	1	0.041637	0.332653	LDHD
Molecular Function	GO:0016964	alpha-2 macroglobulin receptor activity	1	1	0.041637	0.332653	LRP1
Molecular Function	GO:0017075	syntaxin-1 binding	4	27	0.0244386	0.332653	SNPH,UNC13A,PRRT2,STXBP2
Molecular Function	GO:0017168	5-oxoprolinase (ATP-hydrolyzing) activity	1	1	0.041637	0.332653	OPLAH
Molecular Function	GO:0018549	methanethiol oxidase activity	1	1	0.041637	0.332653	SELENBP1
Molecular Function	GO:0019782	ISG15 activating enzyme activity	1	1	0.041637	0.332653	UBA7
Molecular Function	GO:0019842	vitamin binding	12	155	0.028878	0.332653	FTCD,PYGM,P4HTM,ACCS,GAD1,MTARC1,PC,CSAD,GPT,TKTL2,ABAT,MOCOS
Molecular Function	GO:0022853	active ion transmembrane transporter activity	20	296	0.0235519	0.332653	SLC26A10,SLC17A7,SLC9A3-AS1,ATP4A,RAB30-DT,ATP1B1,SLC6A13,SLC6A12,SLC4A1,LOC101928055-2,SLC26A1,SLC5A3,SLC4A11,MFSD3,ATP8A1,UNC79,SLC2A13,SLC37A1,ABCC8,SLC6A9
Molecular Function	GO:0023029	MHC class Ib protein binding	8	84	0.0235996	0.332653	TAP1,TAP1-2,TAP1-5,TAP1-6,TAP1-8,TAP1-7,TAP1-4,TAP1-3
Molecular Function	GO:0031714	C5a anaphylatoxin chemotactic receptor binding	1	1	0.041637	0.332653	C3
Molecular Function	GO:0031715	C5L2 anaphylatoxin chemotactic receptor binding	1	1	0.041637	0.332653	C3
Molecular Function	GO:0032029	myosin tail binding	1	1	0.041637	0.332653	SPTBN5
Molecular Function	GO:0032145	succinate-semialdehyde dehydrogenase binding	1	1	0.041637	0.332653	ABAT
Molecular Function	GO:0033293	monocarboxylic acid binding	7	73	0.0320405	0.332653	SERPINA5,PC,CYP26B1,AKR1C2,ACOXL,UGT1A9,GSTM2
Molecular Function	GO:0033885	10-hydroxy-9-(phosphonooxy)octadecanoate phosphatase activity	1	1	0.041637	0.332653	EPHX2
Molecular Function	GO:0034041	ABC-type sterol transporter activity	1	1	0.041637	0.332653	ABCG1
Molecular Function	GO:0034386	4-aminobutyrate:2-oxoglutarate transaminase activity	1	1	0.041637	0.332653	ABAT
Molecular Function	GO:0034713	type I transforming growth factor beta receptor binding	2	8	0.0410326	0.332653	SMAD7,SMAD6
Molecular Function	GO:0042287	MHC protein binding	10	128	0.0413674	0.332653	TAP1-8,TAPBP-2,TAP1-3,TAP1-4,TAP1-7,TAP1,TAPBP,TAP1-2,TAP1-6,TAP1-5
Molecular Function	GO:0042931	enterobactin transmembrane transporter activity	1	1	0.041637	0.332653	ASIC3
Molecular Function	GO:0043168	anion binding	134	2752	0.0288766	0.332653	DHX58,ABAT,PAK6,TAP1-4,CSAD,TAP1-5,CDK3,SEPTIN4,SPEG,CDK18,ACOXL,RPS6KA2,ATP4A,RELA-DT,HHAT,OAS3,novel.7960,UGT1A9,DNAH7,HSPA2,DDX60L,FMO4,GBP1,GBP3,GAD1,CARNS1,SYT5,GSTM2,PINK1,GBP4,ABCA1,ACCS,DNAH3,CDKL5,PALM3,SESN3,SEPTIN6,TAP1-3,KIFC2,PARP9,TRPM4,GIMAP2,FTCD,LOC102724788,IFIH1,GSN,DNM1,ANXA9,PLCD1,AKR1C2,SGK2,JAK3,PIP5KL1,UBA7,RAB43,PYGM,LOC107987477,OAS1,CYP26B1,ABCC3,ABCA7,AK9,TXK,P2RX6,ATP…
Molecular Function	GO:0043225	ATPase-coupled inorganic anion transmembrane transporter activity	3	16	0.0268587	0.332653	SLC4A1,SLC26A10,SLC26A1
Molecular Function	GO:0043423	3-phosphoinositide-dependent protein kinase binding	1	1	0.041637	0.332653	PTK2B
Molecular Function	GO:0043795	glyceraldehyde oxidoreductase activity	1	1	0.041637	0.332653	AKR1B1
Molecular Function	GO:0044717	8-hydroxy-dADP phosphatase activity	1	1	0.041637	0.332653	NUDT18
Molecular Function	GO:0045505	dynein intermediate chain binding	4	27	0.0244386	0.332653	SPTBN5,DNAH3,DNAH7,DNAH2
Molecular Function	GO:0046316	gluconokinase activity	1	1	0.041637	0.332653	IDNK
Molecular Function	GO:0046715	active borate transmembrane transporter activity	1	1	0.041637	0.332653	SLC4A11
Molecular Function	GO:0046943	carboxylic acid transmembrane transporter activity	12	158	0.0328116	0.332653	CEACAM1,SLC17A7,SLC26A10,SLC26A1,SLC16A13,SLC16A2,SLC6A12,SLC6A9,SLC27A1,SLC7A4,ABCC3,SLC6A13
Molecular Function	GO:0047016	cholest-5-ene-3-beta,7-alpha-diol 3-beta-dehydrogenase activity	1	1	0.041637	0.332653	HSD3B7
Molecular Function	GO:0047024	5alpha-androstane-3beta,17beta-diol dehydrogenase activity	2	8	0.0410326	0.332653	AKR1C2,novel.1416
Molecular Function	GO:0047102	aminomuconate-semialdehyde dehydrogenase activity	1	1	0.041637	0.332653	ALDH8A1
Molecular Function	GO:0047130	saccharopine dehydrogenase (NADP+, L-lysine-forming) activity	1	1	0.041637	0.332653	AASS
Molecular Function	GO:0047131	saccharopine dehydrogenase (NAD+, L-glutamate-forming) activity	1	1	0.041637	0.332653	AASS
Molecular Function	GO:0047298	(S)-3-amino-2-methylpropionate transaminase activity	1	1	0.041637	0.332653	ABAT
Molecular Function	GO:0047499	calcium-independent phospholipase A2 activity	2	8	0.0410326	0.332653	PLA2G4C,PLA2G6
Molecular Function	GO:0047730	carnosine synthase activity	1	1	0.041637	0.332653	CARNS1
Molecular Function	GO:0047777	(S)-citramalyl-CoA lyase activity	1	1	0.041637	0.332653	CLYBL
Molecular Function	GO:0047837	D-xylose 1-dehydrogenase (NADP+) activity	1	1	0.041637	0.332653	DHDH
Molecular Function	GO:0047844	deoxycytidine deaminase activity	2	8	0.0410326	0.332653	APOBEC3F,CDA
Molecular Function	GO:0050480	imidazolonepropionase activity	1	1	0.041637	0.332653	AMDHD1
Molecular Function	GO:0055103	ligase regulator activity	1	1	0.041637	0.332653	CAPN3
Molecular Function	GO:0062061	TAP complex binding	2	7	0.0316352	0.332653	TAPBP-2,TAPBP
Molecular Function	GO:0070566	adenylyltransferase activity	4	30	0.0346182	0.332653	OAS3,TENT5C,OAS1,OASL
Molecular Function	GO:0072582	17-beta-hydroxysteroid dehydrogenase (NADP+) activity	3	18	0.0368083	0.332653	novel.1416,AKR1C2,HSD17B3
Molecular Function	GO:0097573	glutathione oxidoreductase activity	1	1	0.041637	0.332653	GLRX
Molecular Function	GO:0097682	intracellular phosphatidylinositol-3,5-bisphosphate-sensitive cation channel activity	1	1	0.041637	0.332653	MCOLN1
Molecular Function	GO:0102102	homocarnosine synthase activity	1	1	0.041637	0.332653	CARNS1
Molecular Function	GO:0102867	molybdenum cofactor sulfurtransferase activity	1	1	0.041637	0.332653	MOCOS
Molecular Function	GO:1901618	organic hydroxy compound transmembrane transporter activity	6	58	0.0330553	0.332653	ASIC3,CEACAM1,ABCG1,SLC2A13,SLC5A3,ABCC3
Molecular Function	GO:1901682	sulfur compound transmembrane transporter activity	6	60	0.0381664	0.332653	SLC6A13,SLC26A1,ABCC3,SLC26A10,MFSD3,SLC27A1
Molecular Function	GO:1904841	TORC2 complex binding	1	1	0.041637	0.332653	PINK1
Biological Process	GO:0022603	regulation of anatomical structure morphogenesis	50	934	0.0416909	0.332762	CEACAM1,ADGRB2,DLL1-2,ALOX12,SMOC2,ADM2,OBSL1,PALM2AKAP2,EFNB3,SYNGAP1,SEMA3G,GBP1,SEMA3B,TRIM46,UNC13A,PINK1,SRCIN1,PLXNA2,PTK2B,C3,PSMB10,FGF2,ACVRL1,L1CAM,PSMB8-5,CDKL5,NTNG2,DLL1,GPNMB,WASF3,PSMB8-7,TLR3,PSMB8-3,JUP,PSMB8,SERPINF1,PSMB8-8,LIMS2,ALOX12-AS1,PSMB8-6,PRKN,SCX,MAP6,CSF1,ARHGAP4,novel.6237,BAMBI,PSMB8-2,UST,WNT4
Biological Process	GO:0006629	lipid metabolic process	78	1541	0.0418701	0.333869	ABCA7,CYP21A2-3,ABHD1,PPARA,CYP26B1,LOC101930276,DEGS2,DGAT1,PLCD1,AKR1C2,CYP2U1,LINC00663,ABHD4,C3,SCARF1,novel.9505,BBS1,PLA2G4C,TM7SF2,EFR3B,novel.11729,PIK3R3,SMARCD3,PNPLA6,PLCD4,ABCA1,HSD3B7,APOE,TMEM150A,PLA2G6,HSD17B14,NPC1L1,ACSS2,EPHX2,PIK3IP1,HSD17B3,GPLD1,TREX1,FUT2,LSS-2,PNPLA7,STARD10,novel.1416,GAL3ST2-2,RORC,SLC44A5,CEACAM1,CES4A,ABCA5,UGT1A9,ALOX12,INPP5J,PLAAT4,PC,GSTM2,APOL1,AP…
Biological Process	GO:0002082	regulation of oxidative phosphorylation	3	19	0.0423943	0.335138	PINK1,DENND5B-AS1,NUPR1
Biological Process	GO:0002709	regulation of T cell mediated immunity	9	111	0.0421443	0.335138	CEACAM1,IL18R1,SMAD7,ZBTB1,MR1,RSAD2,TRPM4,HLA-F,B2M-2
Biological Process	GO:0010878	cholesterol storage	3	19	0.0423943	0.335138	ABCG1,ABCA1,PPARA
Biological Process	GO:0045056	transcytosis	3	19	0.0423943	0.335138	RAB17,FCGRT,LRP1
Biological Process	GO:1902307	positive regulation of sodium ion transmembrane transport	3	19	0.0423943	0.335138	ANK3,ATP1B1,GLRX
Biological Process	GO:1902883	negative regulation of response to oxidative stress	3	19	0.0423943	0.335138	GPR37L1,GGT7,PINK1
Biological Process	GO:1903672	positive regulation of sprouting angiogenesis	3	19	0.0423943	0.335138	DLL1,DLL1-2,FGF2
Molecular Function	GO:0004970	ionotropic glutamate receptor activity	3	19	0.0423943	0.335138	PTK2B,GRIK5,GRIN2D
Molecular Function	GO:0008569	minus-end-directed microtubule motor activity	3	19	0.0423943	0.335138	DNAH3,DNAH2,DNAH7
Biological Process	GO:0033561	regulation of water loss via skin	4	32	0.0425796	0.33596	ALOX12-AS1,ALOX12,CYP26B1,KRT16
Molecular Function	GO:0015248	sterol transporter activity	4	32	0.0425796	0.33596	ABCG1,OSBPL7,ABCA1,APOE
Biological Process	GO:0071466	cellular response to xenobiotic stimulus	10	129	0.0432472	0.340902	CYP26B1,RORC,GSTM2,CYP2U1,MTARC1,ALDH3A1,AKR1C2,UGT1A9,CYP1A1,CES3
Biological Process	GO:0034765	regulation of ion transmembrane transport	28	477	0.0436403	0.343673	KCNK15,KCNIP3,CAPN3,ACTN2,CACNA1G,KCNH3,KCNC4,OPRL1,HAP1,STAC2,SLC6A9,HSPA2,ANK3,GLRX,CATSPER2,KCNC3,GPR35,ATP1B1,TRPC1,KLHL24,HCN3-2,CACNB3,GSTM2,CACNA1A,CLIC3,CACNA2D2,PTK2B,TMEM37
Biological Process	GO:0050771	negative regulation of axonogenesis	6	62	0.0437549	0.343919	EFNB3,ARHGAP4,TRIM46,SEMA3B,SYNGAP1,SEMA3G
Molecular Function	GO:0004190	aspartic-type endopeptidase activity	6	62	0.0437549	0.343919	TLR8-AS1,LOC107986113,novel.6309,UCA1,novel.15861,novel.15237
Biological Process	GO:0006094	gluconeogenesis	8	95	0.0444731	0.348901	GPD1,ENO3,MST1L,ALDOC,GPT,MST1,PC,PPARA
Biological Process	GO:0090175	regulation of establishment of planar polarity	8	95	0.0444731	0.348901	PSMB8-7,PSMB8-6,PSMB8-3,PSMB10,PSMB8-2,PSMB8-8,PSMB8,PSMB8-5
Biological Process	GO:0045661	regulation of myoblast differentiation	5	47	0.0449276	0.351798	CDON,CAPN3,DLL1,RANBP3L,DLL1-2
Biological Process	GO:0071300	cellular response to retinoic acid	5	47	0.0449276	0.351798	PTK2B,SERPINF1,CYP26B1,COL1A1,PTK6
Biological Process	GO:1901617	organic hydroxy compound biosynthetic process	16	241	0.045354	0.3548	TM7SF2,FAXDC2,HSD17B3,ALOX12-AS1,NPC1L1,PTK2B,AKR1B1,WNT4,TRPC1,ISYNA1,HSD3B7,ALOX12,ABCG1,NR4A2,LSS-2,novel.1416
Biological Process	GO:0031644	regulation of nervous system process	11	148	0.0454244	0.355015	TYMP,EGR2,OPRL1,JAM2,GPR35,DLGAP1,GRIN2D,CACNB3,STX1B,ZFHX2,WASF3
Biological Process	GO:0043436	oxoacid metabolic process	58	1112	0.0457467	0.357196	AMDHD1,CYP1A1,HSD3B7,SLC26A1,ACCS,GPD1,NUPR1,PSMB8-5,ABAT,PPM1K,PSMB8-7,GPT,AMT,CSAD,LDHD,AASS,PSMB8-3,HOGA1,PSMB8,PSMB8-8,ACSS2,EPHX2,MIR570HG-6,FTCD,PSMB8-6,LOC102724788,ALOX12-AS1,QPRT,ALDOC,ACOXL,PSMB8-2,ARG2,CEACAM1,AKR1C2,IDNK,ALOX12,UGT1A9,ENO3,SLC16A2,CYP26B1,TREX1,PPARA,MTARC1,ABHD1,PDK4,BDH2,DALRD3,ALDH8A1,GAD1,CARNS1,PTGDS,PLA2G4C,GSTM2,SLC4A1,C3,PSMB10,CYP2U1,PC
Biological Process	GO:0007166	cell surface receptor signaling pathway	150	3164	0.0458359	0.357554	GBP1,IFNL2,SEMA3B,NFAM1,CEACAM1,SMOC2,XAF1,BTC,RORC,TREX1,HAP1,DACT3,DTX3L,PRAM1,SCX,AKR1B1,TLE2,OAS3,NOTCH3,HHAT,WNT4,SPRY3-2,GDF9,PPM1N,DEPTOR,CHRD,DLL1,CLIP3,MT1M,PSMB8-7,PADI2,IL11,CARD14,PBLD,CDIP1,MX1,STX1B,ADORA2A,DNM1,IL17RB,FLT3LG,CDON,JAK3,BTN3A2,COL1A1,JUNB,OAS1,PELI2,ABCA7,TXK,PPARA,RSAD2,CASP1,PSMB8,JUP,CBLB,DUOX2,MST1L,PSMB8-6,ACKR3,PSMB8-2,CTF1,CHST11,NDRG4,TNFSF10,HEY1,INHA,PALM3,…
Biological Process	GO:0051049	regulation of transport	91	1836	0.045885	0.3576	KCNC3,TRIM46,SFTPD,KLHL24,ATP1B1,PINK1,GSTM2,SYT5,TMEM37,PTK2B,KCNIP3,ABCA5,KCNH3,CEACAM1,DYSF,DOC2B-2,HAP1,FXYD6,CREBRF,HSPA2,SLC6A9,AKAP5,ANK3,ICA1,SEPTIN4,GRIK5,novel.13072,C4A-3,HLA-F,PRAM1,ACTN2,KCNC4,GDF9,B2M-2,IL11,CLIP3,ABCG1,DLL1,ABCC8,MAPK15,PRRT2,EPM2A,ADCY5,GLRX,STXBP2,VTN,STX1B,SPTBN4,ADORA2A,LOC107985555,HCN3-2,TRPC1,CLIC3,CACNA1A,C3,UCP2,DNM1,OPRL1,SGK2,DLL1-2,ABCA7,RAB26,ATP8A1,LR…
Biological Process	GO:0001666	response to hypoxia	20	319	0.0459338	0.357643	NR4A2,ALDH3A1,PPARA,PSMB8-3,PSMB8-7,PSMB8-5,CYP1A1,CD24,ACVRL1,PSMB10,PSMB8-2,ATP1B1,PSMB8-6,DENND5B-AS1,PINK1,UCP2,NOL3,PSMB8,CASP1,PSMB8-8
Biological Process	GO:0042446	hormone biosynthetic process	7	79	0.046201	0.358709	HSD17B3,AKR1B1,HSD17B14,CYP21A2-3,WNT4,DUOX2,novel.1416
Molecular Function	GO:0106306	protein serine phosphatase activity	7	79	0.046201	0.358709	EPM2A,DUSP8,PPM1H,DUSP1,SSH3,PPM1K,PPM1N
Molecular Function	GO:0106307	protein threonine phosphatase activity	7	79	0.046201	0.358709	SSH3,DUSP1,PPM1H,EPM2A,DUSP8,PPM1N,PPM1K
Cellular Component	GO:0016323	basolateral plasma membrane	17	261	0.0464845	0.360571	SLC4A1,TRPC1,SLC6A13,NDRG4,ATP1B1,CA11,MUC20-5,SLC26A10,ANK3,SLC6A9,LRP1,MUC20-3,ABCC3,SLC4A11,RAB17,TGFA,SLC26A1
Biological Process	GO:0006082	organic acid metabolic process	59	1135	0.0466321	0.361038	CYP26B1,PPARA,MTARC1,ABHD1,TREX1,AKR1C2,IDNK,ALOX12,UGT1A9,ARG2,CEACAM1,SLC16A2,ENO3,C3,SLC4A1,GSTM2,CYP2U1,PC,PSMB10,ALDH8A1,PDK4,DALRD3,BDH2,CARNS1,PTGDS,PLA2G4C,GAD1,PSMB8-7,AMT,GPT,ABAT,PPM1K,PSMB8-3,CSAD,LDHD,AASS,HSD3B7,CYP1A1,AMDHD1,NUPR1,PSMB8-5,SLC26A1,GPD1,ACCS,QPRT,ACOXL,ALDOC,LOC102724788,PSMB8-6,ALOX12-AS1,STAT5A,PSMB8-2,PSMB8-8,HOGA1,PSMB8,MIR570HG-6,EPHX2,FTCD,ACSS2
Biological Process	GO:0006952	defense response	111	2284	0.0466055	0.361038	TAP1-6,GBP1,GBP3,GBP2,IFNL2,TAP1,TRIM46,SFTPD,DUOXA1,CFB-2,APOL1,C1R-2,NFAM1,GBP4,ARG2,CEACAM1,NLRC5,TAP1-2,MC1R,ADM2,XAF1,APOL3,MT1G,OASL,IFI30,MUC1,TREX1,TAP1-5,IFI35,C1R,SERPINF1,OPTN,KRT16,DDX60,LTB4R,DTX3L,STAT5A,ERAP1,C1RL-2,ZBTB1,OAS3,CSF1,CFB-5,HLA-F,C4A-3,APOL2,MMP25,PTK6,NUPR1,PSMB8-5,DHX58,CCDC88B,MT1M,SLC15A3,PSMB8-7,TAP1-4,B2M-2,PSMB8-3,TAP1-8,MUC20-3,GZMM,ADCY5,PLA2G4C,C3,MX1,PSMB10…
Biological Process	GO:0010907	positive regulation of glucose metabolic process	4	33	0.0469147	0.361195	PPARA,PPP1R3E,GPLD1,GPT
Biological Process	GO:0030308	negative regulation of cell growth	15	223	0.046854	0.361195	PPARA,CDA,ARHGAP4,novel.14630,BST2,OSGIN1,TRIM46,SEMA3B,TSPYL2,DACT3,ACVRL1,novel.15238,LOC100506076,SEMA3G,GDF9
Biological Process	GO:0048585	negative regulation of response to stimulus	92	1860	0.0467897	0.361195	PINK1,PTCH2,GBP1,SYNGAP1,SEMA3B,CREBRF,TREX1,NR4A2,PALM3-2,GRK4,MUC1,DUSP1,NLRC5,CEACAM1,ARG2,MC1R,ALOX12,ADM2,BTC,ALOX12-AS1,CASTOR3,NOTCH3,TLE2,OAS3,SPRY3-2,WNT4,HLA-F,SERPINF1,DACT3,IFI35,SMAD7,RGS11,OPTN,DLL1,GGT7,CHRD,PSMB8-7,PADI2,PSMB8-3,FBN1,DEPTOR,PPM1N,PTK6,PSMB8-5,DHX58,GPR37L1,UCP2,NOL3,PSMB10,ADORA2A,VTN,MEIS3,SEMA3G,ELL3,PBLD,CGNL1,ADCY5,OAS1,TRIM39-7,PARP14,CYP26B1,ABCA7,PPARA,RASA…
Biological Process	GO:1903076	regulation of protein localization to plasma membrane	8	96	0.0468269	0.361195	GBP1,EPM2A,AKAP5,CLIP3,LRP1,STAC2,novel.13072,LOC107985555
Cellular Component	GO:0005963	magnesium-dependent protein serine/threonine phosphatase complex	4	33	0.0469147	0.361195	PPP2R3B-3,PPP2R3B-2,novel.14461,novel.14422
Molecular Function	GO:0070001	aspartic-type peptidase activity	6	63	0.046731	0.361195	UCA1,novel.15237,novel.15861,novel.6309,LOC107986113,TLR8-AS1
Biological Process	GO:0007389	pattern specification process	26	440	0.0472291	0.362712	MEIS3,NDRG4,DNAAF4,PLXNA2,C3,CFAP53,NEK8,DNAAF1,BTG2,SYNGAP1,DRC1,NTF4,HES7,CHRD,DNAAF3,DLL1,CYP26B1,HEY1,CDON,CCDC103,PIFO,SMARCD3,DLL1-2,SMAD6,EGR2,ACVRL1
Biological Process	GO:0009179	purine ribonucleoside diphosphate metabolic process	10	131	0.0471792	0.362712	ALDOC,SLC4A1,DENND5B-AS1,AK9,PPARA,TREX1,NUDT18,NUPR1,ENO3,GPD1
Biological Process	GO:1903169	regulation of calcium ion transmembrane transport	11	149	0.0472874	0.362712	CAPN3,GPR35,OPRL1,ATP1B1,TRPC1,HAP1,STAC2,CACNB3,GSTM2,PTK2B,HSPA2
Molecular Function	GO:0005201	extracellular matrix structural constituent	11	149	0.0472874	0.362712	COL5A3,TNXB-7,VTN,COL6A2,LAMA3,FBN1,COL5A1,LAMB3,COL7A1,COL1A1,SFTPD
Biological Process	GO:0070588	calcium ion transmembrane transport	18	281	0.0473488	0.362846	OPRL1,CAPN3,CACNA1G,HSPA2,HAP1,STAC2,TRPM4,GPR35,MCOLN1,TRPM8,GSTM2,CACNA1A,NOL3,PTK2B,CACNB3,GRIN2D,TRPC1,ATP1B1
Biological Process	GO:0009409	response to cold	5	48	0.0485039	0.367252	FOS,HSPA2,UCP2,SLC27A1,TRPM8
Biological Process	GO:0015872	dopamine transport	5	48	0.0485039	0.367252	PRKN,PINK1,MAPK15,SYT5,SNCG
Biological Process	GO:0031645	negative regulation of nervous system process	3	20	0.0483782	0.367252	CACNB3,GPR35,JAM2
Biological Process	GO:0032011	ARF protein signal transduction	3	20	0.0483782	0.367252	PSD2,PSD4,ARFGEF3
Biological Process	GO:0032012	regulation of ARF protein signal transduction	3	20	0.0483782	0.367252	PSD2,ARFGEF3,PSD4
Biological Process	GO:0035987	endodermal cell differentiation	5	48	0.0485039	0.367252	LAMB3,COL7A1,COL5A1,VTN,LAMA3
Biological Process	GO:0062013	positive regulation of small molecule metabolic process	9	114	0.0485461	0.367252	GPT,PPM1K,ABCG1,WNT4,CLYBL,PPARA,PPP1R3E,GPLD1,GPD1
Biological Process	GO:0072574	hepatocyte proliferation	3	20	0.0483782	0.367252	CEACAM1,TGFA,LIMS2
Biological Process	GO:0072575	epithelial cell proliferation involved in liver morphogenesis	3	20	0.0483782	0.367252	LIMS2,TGFA,CEACAM1
Biological Process	GO:1901386	negative regulation of voltage-gated calcium channel activity	3	20	0.0483782	0.367252	OPRL1,GPR35,CACNB3
Biological Process	GO:1902004	positive regulation of amyloid-beta formation	3	20	0.0483782	0.367252	ABCG1,GSAP,SLC2A13
Biological Process	GO:2000427	positive regulation of apoptotic cell clearance	3	20	0.0483782	0.367252	ABCA7,C4A-3,C3
Molecular Function	GO:0001972	retinoic acid binding	3	20	0.0483782	0.367252	SERPINA5,CYP26B1,UGT1A9
Molecular Function	GO:0120020	cholesterol transfer activity	3	20	0.0483782	0.367252	ABCG1,ABCA1,APOE
Molecular Function	GO:0043167	ion binding	310	6882	0.0488473	0.369192	CLYBL,RAB26,TLL2,PARP14,CNGA4,ZFP14,ZNF471,DLL1-2,SMAD6,HCN3-2,MAST1,TRPC1,ANXA8,S100A1,BBS12,MOCOS,NRXN2,SNAI3,UBE2L6,PPP2R3B-2,AGFG2,PCDHA10,PDE6A,GPT,LHPP,ERAP2,ZNF233,APOBEC3F,ACVRL1,ADAMTS10,AMDHD1,NR4A1,CHRND,ASAP3,PARP12,MTARC1,FAT4,ZFHX2,GRK4,NR4A2,novel.18166,MYO7A,MT1G,KCNIP3,TAP1-2,IDNK,EFCAB5,ALOX12,ARG2,NLRC5,OBSCN,PC,WIPI1,SERPINA5,PTK2B,PLCH2,ABCA9,PNCK,GBP2,MAP3K12,NANOS1,CALCOCO1…
Biological Process	GO:0009135	purine nucleoside diphosphate metabolic process	10	132	0.0492325	0.371297	NUDT18,NUPR1,GPD1,ENO3,ALDOC,SLC4A1,DENND5B-AS1,AK9,PPARA,TREX1
Cellular Component	GO:0001750	photoreceptor outer segment	8	97	0.0492605	0.371297	ROM1,INHA,SPTBN5,CDHR1,PRCD,GRK4,PDE6A,MYO7A
Cellular Component	GO:0030018	Z disc	10	132	0.0492325	0.371297	SLC4A1,OBSL1,SYNPO,FBXO32,CAPN3,ANK3,ACTN2,JUP,OBSCN,SYNC
Biological Process	GO:0002335	mature B cell differentiation	4	34	0.0514853	0.371784	DLL1,PTK2B,DLL1-2,SLAMF8
Biological Process	GO:0002775	antimicrobial peptide production	2	9	0.0513262	0.371784	KLK7,ELANE
Biological Process	GO:0006694	steroid biosynthetic process	13	187	0.0494931	0.371784	HSD17B14,LSS-2,AKR1B1,CYP21A2-3,novel.1416,WNT4,ABCG1,NPC1L1,TM7SF2,CYP1A1,HSD17B3,HSD3B7,FAXDC2
Biological Process	GO:0016102	diterpenoid biosynthetic process	2	9	0.0513262	0.371784	ALDH8A1,CYP1A1
Biological Process	GO:0016185	synaptic vesicle budding from presynaptic endocytic zone membrane	2	9	0.0513262	0.371784	DNM1,MX1
Biological Process	GO:0018345	protein palmitoylation	4	34	0.0514853	0.371784	HHAT,novel.13072,LOC107985555,CLIP3
Biological Process	GO:0030638	polyketide metabolic process	2	9	0.0513262	0.371784	AKR1B1,AKR1C2
Biological Process	GO:0033601	positive regulation of mammary gland epithelial cell proliferation	2	9	0.0513262	0.371784	MST1,MST1L
Biological Process	GO:0034351	negative regulation of glial cell apoptotic process	2	9	0.0513262	0.371784	DLL1-2,DLL1
Biological Process	GO:0035701	hematopoietic stem cell migration	2	9	0.0513262	0.371784	JAM2,GPLD1
Biological Process	GO:0035754	B cell chemotaxis	2	9	0.0513262	0.371784	HSD3B7,PTK2B
Biological Process	GO:0043097	pyrimidine nucleoside salvage	2	9	0.0513262	0.371784	CDA,TYMP
Biological Process	GO:0043171	peptide catabolic process	4	34	0.0514853	0.371784	ERAP2,ERAP1,GGT7,ADAMTS13
Biological Process	GO:0044597	daunorubicin metabolic process	2	9	0.0513262	0.371784	AKR1C2,AKR1B1
Biological Process	GO:0044598	doxorubicin metabolic process	2	9	0.0513262	0.371784	AKR1B1,AKR1C2
Biological Process	GO:0046337	phosphatidylethanolamine metabolic process	4	34	0.0514853	0.371784	SLC27A1,ABHD4,PLAAT4,PLA2G6
Biological Process	GO:0048563	post-embryonic animal organ morphogenesis	2	9	0.0513262	0.371784	FBN1,MYO7A
Biological Process	GO:0050922	negative regulation of chemotaxis	6	64	0.0498296	0.371784	SEMA3G,SLAMF8,DUSP1,PADI2,ELANE,SEMA3B
Biological Process	GO:0051901	positive regulation of mitochondrial depolarization	2	9	0.0513262	0.371784	ALOX12,ALOX12-AS1
Biological Process	GO:0060603	mammary gland duct morphogenesis	4	34	0.0514853	0.371784	MST1,CSF1,WNT4,MST1L
Biological Process	GO:0070424	regulation of nucleotide-binding oligomerization domain containing signaling pathway	2	9	0.0513262	0.371784	SLC15A3,SLC46A2
Biological Process	GO:0071214	cellular response to abiotic stimulus	20	323	0.0510175	0.371784	COL1A1,CAPN3,MC1R,PDE6A,TREX1,TLR3,PIEZO2,GRK4,H2AW,MCOLN1,GPLD1,GPR68,CASP1,CCND2,H2AW-2,AKR1B1,SCX,ZBTB1,BMF,IRF1
Biological Process	GO:0071260	cellular response to mechanical stimulus	6	64	0.0498296	0.371784	IRF1,CASP1,SCX,PIEZO2,TLR3,COL1A1
Biological Process	GO:0071639	positive regulation of monocyte chemotactic protein-1 production	2	9	0.0513262	0.371784	OAS3,OAS1
Biological Process	GO:0090209	negative regulation of triglyceride metabolic process	2	9	0.0513262	0.371784	GPLD1,APOE
Biological Process	GO:0098754	detoxification	6	64	0.0498296	0.371784	SLC22A18,MTARC1,MT1G,MT1M,GSTM2,SLC22A18-2
Biological Process	GO:0104004	cellular response to environmental stimulus	20	323	0.0510175	0.371784	CASP1,GPR68,GPLD1,MCOLN1,H2AW,IRF1,BMF,SCX,ZBTB1,H2AW-2,AKR1B1,CCND2,MC1R,CAPN3,COL1A1,TLR3,GRK4,PIEZO2,TREX1,PDE6A
Biological Process	GO:1900003	regulation of serine-type endopeptidase activity	2	9	0.0513262	0.371784	ANXA8L1,ANXA8
Biological Process	GO:1900038	negative regulation of cellular response to hypoxia	2	9	0.0513262	0.371784	NOL3,PINK1
Biological Process	GO:1901072	glucosamine-containing compound catabolic process	2	9	0.0513262	0.371784	OVGP1,CHI3L2
Biological Process	GO:1902571	regulation of serine-type peptidase activity	2	9	0.0513262	0.371784	ANXA8,ANXA8L1
Biological Process	GO:1905208	negative regulation of cardiocyte differentiation	2	9	0.0513262	0.371784	DLL1,DLL1-2
Biological Process	GO:1905477	positive regulation of protein localization to membrane	9	115	0.0508152	0.371784	CLIP3,LRP1,novel.13072,STAC2,CACNB3,LOC107985555,SLC5A3,AKAP5,ANK3
Biological Process	GO:1905719	protein localization to perinuclear region of cytoplasm	2	9	0.0513262	0.371784	FAM160A1,HOOK2
Biological Process	GO:2001300	lipoxin metabolic process	2	9	0.0513262	0.371784	ALOX12,ALOX12-AS1
Cellular Component	GO:0008287	protein serine/threonine phosphatase complex	6	64	0.0498296	0.371784	novel.14422,PPP2R3B-3,PPP4R4,PPP1R3E,PPP2R3B-2,novel.14461
Cellular Component	GO:0014731	spectrin-associated cytoskeleton	2	9	0.0513262	0.371784	ANK3,SPTB
Cellular Component	GO:0030659	cytoplasmic vesicle membrane	71	1402	0.0500536	0.371784	MMP25,SLC15A3,CLIP3,PRRT2,TMEM184A,TAP1-4,SLC48A1,B2M-2,TAP1-8,TAP1-5,CCDC136,TAPBP,ICA1,ANXA8L1,FCGRT,OPTN,ARFGEF3,DTX3L,MAP6,HLA-F,WNT4,CEACAM1,ABCA5,DYSF,TAP1-2,BTC,SLC6A9,TAPBP-2,TMC6,TAP1-6,ACAP1,GAD1,TAP1,PCDH7,SYT5,GPRC5C,NFAM1,WIPI1,SERPINA5,RAB17,APOE,SYNGR3,TGFA,HLA-DQB1,APH1B,TAP1-7,GPNMB,TAP1-3,MR1,BAIAP3,TLR3,SLC17A7,PCSK4,NPC1L1,BST2,TBC1D10C,HLA-DMB-2,DGAT1,RAB43,CNGA4,RAB26,ABCA7,…
Cellular Component	GO:0098843	postsynaptic endocytic zone	2	9	0.0513262	0.371784	MX1,DNM1
Cellular Component	GO:1903293	phosphatase complex	6	64	0.0498296	0.371784	novel.14461,PPP2R3B-2,PPP1R3E,PPP4R4,PPP2R3B-3,novel.14422
Molecular Function	GO:0004519	endonuclease activity	17	264	0.0507391	0.371784	novel.6309,novel.17601,novel.14628,TLR8-AS1,LOC107986113,LINC01764,novel.11726,novel.15237,novel.11754,novel.4683,EME2,ZNF337-AS1,novel.19092,RNASE4,LOC105370233,RNASEL,UCA1
Molecular Function	GO:0004974	leukotriene receptor activity	2	9	0.0513262	0.371784	LTB4R-2,LTB4R
Molecular Function	GO:0005244	voltage-gated ion channel activity	14	206	0.0498827	0.371784	GRIN2D,HCN3-2,CACNB3,CLIC3,CACNA1A,PTK2B,CACNA2D2,TMEM37,KCNIP3,CATSPER2,KCNC3,CACNA1G,KCNH3,KCNC4
Molecular Function	GO:0019531	oxalate transmembrane transporter activity	2	9	0.0513262	0.371784	SLC26A10,SLC26A1
Molecular Function	GO:0034040	ATPase-coupled lipid transmembrane transporter activity	2	9	0.0513262	0.371784	ABCC3,ABCG1
Molecular Function	GO:0070097	delta-catenin binding	2	9	0.0513262	0.371784	PLEKHA7,DACT3
Molecular Function	GO:0140657	ATP-dependent activity	38	692	0.0509122	0.371784	DDX60,SLC26A10,TAPBP,DNAH2,TAP1-5,ATP4A,IFIH1,DQX1,DHX58,DNAH3,SLC26A1,ABCA1,TAP1-8,KIFC2,TAP1-7,TAP1-4,TAP1-3,ABCC8,ABCG1,CARNS1,TAP1,TAP1-6,ATP1B1,SLC27A1,SLC4A1,ABCA9,BBS12,DDX58,TAP1-2,ABCA5,DDX60L,ATP8A1,TAPBP-2,ABCA7,ABCC3,DNAH7,HSPA2,MYO7A
Molecular Function	GO:2001069	glycogen binding	2	9	0.0513262	0.371784	EPM2A,PPP1R3E
Biological Process	GO:0065009	regulation of molecular function	134	2814	0.0515784	0.371806	LYNX1,ANXA8,NOL3,VTN,AGFG2,CCNJL,TPD52L1,GLRX,ADCY5,RGL3,EPM2A,PARP10,OPRL1,CD24,DDX58,SLC5A3,NR4A1,ID2,PBXIP1,CACNB3,novel.6237,PPP4R4,BAMBI,PSMB8-8,GPLD1,GPR35,PIK3IP1,IL18R1,P2RY11,ASAP3,SLAMF8,APH1B,AGAP11,CCNG2,STAC2,SYNGR3,SMARCD3,ELANE,PIK3R3,TGFA,SLC27A1,PTK2B,MST1,SRCIN1,PLXNA2,SERPINA5,ATP1B1,ACAP1,SYTL2,SYNGAP1,OASL,NR4A2,ALOX12,LOC101927979,NLRC5,CARF,ALOX12-AS1,CSF1,SERPINF1,ANXA8L1,…
Molecular Function	GO:0022832	voltage-gated channel activity	14	207	0.0515509	0.371806	HCN3-2,CACNB3,GRIN2D,CLIC3,CACNA1A,TMEM37,PTK2B,CACNA2D2,KCNIP3,KCNC3,CATSPER2,CACNA1G,KCNC4,KCNH3
Biological Process	GO:1904063	negative regulation of cation transmembrane transport	7	81	0.051686	0.372257	GSTM2,GPR35,SLC6A9,OPRL1,ANK3,ACTN2,CACNB3
Cellular Component	GO:0045178	basal part of cell	19	304	0.0520176	0.374318	CA11,MUC20-5,SLC26A10,ANK3,SLC27A1,SLC4A1,TRPC1,NDRG4,SLC6A13,ATP1B1,CEACAM1,RAB17,SLC4A11,SLC26A1,TGFA,SLC6A9,ABCC3,MUC20-3,LRP1
Molecular Function	GO:0043169	cation binding	225	4907	0.0525048	0.377495	TAP1-8,ZNF837,RNF112,ACTN2,FBN1,PKD1L2,LOC100506076,MMP25,YPEL3,ZMAT1,CDA,ERAP1,LOC107985728,ALOX12-AS1,PCDHA3,ZBTB1,LIMS2,SMAD7,OPTN,ZNF660,ANXA8L1,C1R,FAXDC2,ZFHX2,NR4A2,MTARC1,FAT4,TKTL2,KCNIP3,ENO3,MT1G,ARG2,OBSCN,TAP1-2,GALNT12,EFCAB5,ALOX12,DYSF,EGR2,ZNF517,SERPINA5,PC,REPS2,LENG9-4,PLCH2,TAP1,P4HTM,TAP1-6,novel.6309,PCDHA4,novel.12463,CALCOCO1,NANOS1,ACAP1,ZNF546-2,LENG9-3,PDE6A,AGAP11,PCD…
Molecular Function	GO:0046872	metal ion binding	221	4815	0.0528	0.379288	MAST1,BBS12,MOCOS,NOL3,ANXA8,S100A1,GALNT15,PLEKHM1-2,SNAI3,PPP2R3B-2,NRXN2,ADCY5,AGFG2,CYP21A2-3,RNF224,TLL2,CLYBL,TRIM39-7,RNASEL,MMP19,ZFP14,DDX58,CALML6,ZNF471,DLL1-2,SMAD6,MAP3K8,NR4A1,ASAP3,ZBTB25,NEK8,PARP12,PDE6A,AGAP11,PCDHA10,ZNF836,TAP1-7,RBM20,SNCG,ZNF233,LOC100996379,APOBEC3F,LHPP,PLCD4,ERAP2,AMDHD1,ACVRL1,ADAMTS10,ZNF517,REPS2,PC,LENG9-4,PLCH2,TAP1,P4HTM,novel.6309,TAP1-6,PCDHA4,CAL…
Biological Process	GO:0009605	response to external stimulus	159	3387	0.0530675	0.380217	IFI30,OASL,LAMA3,DUSP1,NR4A2,PALM3-2,MUC1,GRK4,MC1R,ALOX12,EGR2,NLRC5,ARG2,MT1G,PTK2B,MST1,PLXNA2,WIPI1,PDK4,SFTPD,DUOXA1,GBP2,GGT7,MUC20-3,PSMB8-3,B2M-2,PKD1L2,PTK6,PSMB8-5,ZBTB1,ERAP1,ALOX12-AS1,HLA-F,C4A-3,CSF1,NTN5,SERPINF1,C1R,IFI35,FOS,TPBG-2,DDX60,OPTN,PARP14,RNASEL,ASIC3,TRIM39-7,EFNB3,SMAD6,CD24,DDX58,CFB-7,C3,UCP2,SCARF1,GRIN2D,PSMB10,VTN,SEMA3G,ROM1,NRXN2,ADCY5,GPM6A,GPT,GPNMB,SLAMF8,M…
Biological Process	GO:0019226	transmission of nerve impulse	6	65	0.0530513	0.380217	GPR35,SPTBN4,CNTNAP1,ANK3,TYMP,CACNA1G
Biological Process	GO:0070265	necrotic cell death	6	65	0.0530513	0.380217	GSDME,CASP1,NOL3,TLR3,SLC6A13,NUPR1
Biological Process	GO:0016051	carbohydrate biosynthetic process	15	227	0.0531498	0.380477	MST1,PTK2B,GPT,ALDOC,PPARA,PC,AKR1B1,CHST11,PPP1R3E,FUT2,ISYNA1,MST1L,EPM2A,ENO3,GPD1
Biological Process	GO:0006109	regulation of carbohydrate metabolic process	14	208	0.0532572	0.380916	MST1,SLC4A1,RORC,GPT,PTK2B,TREX1,PPP1R3E,PPARA,PDK4,GPLD1,UGT1A9,GPD1,NUPR1,MST1L
Biological Process	GO:0009185	ribonucleoside diphosphate metabolic process	10	134	0.0535165	0.382439	DENND5B-AS1,SLC4A1,ALDOC,TREX1,PPARA,AK9,ENO3,GPD1,NUPR1,NUDT18
Biological Process	GO:0016310	phosphorylation	85	1717	0.0536174	0.382829	MAP3K12,PDK4,PNCK,SLC27A1,PTK2B,SLC4A1,MST1,SRCIN1,PINK1,INPP5J,LOC101927979,CEACAM1,NLRC5,OBSCN,BTC,ENO3,ADM2,HSPA2,TREX1,FAXDC2,CDK18,CDK3,SMAD7,RPS6KA2,SPRY3-2,novel.7960,CCND2,CSF1,DEPTOR,GDF9,FBN1,PTK6,NUPR1,GPD1,MAPK15,PAK6,CLIP3,SH2D3C,IL11,NTF4,CCNJL,CARD14,TPD52L1,ADCY5,PBLD,EPM2A,AK7,C3,CMPK2,DENND5B-AS1,FGF2,MAST1,SPTBN4,ADORA2A,VTN,SMAD6,SGK2,CD24,PIP5KL1,CDON,PARP14,PELI2,RNASEL,AK9,…
Biological Process	GO:0051050	positive regulation of transport	50	951	0.0538896	0.38444	GPLD1,JUP,GPR68,AKAP5,ANK3,CACNB3,novel.13072,HLA-F,C4A-3,PLA2G6,SYNGR3,ABCA1,CACNA1G,INHA,ACTN2,CAPN3,PRRT2,ABCG1,CLIP3,DLL1,STAC2,TRPM4,B2M-2,BAIAP3,TRIM46,SFTPD,GLRX,C3,PINK1,GSTM2,LOC107985555,TRPC1,ATP1B1,VTN,STX1B,ADORA2A,SGK2,OPRL1,DLL1-2,DNM1,ABCA5,RNASEL,HSPA2,SLC6A9,CREBRF,HAP1,ATP8A1,DOC2B-2,LRP1,ABCA7
Biological Process	GO:0051179	localization	319	7110	0.0540276	0.385092	APOL3,CCDC103,SLC44A5,KCNH3,CEACAM1,CFAP206,TREX1,FXYD6,HAP1,GAD1,SELENOP,APOL1,SYT5,GSTM2,SLC22A18-2,QPCT,SELENBP1,GDF9,PADI2,CHRD,CCDC88B,SEPTIN4,CFAP53,KRT16,FCGRT,TAPBP,ATP4A,SLC6A12,MAP6,PRAM1,SIDT2,COL1A1,GPR155,DGAT1,COL5A1,SLC4A11,AKR1C2,ABCC3,RSAD2,LRP1,ATP8A1,APBA2-3,SLC16A13,SLC7A4,OSGIN1,CACNA1A,MAFA,SPTBN5,CACNA1G,CFAP43,ABCA1,FAM160A1,APOE,HSD3B7,METTL7A,PARP9,PACRG,TRPM4,A1BG,CDKL5…
Biological Process	GO:0010866	regulation of triglyceride biosynthetic process	3	21	0.0547507	0.386247	SLC27A1,C3,GPLD1
Biological Process	GO:0016079	synaptic vesicle exocytosis	8	99	0.05437	0.386247	SYT5,UNC13A,PRRT2,STX1B,ADORA2A,DOC2B-2,GRIK5,SNPH
Biological Process	GO:0031629	synaptic vesicle fusion to presynaptic active zone membrane	3	21	0.0547507	0.386247	GRIK5,PRRT2,STX1B
Biological Process	GO:0051882	mitochondrial depolarization	3	21	0.0547507	0.386247	ALOX12,ALOX12-AS1,CASP1
Biological Process	GO:0060343	trabecula formation	3	21	0.0547507	0.386247	THBS3,COL1A1,HEY1
Biological Process	GO:0071467	cellular response to pH	3	21	0.0547507	0.386247	MCOLN1,GPLD1,GPR68
Biological Process	GO:0072576	liver morphogenesis	3	21	0.0547507	0.386247	LIMS2,TGFA,CEACAM1
Biological Process	GO:0099500	vesicle fusion to plasma membrane	3	21	0.0547507	0.386247	GRIK5,PRRT2,STX1B
Biological Process	GO:1902644	tertiary alcohol metabolic process	3	21	0.0547507	0.386247	AKR1C2,WNT4,AKR1B1
Biological Process	GO:2000425	regulation of apoptotic cell clearance	3	21	0.0547507	0.386247	C3,C4A-3,ABCA7
Cellular Component	GO:0097381	photoreceptor disc membrane	3	21	0.0547507	0.386247	SPTBN5,GRK4,PDE6A
Molecular Function	GO:0120015	sterol transfer activity	3	21	0.0547507	0.386247	APOE,ABCA1,ABCG1
Cellular Component	GO:0030133	transport vesicle	28	488	0.0550522	0.388043	GALNT15,MAP6,SYT5,UNC13A,ARFGEF3,HLA-F,OVGP1,novel.6237,STX1B,SLC17A7,SYTL2,SEPTIN4,ICA1,SLC6A9,PRRT2,RNF112,TMEM184A,APBA2-3,SEPTIN6,APH1B,HAP1,RAB26,NTF4,SYNGR3,CEACAM1,DNM1,SSPN,TGFA
Biological Process	GO:0010563	negative regulation of phosphorus metabolic process	25	427	0.0555153	0.39064	PPARA,PARP14,PIP5KL1,NUPR1,PTK6,INHA,CEACAM1,SMAD6,DEPTOR,INPP5J,LOC101927979,ADORA2A,PPP4R4,CDA,SPRY3-2,ARFGEF3,SRCIN1,SLC27A1,SLC4A1,CBLB,PBLD,SMAD7,EPM2A,SYTL2,PIK3IP1
Biological Process	GO:0045936	negative regulation of phosphate metabolic process	25	427	0.0555153	0.39064	EPM2A,SMAD7,CBLB,PBLD,PIK3IP1,SYTL2,PPP4R4,ADORA2A,CDA,SPRY3-2,SRCIN1,ARFGEF3,SLC4A1,SLC27A1,PIP5KL1,PTK6,INHA,NUPR1,CEACAM1,LOC101927979,SMAD6,INPP5J,DEPTOR,PPARA,PARP14
Biological Process	GO:0001954	positive regulation of cell-matrix adhesion	5	50	0.0561465	0.391506	WNT4,novel.6237,CSF1,PTK2B,JUP
Biological Process	GO:0002455	humoral immune response mediated by circulating immunoglobulin	6	66	0.0563966	0.391506	C4A-3,C1R-2,C1S,C3,C1R,C1RL-2
Biological Process	GO:0010033	response to organic substance	162	3463	0.0562579	0.391506	MAFA,CMPK2,CACNA1A,CDIP1,MX1,ADORA2A,CARD14,PBLD,BTG2,PAQR8,OAS1,JUNB,CYP26B1,GPER1,ALDH3A1,ABCA7,P2RX6,TXK,PPARA,RSAD2,DNM1,IL17RB,AKR1C2,FLT3LG,JAK3,COL1A1,RAB43,PSMB8-6,ACKR3,IFIH1,PSMB8-2,CTF1,CHST11,GSN,CASP1,JUP,PSMB8,SPOCK2,DUOX2,ZFP36,PALM3,SESN3,ADAMTS13,SHFL,TLR3,PARP9,BAIAP3,PACRG,TRPM4,ABCA1,TNFSF10,TSPYL2,HEY1,GSTM2,GBP4,GBP1,GBP3,IFNL2,RORC,TREX1,HAP1,OSBPL7,CEACAM1,SMOC2,XAF1,CASTO…
Biological Process	GO:0010543	regulation of platelet activation	4	35	0.0562901	0.391506	ALOX12-AS1,CEACAM1,ALOX12,TXK
Biological Process	GO:0010883	regulation of lipid storage	5	50	0.0561465	0.391506	ABCG1,ABCA1,C3,MEST,PPARA
Biological Process	GO:0010951	negative regulation of endopeptidase activity	10	135	0.055748	0.391506	ADORA2A,VTN,SERPINA5,NR4A1,NOL3,ANXA8,ANXA8L1,SERPINE3,SPOCK2,SERPINF1
Biological Process	GO:0019752	carboxylic acid metabolic process	56	1083	0.0557292	0.391506	GPD1,ACCS,NUPR1,PSMB8-5,CYP1A1,AMDHD1,HSD3B7,CSAD,LDHD,AASS,PSMB8-3,PPM1K,ABAT,PSMB8-7,AMT,GPT,ACSS2,EPHX2,MIR570HG-6,FTCD,PSMB8,HOGA1,PSMB8-8,PSMB8-2,LOC102724788,PSMB8-6,ALOX12-AS1,QPRT,ACOXL,ALDOC,ENO3,SLC16A2,ARG2,CEACAM1,AKR1C2,IDNK,ALOX12,UGT1A9,TREX1,PPARA,ABHD1,CYP26B1,GAD1,CARNS1,PTGDS,PLA2G4C,PDK4,DALRD3,BDH2,ALDH8A1,PSMB10,CYP2U1,PC,GSTM2,C3,SLC4A1
Biological Process	GO:0023052	signaling	306	6811	0.0563769	0.391506	NLGN3,RNASEL,TRIM39-7,DDX58,DOK4,CD24,FGF2,LTB4R-2,PSMB10,MEIS3,C3,NOL3,ADCY5,RGL3,PLEKHM1-2,ELL3,SEMA3G,BCAM,NYAP1,GPNMB,NTNG2,PLCD4,KCNK15,SNCG,PLA2G6,BAMBI,GSDME,MAP3K8,P2RY11,NEK8,MUC20-5,PSMB8-8,GPR35,SLC17A7,IL18R1,DUSP1,PALM3-2,LINC00649,MUC1,ATRNL1,IFI30,CREBRF,EGR2,MC1R,ATP1B1,REPS2,PTCH2,PLXNA2,SFTPD,KAZALD1,PDK4,HES7,MUC20-3,PSMB8-3,ARHGEF6,NTF4,CNTNAP1,ABCC8,ABCG1,PTK6,SLC46A2,HLA-F,C…
Biological Process	GO:0030279	negative regulation of ossification	4	35	0.0562901	0.391506	PTK2B,SMAD6,SMAD7,TRPM4
Biological Process	GO:0030837	negative regulation of actin filament polymerization	6	66	0.0563966	0.391506	SPTB,GSN,SSH3,SPTBN4,PFN4,SPTBN5
Biological Process	GO:0033198	response to ATP	4	35	0.0562901	0.391506	TRPM4,P2RY11,P2RX6,CASP1
Biological Process	GO:0034767	positive regulation of ion transmembrane transport	12	172	0.0562733	0.391506	STAC2,CACNB3,HAP1,TRPC1,ATP1B1,HSPA2,SLC6A9,GSTM2,GLRX,ACTN2,CAPN3,ANK3
Biological Process	GO:0045742	positive regulation of epidermal growth factor receptor signaling pathway	4	35	0.0562901	0.391506	HAP1,PTK6,BTC,TGFA
Cellular Component	GO:0036064	ciliary basal body	12	172	0.0562733	0.391506	RABL2A,CIBAR2,CFAP206,BBS1,PIFO,FANK1,MAPK15,CDKL5,CFAP70,novel.6237,SAXO2,SPACA9
Cellular Component	GO:0060076	excitatory synapse	5	50	0.0561465	0.391506	SLC17A7,SLC6A9,NLGN3,AKAP5,P2RX6
Cellular Component	GO:0070062	extracellular exosome	99	2034	0.0563263	0.391506	ALOX12-AS1,ERAP1,QPRT,SBSN,C1RL-2,TNXB-7,AKR1B1,TUBB8,CFB-5,C4A-3,PLPP1,CES3,C1R,SERPINF1,KRT16,PSMB8-7,WASF3,PSMB8-3,PADI2,COL6A2,HID1,FCGBP,GPD1,PSMB8-5,SELENBP1,ACTN2,CFB-2,GSTM2,C1R-2,CFAP70,SLC4A1,QPCT,GPRC5C,PDZK1IP1,H2AW-2,BCAS1,SLC46A3,SERPINA5,ATP1B1,SELENOP,BDH2,SLC9A3-AS1,H2AW,ALDH8A1,MUC1,FUT2,LAMA3,TMC6,CEACAM1,SECTM1,ALOX12,DYSF,ENO3,PSMB8-6,BST2,KRT15,ALDOC,PSMB8-2,CD82,GSN,CFB-3,P…
Biological Process	GO:0010594	regulation of endothelial cell migration	11	154	0.0573807	0.39767	STAT5A,ALOX12-AS1,PTK2B,FGF2,JUP,CEACAM1,SERPINF1,ALOX12,ACVRL1,GPLD1,SMOC2
Biological Process	GO:0034754	cellular hormone metabolic process	11	154	0.0573807	0.39767	CYP1A1,UGT1A9,HSD17B3,ALDH8A1,AKR1C2,CYP26B1,AKR1B1,HSD17B14,CYP21A2-3,WNT4,novel.1416
Biological Process	GO:0040012	regulation of locomotion	52	999	0.0577884	0.400159	MST1,PTK2B,SRCIN1,PLXNA2,OSGIN1,FGF2,VTN,ADORA2A,SEMA3G,SEMA3B,BBS1,PBLD,LAMA3,MCAM,DUSP1,ATP8A1,CFAP206,SMOC2,JAM2,ALOX12,CEACAM1,BTC,COL1A1,DDX58,PIP5KL1,BST2,SRGAP3,ACKR3,ALOX12-AS1,STAT5A,NDRG4,WNT4,CSF1,ARHGAP4,GPLD1,SPOCK2,SERPINF1,TPBG-2,JUP,TPBG,DUOX2,KRT16,MST1L,SLAMF8,GPNMB,CHRD,NTNG2,MAPK15,PADI2,ACVRL1,ELANE,PIK3R3
Biological Process	GO:0015718	monocarboxylic acid transport	9	118	0.058036	0.401537	AKR1C2,CEACAM1,SLC16A2,SLC16A13,SLC27A1,SLC6A12,SLC6A13,ABCC3,PROCA1
Biological Process	GO:0042325	regulation of phosphorylation	63	1239	0.0583123	0.402774	MST1L,CBLB,SMAD7,FAXDC2,PIK3IP1,SPRY3-2,CCND2,CTF1,CSF1,PIFO,NUPR1,PTK6,INHA,ELANE,GPD1,PIK3R3,TGFA,TSPYL2,ACVRL1,DEPTOR,FBN1,GDF9,SH2D3C,IL11,CCNG2,NTF4,PARP9,TLR3,GPNMB,SLAMF8,PAK6,CLIP3,ADCY5,PBLD,EPM2A,CCNJL,CARD14,TPD52L1,FGF2,SPTBN4,ADORA2A,VTN,PTK2B,SLC27A1,C3,SLC4A1,MST1,SRCIN1,PINK1,BTC,PIP5KL1,CDON,INPP5J,SMAD6,LOC101927979,CEACAM1,NLRC5,CD24,PPARA,TREX1,PARP14,PELI2,HSPA2
Cellular Component	GO:0030426	growth cone	12	173	0.0582921	0.402774	INPP5J,CCDC120,MAP3K12,GPM6A,L1CAM,PCDH9,CDKL5,ARHGAP4,novel.6237,LRP1,SLC2A13,HAP1
Biological Process	GO:0050790	regulation of catalytic activity	100	2060	0.0583678	0.402821	SPOCK2,PSMB8-8,GPLD1,PSMB8,CASP1,PIK3IP1,P2RY11,MST1L,CBLB,ASAP3,SRGAP3,NR4A1,RASA4B,PSMB8-6,PSMB9-2,PBXIP1,GSN,TBC1D10C,PSMB8-2,PPP4R4,TNFSF10,TSPYL2,PIFO,SERPINE3,ELANE,PIK3R3,TGFA,CAPN3,SLAMF8,CDKL5,ZFP36,APH1B,AGAP11,CCNG2,PARP9,TLR3,AGFG2,CCNJL,CARD14,TPD52L1,PSMB9-8,ADCY5,RGL3,EPM2A,NOL3,ANXA8,PSMB9-6,ADORA2A,VTN,RASA4,CD24,RANBP3L,SLC5A3,OAS1,TXK,SERPINF1,ANXA8L1,AKAP5,SMAD7,ARFGEF3,DTX3L,…
Molecular Function	GO:0016616	oxidoreductase activity, acting on the CH-OH group of donors, NAD or NADP as acceptor	11	155	0.059558	0.410692	HSD17B14,AKR1B1,ALDH3A1,LDHD,novel.1416,DHDH,GPD1,BDH2,AKR1C2,HSD3B7,HSD17B3
Biological Process	GO:0016126	sterol biosynthetic process	6	67	0.059866	0.412128	NPC1L1,FAXDC2,ABCG1,TM7SF2,novel.1416,LSS-2
Cellular Component	GO:0044304	main axon	6	67	0.059866	0.412128	DNM1,TRIM46,SPTBN4,ADORA2A,CNTNAP1,ANK3
Biological Process	GO:0001672	regulation of chromatin assembly or disassembly	2	10	0.0624252	0.412226	PADI2,PARP10
Biological Process	GO:0002218	activation of innate immune response	11	156	0.061789	0.412226	PSMB8-5,MUC20-5,PSMB8-8,PSMB8,PSMB8-3,MUC20-3,PSMB8-2,MUC1,PSMB10,PSMB8-7,PSMB8-6
Biological Process	GO:0002726	positive regulation of T cell cytokine production	3	22	0.0615014	0.412226	IL18R1,B2M-2,RSAD2
Biological Process	GO:0003373	dynamin family protein polymerization involved in membrane fission	2	10	0.0624252	0.412226	MX1,DNM1
Biological Process	GO:0003374	dynamin family protein polymerization involved in mitochondrial fission	2	10	0.0624252	0.412226	MX1,DNM1
Biological Process	GO:0006621	protein retention in ER lumen	2	10	0.0624252	0.412226	PDIA2,GRIK5
Biological Process	GO:0006702	androgen biosynthetic process	2	10	0.0624252	0.412226	HSD17B3,WNT4
Biological Process	GO:0007160	cell-matrix adhesion	16	251	0.0610214	0.412226	WNT4,novel.6237,CSF1,VTN,PTK2B,SNED1,JUP,THBS3,BCAM,ADAMTS13,COL5A3,ACTN2,L1CAM,STRC,ACVRL1,TMEM8B
Biological Process	GO:0008655	pyrimidine-containing compound salvage	2	10	0.0624252	0.412226	CDA,TYMP
Biological Process	GO:0010872	regulation of cholesterol esterification	2	10	0.0624252	0.412226	ABCG1,APOE
Biological Process	GO:0010944	negative regulation of transcription by competitive promoter binding	2	10	0.0624252	0.412226	SMAD7,MUC1
Biological Process	GO:0015942	formate metabolic process	2	10	0.0624252	0.412226	FTCD,AMDHD1
Biological Process	GO:0030647	aminoglycoside antibiotic metabolic process	2	10	0.0624252	0.412226	AKR1C2,AKR1B1
Biological Process	GO:0031630	regulation of synaptic vesicle fusion to presynaptic active zone membrane	2	10	0.0624252	0.412226	GRIK5,PRRT2
Biological Process	GO:0032049	cardiolipin biosynthetic process	2	10	0.0624252	0.412226	SLC27A1,PLA2G6
Biological Process	GO:0032069	regulation of nuclease activity	3	22	0.0615014	0.412226	OASL,OAS1,OAS3
Biological Process	GO:0034350	regulation of glial cell apoptotic process	2	10	0.0624252	0.412226	DLL1-2,DLL1
Biological Process	GO:0034762	regulation of transmembrane transport	31	556	0.0616891	0.412226	TMEM37,C3,CACNA2D2,PTK2B,GSTM2,CLIC3,CACNA1A,CACNB3,HCN3-2,KLHL24,TRPC1,ATP1B1,GPR35,KCNC3,CATSPER2,GLRX,ANK3,RNASEL,HSPA2,SLC6A9,CLIP3,STAC2,HAP1,OPRL1,KCNC4,KCNH3,CACNA1G,ACTN2,CAPN3,KCNK15,KCNIP3
Biological Process	GO:0035907	dorsal aorta development	2	10	0.0624252	0.412226	ACVRL1,HEY1
Biological Process	GO:0042415	norepinephrine metabolic process	2	10	0.0624252	0.412226	AKR1B1,PRKN
Biological Process	GO:0042541	hemoglobin biosynthetic process	2	10	0.0624252	0.412226	SLC6A9,INHA
Biological Process	GO:0043435	response to corticotropin-releasing hormone	2	10	0.0624252	0.412226	NR4A2,NR4A1
Biological Process	GO:0043651	linoleic acid metabolic process	3	22	0.0615014	0.412226	ALOX12,GSTM2,ALOX12-AS1
Biological Process	GO:0046469	platelet activating factor metabolic process	2	10	0.0624252	0.412226	PLA2G6,PLA2G4C
Biological Process	GO:0060100	positive regulation of phagocytosis, engulfment	2	10	0.0624252	0.412226	C3,ABCA7
Biological Process	GO:0070232	regulation of T cell apoptotic process	4	36	0.0613272	0.412226	TSC22D3,RORC,ARG2,SLC46A2
Biological Process	GO:0070292	N-acylphosphatidylethanolamine metabolic process	2	10	0.0624252	0.412226	PLAAT4,ABHD4
Biological Process	GO:0071376	cellular response to corticotropin-releasing hormone stimulus	2	10	0.0624252	0.412226	NR4A2,NR4A1
Biological Process	GO:0072073	kidney epithelium development	10	137	0.0603925	0.412226	WNT4,FAT4,FGF2,DLL1,SMAD7,NPHS1,SMAD6,DLL1-2,ARG2,CD24
Biological Process	GO:0072182	regulation of nephron tubule epithelial cell differentiation	2	10	0.0624252	0.412226	CD24,FAT4
Biological Process	GO:0090330	regulation of platelet aggregation	3	22	0.0615014	0.412226	ALOX12-AS1,CEACAM1,ALOX12
Biological Process	GO:0097267	omega-hydroxylase P450 pathway	2	10	0.0624252	0.412226	CYP2U1,CYP1A1
Biological Process	GO:0097435	supramolecular fiber organization	47	894	0.0601741	0.412226	COL1A1,SYNPO,OBSL1,HOOK2,COL5A1,INPP5J,COL7A1,OBSCN,SSH3,LAMA3,TLL2,COL20A1,FHDC1,MYO7A,CGNL1,UBE2L6,LAMB3,KLHL24,FMN1-4,SPTBN4,MAP1A,BFSP1,PTK2B,ARPC4-TTLL3,ACTN2,CAPN3,SPTBN5,APOE,SPTB,COL6A2,B2M-2,WASF3,CLIP2,COL5A3,CLIP3,CCDC88B,APH1B,PFN4,ASAP3,NPHS1,WNT4,GSN,RELA-DT,TNXB-7,PRKN,SCX,CEP126
Biological Process	GO:1900746	regulation of vascular endothelial growth factor signaling pathway	3	22	0.0615014	0.412226	DLL1,SMOC2,DLL1-2
Biological Process	GO:1901632	regulation of synaptic vesicle membrane organization	2	10	0.0624252	0.412226	PRRT2,GRIK5
Biological Process	GO:1902430	negative regulation of amyloid-beta formation	3	22	0.0615014	0.412226	ABCA7,SPON1,HAP1
Biological Process	GO:1903579	negative regulation of ATP metabolic process	3	22	0.0615014	0.412226	SLC4A1,NUPR1,PPARA
Biological Process	GO:1905155	positive regulation of membrane invagination	2	10	0.0624252	0.412226	C3,ABCA7
Cellular Component	GO:0005815	microtubule organizing center	47	894	0.0601741	0.412226	PIFO,SNCG,TAP1-7,PDZD2,TAP1-4,TAP1-3,MAPK15,CDKL5,CCDC88B,TAP1-8,KIFC2,SAXO2,CCDC120,TAP1-5,PLEKHA7,CIBAR2,CCDC78,FTCD,NEK8,SMAD7,ZBTB1,CEP126,DNAAF4,novel.14461,novel.6237,PLA2G6,DYSF,CFAP206,TAP1-2,NLRC5,RABL2A,IL17RB,SPATC1,HOOK2,OBSL1,HAP1,CCNJL,TAP1-6,CCDC146,FANK1,TAP1,BBS1,novel.14422,C7orf31,CFAP70,SPACA9,STX1B
Cellular Component	GO:0005915	zonula adherens	2	10	0.0624252	0.412226	PLEKHA7,JUP
Cellular Component	GO:0033010	paranodal junction	2	10	0.0624252	0.412226	AKR1B1,CNTNAP1
Cellular Component	GO:0036157	outer dynein arm	2	10	0.0624252	0.412226	CCDC103,CFAP70
Cellular Component	GO:0044327	dendritic spine head	2	10	0.0624252	0.412226	MX1,DNM1
Molecular Function	GO:0004126	cytidine deaminase activity	2	10	0.0624252	0.412226	APOBEC3F,CDA
Molecular Function	GO:0004623	phospholipase A2 activity	4	36	0.0613272	0.412226	PLAAT4,PLA2G4C,PROCA1,PLA2G6
Molecular Function	GO:0008061	chitin binding	2	10	0.0624252	0.412226	CHI3L2,OVGP1
Molecular Function	GO:0008556	P-type potassium transmembrane transporter activity	2	10	0.0624252	0.412226	ATP1B1,ATP4A
Molecular Function	GO:0015232	heme transmembrane transporter activity	2	10	0.0624252	0.412226	SLC48A1,FLVCR2
Molecular Function	GO:0030247	polysaccharide binding	4	36	0.0613272	0.412226	CLEC18A,PPP1R3E,EPM2A,VTN
Molecular Function	GO:0030881	beta-2-microglobulin binding	3	22	0.0615014	0.412226	MR1,FCGRT,HLA-F
Molecular Function	GO:0048407	platelet-derived growth factor binding	2	10	0.0624252	0.412226	COL1A1,COL5A1
Biological Process	GO:0009410	response to xenobiotic stimulus	10	138	0.0628062	0.413749	ALDH3A1,CYP2U1,MTARC1,GSTM2,CYP26B1,RORC,CES3,CYP1A1,AKR1C2,UGT1A9
Biological Process	GO:0042445	hormone metabolic process	16	252	0.0627686	0.413749	SLC16A2,CYP1A1,AKR1C2,UGT1A9,CYP21A2-3,novel.1416,CYP26B1,BBS1,DUOX2,DUOXA1,PCSK4,HSD17B3,ALDH8A1,HSD17B14,AKR1B1,WNT4
Molecular Function	GO:0003824	catalytic activity	299	6664	0.0627537	0.413749	DTX3L,RPS6KA2,HHAT,CES3,PLPP1,HOGA1,novel.17601,SPEG,LOC105377303,PSMB8-7,DHDH,GPD1,C1R-2,PINK1,CFB-2,METTL27,novel.15237,GBP4,TLR8-AS1,BDH2,GBP1,ALDH8A1,PPM1H,HSPA2,novel.11257,LSS-2,FMO4,PNPLA7,DDX60L,UNC79,RNF208,UGT1A9,CHI3L2,NUDT18,PSMB9-2,PSMB8-6,PRKN,CHST11,novel.14630,novel.14628,PSMB8-2,CHST6,PSMB8,PCSK4,CASP1,novel.6205,MST1L,DUOX2,ADAMTS13,AMT,SEPTIN6,SESN3,PDIA2,LOC105370233,MEST,ACCS…
Biological Process	GO:0001539	cilium or flagellum-dependent cell motility	10	141	0.0704165	0.415867	DNAH3,BBS1,TTC21A,CATSPER2,CFAP43,DNAH2,DRC1,CFAP206,FSIP2,DNAH7
Biological Process	GO:0001555	oocyte growth	1	2	0.0815421	0.415867	GDF9
Biological Process	GO:0001579	medium-chain fatty acid transport	1	2	0.0815421	0.415867	SLC27A1
Biological Process	GO:0001661	conditioned taste aversion	1	2	0.0815421	0.415867	FOS
Biological Process	GO:0001709	cell fate determination	5	55	0.0780989	0.415867	PTCH2,NTF4,CYP26B1,DLL1-2,DLL1
Biological Process	GO:0001768	establishment of T cell polarity	2	11	0.0742447	0.415867	CYP26B1,GSN
Biological Process	GO:0001932	regulation of protein phosphorylation	54	1062	0.0750755	0.415867	SMAD7,CBLB,MST1L,FAXDC2,CTF1,CSF1,CCND2,SPRY3-2,TGFA,PIK3R3,PTK6,ELANE,INHA,GDF9,FBN1,TSPYL2,ACVRL1,DEPTOR,TLR3,PARP9,NTF4,IL11,SH2D3C,CCNG2,CLIP3,PAK6,GPNMB,EPM2A,PBLD,ADCY5,TPD52L1,CARD14,CCNJL,VTN,ADORA2A,SPTBN4,FGF2,SRCIN1,PINK1,MST1,C3,SLC27A1,PTK2B,CDON,PIP5KL1,BTC,CD24,CEACAM1,LOC101927979,INPP5J,SMAD6,PELI2,HSPA2,PARP14
Biological Process	GO:0001964	startle response	3	23	0.0686187	0.415867	GRIN2D,ADORA2A,PRKN
Biological Process	GO:0001970	positive regulation of activation of membrane attack complex	1	2	0.0815421	0.415867	C3
Biological Process	GO:0002040	sprouting angiogenesis	9	121	0.0658863	0.415867	DLL1,NR4A1,PTK2B,FGF2,CEACAM1,GPLD1,DLL1-2,ACVRL1,PIK3R3
Biological Process	GO:0002230	positive regulation of defense response to virus by host	4	37	0.0665939	0.415867	APOBEC3F,PARP9,DDX58,DTX3L
Biological Process	GO:0002244	hematopoietic progenitor cell differentiation	11	162	0.0763189	0.415867	PSMB8-8,PSMB8,PSMB8-5,WDR78,PSMB8-7,ZBTB1,PSMB8-6,PSMB8-3,PSMB8-2,TREX1,PSMB10
Biological Process	GO:0002415	immunoglobulin transcytosis in epithelial cells mediated by polymeric immunoglobulin receptor	1	2	0.0815421	0.415867	RAB17
Biological Process	GO:0002481	antigen processing and presentation of exogenous protein antigen via MHC class Ib, TAP-dependent	1	2	0.0815421	0.415867	B2M-2
Biological Process	GO:0002572	pro-T cell differentiation	1	2	0.0815421	0.415867	ZBTB1
Biological Process	GO:0002689	negative regulation of leukocyte chemotaxis	3	23	0.0686187	0.415867	PADI2,DUSP1,SLAMF8
Biological Process	GO:0002777	antimicrobial peptide biosynthetic process	1	2	0.0815421	0.415867	ELANE
Biological Process	GO:0002780	antibacterial peptide biosynthetic process	1	2	0.0815421	0.415867	ELANE
Biological Process	GO:0002812	biosynthetic process of antibacterial peptides active against Gram-negative bacteria	1	2	0.0815421	0.415867	ELANE
Biological Process	GO:0002852	regulation of T cell mediated cytotoxicity directed against tumor cell target	1	2	0.0815421	0.415867	MR1
Biological Process	GO:0002854	positive regulation of T cell mediated cytotoxicity directed against tumor cell target	1	2	0.0815421	0.415867	MR1
Biological Process	GO:0002856	negative regulation of natural killer cell mediated immune response to tumor cell	1	2	0.0815421	0.415867	CEACAM1
Biological Process	GO:0002859	negative regulation of natural killer cell mediated cytotoxicity directed against tumor cell target	1	2	0.0815421	0.415867	CEACAM1
Biological Process	GO:0005996	monosaccharide metabolic process	17	281	0.0800534	0.415867	GPD1,ENO3,FBN1,PPARA,DHDH,FUT2,RORC,GPT,OAS1,MST1L,GPLD1,PDK4,PC,AKR1B1,PPP1R3E,MST1,ALDOC
Biological Process	GO:0006006	glucose metabolic process	14	217	0.0703749	0.415867	PPP1R3E,PPARA,PC,OAS1,MST1,RORC,GPT,ALDOC,ENO3,GPD1,MST1L,FBN1,PDK4,GPLD1
Biological Process	GO:0006083	acetate metabolic process	1	2	0.0815421	0.415867	ACSS2
Biological Process	GO:0006127	glycerophosphate shuttle	1	2	0.0815421	0.415867	GPD1
Biological Process	GO:0006140	regulation of nucleotide metabolic process	8	106	0.0748452	0.415867	DENND5B-AS1,SLC4A1,TREX1,PPARA,CDA,PDK4,GPD1,NUPR1
Biological Process	GO:0006227	dUDP biosynthetic process	1	2	0.0815421	0.415867	CMPK2
Biological Process	GO:0006233	dTDP biosynthetic process	1	2	0.0815421	0.415867	CMPK2
Biological Process	GO:0006471	protein ADP-ribosylation	4	39	0.077804	0.415867	PARP10,PARP9,PARP12,PARP14
Biological Process	GO:0006540	glutamate decarboxylation to succinate	1	2	0.0815421	0.415867	GAD1
Biological Process	GO:0006667	sphinganine metabolic process	1	2	0.0815421	0.415867	DEGS2
Biological Process	GO:0006707	cholesterol catabolic process	2	11	0.0742447	0.415867	SCARF1,APOE
Biological Process	GO:0006813	potassium ion transport	14	222	0.0812934	0.415867	PTK2B,ABCC8,HCN3-2,ATP1B1,KLHL24,ATP4A,KCNC4,SLC9A3-AS1,KCNH3,KCNC3,ACTN2,ANK3,KCNK15,KCNIP3
Biological Process	GO:0007169	transmembrane receptor protein tyrosine kinase signaling pathway	36	670	0.0716874	0.415867	REPS2,FGF2,VTN,MST1,PTK2B,PDK4,HAP1,FAT4,LINC00649,EFNB3,BTC,COL1A1,SMOC2,DOK4,DLL1-2,DNM1,CEACAM1,NDRG4,WNT4,SPRY3-2,CSF1,STAT5A,MST1L,CBLB,MUC20-5,GPLD1,SHC2,MUC20-3,TXNIP,NTF4,SESN3,APH1B,DLL1,PTK6,TGFA,PIK3R3
Biological Process	GO:0007288	sperm axoneme assembly	3	23	0.0686187	0.415867	CFAP206,CFAP43,FSIP2
Biological Process	GO:0007352	zygotic specification of dorsal/ventral axis	1	2	0.0815421	0.415867	SMAD6
Biological Process	GO:0007402	ganglion mother cell fate determination	1	2	0.0815421	0.415867	NTF4
Biological Process	GO:0008631	intrinsic apoptotic signaling pathway in response to oxidative stress	4	38	0.0720874	0.415867	NOL3,PRKN,LOC102724788,PINK1
Biological Process	GO:0009085	lysine biosynthetic process	1	2	0.0815421	0.415867	AASS
Biological Process	GO:0009196	pyrimidine deoxyribonucleoside diphosphate metabolic process	1	2	0.0815421	0.415867	CMPK2
Biological Process	GO:0009197	pyrimidine deoxyribonucleoside diphosphate biosynthetic process	1	2	0.0815421	0.415867	CMPK2
Biological Process	GO:0009216	purine deoxyribonucleoside triphosphate biosynthetic process	1	2	0.0815421	0.415867	AK9
Biological Process	GO:0009450	gamma-aminobutyric acid catabolic process	1	2	0.0815421	0.415867	ABAT
Biological Process	GO:0009581	detection of external stimulus	11	162	0.0763189	0.415867	TRPM8,ROM1,STRC,PJVK,PKD1L2,JUP,CACNB3,GRK4,PIEZO2,PDE6A,ASIC3
Biological Process	GO:0009582	detection of abiotic stimulus	11	164	0.0816028	0.415867	ASIC3,CACNB3,PDE6A,PIEZO2,GRK4,STRC,JUP,PKD1L2,PJVK,ROM1,TRPM8
Biological Process	GO:0009749	response to glucose	13	202	0.0802502	0.415867	ADCY5,GPR68,GJD3,SERPINF1,GRIK5,GPLD1,BAIAP3,TXNIP,PLA2G6,COL6A2,TRPM4,MAFA,UCP2
Biological Process	GO:0010651	negative regulation of cell communication by electrical coupling	1	2	0.0815421	0.415867	GJD3
Biological Process	GO:0010848	regulation of chromatin disassembly	1	2	0.0815421	0.415867	PADI2
Biological Process	GO:0010877	lipid transport involved in lipid storage	1	2	0.0815421	0.415867	APOE
Biological Process	GO:0010975	regulation of neuron projection development	25	441	0.0744527	0.415867	PLXNA2,SRCIN1,PTK2B,MAP6,SCARF1,ARHGAP4,novel.6237,STX1B,NDRG4,UST,SEMA3G,SYNGAP1,SERPINF1,SEMA3B,TRIM46,CDKL5,NTNG2,EFNB3,B2M-2,RAB17,APOE,INPP5J,OBSL1,L1CAM,PTK6
Biological Process	GO:0010977	negative regulation of neuron projection development	9	125	0.0773472	0.415867	SYNGAP1,SEMA3G,INPP5J,TRIM46,SEMA3B,STX1B,B2M-2,EFNB3,ARHGAP4
Biological Process	GO:0010983	positive regulation of high-density lipoprotein particle clearance	1	2	0.0815421	0.415867	GPLD1
Biological Process	GO:0014040	positive regulation of Schwann cell differentiation	1	2	0.0815421	0.415867	EGR2
Biological Process	GO:0014057	positive regulation of acetylcholine secretion, neurotransmission	1	2	0.0815421	0.415867	ADORA2A
Biological Process	GO:0014717	regulation of satellite cell activation involved in skeletal muscle regeneration	1	2	0.0815421	0.415867	CAPN3
Biological Process	GO:0014718	positive regulation of satellite cell activation involved in skeletal muscle regeneration	1	2	0.0815421	0.415867	CAPN3
Biological Process	GO:0015812	gamma-aminobutyric acid transport	2	11	0.0742447	0.415867	SLC6A12,SLC6A13
Biological Process	GO:0016049	cell growth	29	517	0.0648875	0.415867	L1CAM,CEACAM1,GDF9,IL17RB,LOC100506076,ACVRL1,TSPYL2,SGK2,PPARA,CDKL5,PAK6,EPM2A,SMAD7,SEMA3B,TRIM46,SEMA3G,KAZALD1,novel.15238,DACT3,NANOS1,novel.6237,novel.14630,ARHGAP4,CDA,PTCH2,UNC13A,OSGIN1,PRKN,BST2
Biological Process	GO:0016104	triterpenoid biosynthetic process	1	2	0.0815421	0.415867	LSS-2
Biological Process	GO:0016127	sterol catabolic process	2	11	0.0742447	0.415867	APOE,SCARF1
Biological Process	GO:0017143	insecticide metabolic process	1	2	0.0815421	0.415867	CYP1A1
Biological Process	GO:0017186	peptidyl-pyroglutamic acid biosynthetic process, using glutaminyl-peptide cyclotransferase	1	2	0.0815421	0.415867	QPCT
Biological Process	GO:0018352	protein-pyridoxal-5-phosphate linkage	1	2	0.0815421	0.415867	GAD1
Biological Process	GO:0019072	viral genome packaging	1	2	0.0815421	0.415867	PC
Biological Process	GO:0019074	viral RNA genome packaging	1	2	0.0815421	0.415867	PC
Biological Process	GO:0019318	hexose metabolic process	16	257	0.0720133	0.415867	PDK4,GPLD1,MST1L,ALDOC,MST1,PPP1R3E,AKR1B1,PC,FBN1,GPD1,ENO3,OAS1,RORC,GPT,FUT2,PPARA
Biological Process	GO:0019413	acetate biosynthetic process	1	2	0.0815421	0.415867	ACSS2
Biological Process	GO:0019427	acetyl-CoA biosynthetic process from acetate	1	2	0.0815421	0.415867	ACSS2
Biological Process	GO:0019520	aldonic acid metabolic process	1	2	0.0815421	0.415867	IDNK
Biological Process	GO:0019521	D-gluconate metabolic process	1	2	0.0815421	0.415867	IDNK
Biological Process	GO:0019542	propionate biosynthetic process	1	2	0.0815421	0.415867	ACSS2
Biological Process	GO:0019547	arginine catabolic process to ornithine	1	2	0.0815421	0.415867	ARG2
Biological Process	GO:0019751	polyol metabolic process	10	141	0.0704165	0.415867	PLCH2,PTK2B,AKR1B1,INPP5J,PLCD1,PLPP1,ISYNA1,DEGS2,PLCD4,SLC5A3
Biological Process	GO:0019878	lysine biosynthetic process via aminoadipic acid	1	2	0.0815421	0.415867	AASS
Biological Process	GO:0021569	rhombomere 3 development	1	2	0.0815421	0.415867	EGR2
Biological Process	GO:0021934	hindbrain tangential cell migration	1	2	0.0815421	0.415867	PLXNA2
Biological Process	GO:0021935	cerebellar granule cell precursor tangential migration	1	2	0.0815421	0.415867	PLXNA2
Biological Process	GO:0030001	metal ion transport	46	888	0.0752588	0.415867	ASIC4,KCNC4,CACNA1G,ACTN2,CAPN3,KCNK15,ABCC8,STAC2,TRPM4,B2M-2,SLC48A1,GPR35,ANK3,FLVCR2,SLC6A12,CACNB3,ATP4A,OPRL1,SLC4A11,KCNH3,KCNIP3,HSPA2,CRACR2B,ASIC3,SLC6A9,HAP1,SCNN1D,MCOLN1,SLC9A3-AS1,TRPM8,KCNC3,GLRX,EPM2A,NOL3,PTK2B,SLC6A16,GSTM2,CACNA1A,HCN3-2,SLC6A13,TRPC1,GRIN2D,KLHL24,ATP1B1,SPTBN4,ADORA2A
Biological Process	GO:0030204	chondroitin sulfate metabolic process	4	39	0.077804	0.415867	IDUA,DSE,SPOCK2,CHST11
Biological Process	GO:0030336	negative regulation of cell migration	16	260	0.0779734	0.415867	SLAMF8,CHRD,MAPK15,PADI2,DUSP1,ACVRL1,PIP5KL1,BST2,SRGAP3,WNT4,NDRG4,ARHGAP4,SERPINF1,JUP,KRT16,PBLD
Biological Process	GO:0030514	negative regulation of BMP signaling pathway	5	52	0.0644419	0.415867	CHRD,FBN1,SMAD6,SMAD7,BAMBI
Biological Process	GO:0030516	regulation of axon extension	7	88	0.0740001	0.415867	CDKL5,SEMA3G,novel.6237,ARHGAP4,SEMA3B,TRIM46,L1CAM
Biological Process	GO:0030858	positive regulation of epithelial cell differentiation	5	53	0.0688333	0.415867	ACVRL1,CD24,PLAAT4,FGF2,PTCH2
Biological Process	GO:0031175	neuron projection development	53	1036	0.0711311	0.415867	STX1B,MAP1A,ADORA2A,SPTBN4,SCARF1,PTK2B,PLXNA2,SRCIN1,UNC13A,TRIM46,SEMA3B,BTG2,BBS1,GPM6A,SYNGAP1,SEMA3G,LAMA3,FAT4,EFNB3,NR4A2,MYO7A,CDNF,OBSL1,STRC,EGR2,INPP5J,PJVK,SPRY3-2,UST,NDRG4,NTN5,ARHGAP4,novel.6237,NOTCH3,MAP6,PRKN,ANK3,SERPINF1,TPBG-2,TPBG,NYAP1,CNTNAP1,B2M-2,NTF4,NTNG2,CDKL5,PAK6,L1CAM,PTK6,SPTBN5,APOE,SPTB,RAB17
Biological Process	GO:0031333	negative regulation of protein-containing complex assembly	10	139	0.0652812	0.415867	PRRT2,CLIP3,SSH3,GSN,SPTBN4,SMAD6,INPP5J,SPTB,PFN4,SPTBN5
Biological Process	GO:0031340	positive regulation of vesicle fusion	2	11	0.0742447	0.415867	PRRT2,DOC2B-2
Biological Process	GO:0032346	positive regulation of aldosterone metabolic process	1	2	0.0815421	0.415867	WNT4
Biological Process	GO:0032349	positive regulation of aldosterone biosynthetic process	1	2	0.0815421	0.415867	WNT4
Biological Process	GO:0032429	regulation of phospholipase A2 activity	2	11	0.0742447	0.415867	ANXA8L1,ANXA8
Biological Process	GO:0032481	positive regulation of type I interferon production	7	88	0.0740001	0.415867	OAS1,IRF1,IFIH1,TLR3,OAS3,DHX58,DDX58
Biological Process	GO:0032727	positive regulation of interferon-alpha production	3	23	0.0686187	0.415867	DDX58,TLR3,IFIH1
Biological Process	GO:0033037	polysaccharide localization	1	2	0.0815421	0.415867	CHST11
Biological Process	GO:0034342	response to type III interferon	1	2	0.0815421	0.415867	SHFL
Biological Process	GO:0034346	positive regulation of type III interferon production	1	2	0.0815421	0.415867	TLR3
Biological Process	GO:0034486	vacuolar transmembrane transport	1	2	0.0815421	0.415867	SLC46A3
Biological Process	GO:0034766	negative regulation of ion transmembrane transport	7	88	0.0740001	0.415867	ACTN2,CACNB3,ANK3,SLC6A9,OPRL1,GSTM2,GPR35
Biological Process	GO:0035050	embryonic heart tube development	6	70	0.0710195	0.415867	CCDC103,PIFO,DNAAF1,NDRG4,DLL1,DLL1-2
Biological Process	GO:0035283	central nervous system segmentation	1	2	0.0815421	0.415867	EGR2
Biological Process	GO:0035284	brain segmentation	1	2	0.0815421	0.415867	EGR2
Biological Process	GO:0035498	carnosine metabolic process	1	2	0.0815421	0.415867	CARNS1
Biological Process	GO:0035993	deltoid tuberosity development	1	2	0.0815421	0.415867	SCX
Biological Process	GO:0036158	outer dynein arm assembly	3	23	0.0686187	0.415867	DNAAF4,CCDC103,DNAAF1
Biological Process	GO:0036294	cellular response to decreased oxygen levels	12	179	0.0714178	0.415867	PSMB8,PSMB8-8,PSMB8-5,PSMB8-6,PINK1,DENND5B-AS1,NOL3,PSMB8-7,PSMB10,PSMB8-2,CACNB3,PSMB8-3
Biological Process	GO:0036304	umbilical cord morphogenesis	1	2	0.0815421	0.415867	HEY1
Biological Process	GO:0036309	protein localization to M-band	1	2	0.0815421	0.415867	OBSCN
Biological Process	GO:0036315	cellular response to sterol	3	23	0.0686187	0.415867	OSBPL7,GPLD1,RORC
Biological Process	GO:0036473	cell death in response to oxidative stress	7	86	0.0671261	0.415867	PJVK,PINK1,LOC102724788,NOL3,PRKN,RNF112,GPR37L1
Biological Process	GO:0036474	cell death in response to hydrogen peroxide	3	24	0.07609	0.415867	GPR37L1,RNF112,PINK1
Biological Process	GO:0036482	neuron intrinsic apoptotic signaling pathway in response to hydrogen peroxide	1	2	0.0815421	0.415867	PINK1
Biological Process	GO:0038016	insulin receptor internalization	1	2	0.0815421	0.415867	CEACAM1
Biological Process	GO:0038158	granulocyte colony-stimulating factor signaling pathway	1	2	0.0815421	0.415867	CEACAM1
Biological Process	GO:0040007	growth	50	981	0.0815836	0.415867	PAK6,CDKL5,MT1M,DLL1,LOC100506076,GDF9,TMEM8B,TSPYL2,ACVRL1,CAPN3,L1CAM,PTK6,STAT5A,CHRND,PRKN,BST2,ARHGAP4,CHST11,novel.14630,CSF1,novel.6237,NDRG4,GSN,CDA,DACT3,SMAD7,DUOX2,MST1L,TLL2,THBS3,PPARA,TXK,IL17RB,CEACAM1,DLL1-2,SGK2,ENO3,MT1G,UNC13A,OSGIN1,MST1,SPTBN4,PTCH2,KAZALD1,SEMA3G,novel.15238,NANOS1,EPM2A,SEMA3B,TRIM46
Biological Process	GO:0042178	xenobiotic catabolic process	2	11	0.0742447	0.415867	CYP1A1,GSTM2
Biological Process	GO:0042326	negative regulation of phosphorylation	20	333	0.0654503	0.415867	ADORA2A,SPRY3-2,SRCIN1,SLC4A1,SMAD7,EPM2A,PBLD,CBLB,PIK3IP1,PPARA,PARP14,PIP5KL1,NUPR1,INHA,PTK6,CEACAM1,LOC101927979,SMAD6,INPP5J,DEPTOR
Biological Process	GO:0042412	taurine biosynthetic process	1	2	0.0815421	0.415867	CSAD
Biological Process	GO:0042488	positive regulation of odontogenesis of dentin-containing tooth	1	2	0.0815421	0.415867	CSF1
Biological Process	GO:0042537	benzene-containing compound metabolic process	3	24	0.07609	0.415867	EPHX2,ALDH8A1,GSTM2
Biological Process	GO:0042692	muscle cell differentiation	20	341	0.0788539	0.415867	OBSCN,MAMSTR,PRDM6,DYSF,DLL1-2,JAM2,OBSL1,CDON,HEY1,CAPN3,SMARCD3,ACTN2,PLPP7,DLL1,CYP26B1,PPARA,NPHS1,ALPK3,SPEG,WNT4
Biological Process	GO:0043113	receptor clustering	5	54	0.0733861	0.415867	SYNGAP1,GRIK5,APOE,NRXN2,GSN
Biological Process	GO:0043207	response to external biotic stimulus	93	1928	0.0746294	0.415867	CEACAM1,NLRC5,ARG2,XAF1,MT1G,OASL,IFI30,TREX1,PALM3-2,MUC1,GBP1,IFNL2,GBP2,GBP3,SFTPD,TRIM46,C1R-2,APOL1,CFB-2,GBP4,CYP1A1,PTK6,PSMB8-5,DHX58,MT1M,SLC15A3,CCDC88B,GGT7,PSMB8-7,B2M-2,MUC20-3,PSMB8-3,FOS,C1R,IFI35,DDX60,KRT16,OPTN,ERAP1,DTX3L,ZBTB1,C1RL-2,CSF1,OAS3,C4A-3,HLA-F,CFB-5,CD24,SMAD6,RAB43,CFB-7,DDX58,OAS1,TRIM39-7,PARP14,RNASEL,RSAD2,TXK,GZMM,GPM6A,CMPK2,C3,PSMB10,MX1,APOE,APOBEC3F,KLK7,…
Biological Process	GO:0043317	regulation of cytotoxic T cell degranulation	1	2	0.0815421	0.415867	CEACAM1
Biological Process	GO:0043318	negative regulation of cytotoxic T cell degranulation	1	2	0.0815421	0.415867	CEACAM1
Biological Process	GO:0043449	cellular alkene metabolic process	1	2	0.0815421	0.415867	CYP1A1
Biological Process	GO:0043647	inositol phosphate metabolic process	6	72	0.0790746	0.415867	ISYNA1,PLCD1,PTK2B,PLCH2,INPP5J,PLCD4
Biological Process	GO:0043691	reverse cholesterol transport	3	24	0.07609	0.415867	ABCG1,ABCA5,ABCA1
Biological Process	GO:0044826	viral genome integration into host DNA	2	11	0.0742447	0.415867	LOC107986113,novel.6309
Biological Process	GO:0044861	protein transport into plasma membrane raft	1	2	0.0815421	0.415867	ATP1B1
Biological Process	GO:0045664	regulation of neuron differentiation	11	163	0.0789331	0.415867	DLL1-2,DUOXA1,CDON,HEY1,RNF112,GPR37L1,CYB5D2,DLL1,NTF4,B2M-2,ZFHX2
Biological Process	GO:0045722	positive regulation of gluconeogenesis	2	11	0.0742447	0.415867	GPT,PPARA
Biological Process	GO:0045746	negative regulation of Notch signaling pathway	4	38	0.0720874	0.415867	NOTCH3,HEY1,DLL1,DLL1-2
Biological Process	GO:0045764	positive regulation of cellular amino acid metabolic process	1	2	0.0815421	0.415867	PPM1K
Biological Process	GO:0045833	negative regulation of lipid metabolic process	7	88	0.0740001	0.415867	WNT4,PIK3IP1,CEACAM1,GPLD1,UGT1A9,SLC27A1,APOE
Biological Process	GO:0046072	dTDP metabolic process	1	2	0.0815421	0.415867	CMPK2
Biological Process	GO:0046077	dUDP metabolic process	1	2	0.0815421	0.415867	CMPK2
Biological Process	GO:0046168	glycerol-3-phosphate catabolic process	1	2	0.0815421	0.415867	GPD1
Biological Process	GO:0046176	aldonic acid catabolic process	1	2	0.0815421	0.415867	IDNK
Biological Process	GO:0046177	D-gluconate catabolic process	1	2	0.0815421	0.415867	IDNK
Biological Process	GO:0046305	alkanesulfonate biosynthetic process	1	2	0.0815421	0.415867	CSAD
Biological Process	GO:0046475	glycerophospholipid catabolic process	4	38	0.0720874	0.415867	PNPLA6,PNPLA7,PLA2G4C,PLA2G6
Biological Process	GO:0046710	GDP metabolic process	1	2	0.0815421	0.415867	NUDT18
Biological Process	GO:0046712	GDP catabolic process	1	2	0.0815421	0.415867	NUDT18
Biological Process	GO:0046882	negative regulation of follicle-stimulating hormone secretion	1	2	0.0815421	0.415867	INHA
Biological Process	GO:0046940	nucleoside monophosphate phosphorylation	1	2	0.0815421	0.415867	AK9
Biological Process	GO:0048203	vesicle targeting, trans-Golgi to endosome	1	2	0.0815421	0.415867	WIPI1
Biological Process	GO:0048499	synaptic vesicle membrane organization	3	24	0.07609	0.415867	STX1B,PRRT2,GRIK5
Biological Process	GO:0048583	regulation of response to stimulus	212	4670	0.0811871	0.415867	PPM1N,DEPTOR,GDF9,DHX58,NUPR1,PSMB8-7,RALGPS1,DLL1,CHRD,CLIP3,SLC15A3,IL11,PADI2,DACT3,DLGAP1,SEPTIN4,AKAP5,CASTOR3,PRAM1,EPOR,C1RL-2,ARFGEF3,DTX3L,CFB-5,WNT4,SPRY3-2,novel.7960,TLE2,OAS3,AKR1B1,NOTCH3,SMOC2,SECTM1,CEACAM1,BTC,APOL3,ADM2,PSD4,SLC6A9,HAP1,PSD2,TREX1,GBP1,SEMA3B,IFNL2,PINK1,CFB-2,C1R-2,KLHL24,NFAM1,TSPYL2,APOE,TNFSF10,ABCA1,INHA,HEY1,CAPN3,KLK7,SESN3,RUNDC3A,BTN3A1,ZFP36,PALM3,TRPM…
Biological Process	GO:0048632	negative regulation of skeletal muscle tissue growth	1	2	0.0815421	0.415867	TLL2
Biological Process	GO:0048638	regulation of developmental growth	18	298	0.074214	0.415867	PPARA,TLL2,DLL1,CDKL5,L1CAM,CAPN3,DLL1-2,CSF1,SPTBN4,novel.6237,ARHGAP4,PRKN,STAT5A,UNC13A,TRIM46,SEMA3B,SMAD7,SEMA3G
Biological Process	GO:0048639	positive regulation of developmental growth	11	159	0.0688074	0.415867	SPTBN4,CSF1,novel.6237,UNC13A,CDKL5,DLL1,PRKN,CAPN3,SMAD7,L1CAM,DLL1-2
Biological Process	GO:0048852	diencephalon morphogenesis	1	2	0.0815421	0.415867	DUOX2
Biological Process	GO:0050796	regulation of insulin secretion	12	181	0.0761848	0.415867	BAIAP3,PLA2G6,TRPM4,DOC2B-2,CACNA1A,ABCC8,CACNA2D2,UCP2,ICA1,ADCY5,GPR68,GPLD1
Biological Process	GO:0050851	antigen receptor-mediated signaling pathway	18	293	0.0654426	0.415867	PSMB8-5,BTN3A2,CEACAM1,TXK,PSMB8-3,BTN3A1,PSMB8-7,CBLB,PSMB8-8,PSMB8,GBP1,CACNB3,PSMB10,NFAM1,PSMB8-2,PRAM1,BTN3A3,PSMB8-6
Biological Process	GO:0050905	neuromuscular process	11	159	0.0688074	0.415867	STAC2,GRIN2D,CNTNAP1,ADORA2A,PRRT2,PRKN,CHRND,MYO7A,GSTM2,ADCY5,CCDC78
Biological Process	GO:0050968	detection of chemical stimulus involved in sensory perception of pain	1	2	0.0815421	0.415867	ASIC3
Biological Process	GO:0051147	regulation of muscle cell differentiation	9	126	0.0803911	0.415867	CYP26B1,DLL1,PPARA,DLL1-2,PRDM6,MAMSTR,SMARCD3,PLPP7,CDON
Biological Process	GO:0051148	negative regulation of muscle cell differentiation	5	52	0.0644419	0.415867	DLL1-2,DLL1,PRDM6,PLPP7,PPARA
Biological Process	GO:0051281	positive regulation of release of sequestered calcium ion into cytosol	4	39	0.077804	0.415867	HAP1,TRPC1,CAPN3,GSTM2
Biological Process	GO:0051595	response to methylglyoxal	1	2	0.0815421	0.415867	AKR1B1
Biological Process	GO:0051651	maintenance of location in cell	13	202	0.0802502	0.415867	CAPN3,PFN4,ANK3,APOE,GRIK5,PDIA2,GSN,TRPC1,HAP1,GSTM2,PINK1,PTK2B,NOL3
Biological Process	GO:0051668	localization within membrane	40	763	0.0804214	0.415867	CAPN3,ACTN2,novel.8692,RAB17,APOE,STAC2,CLIP3,novel.16765,ANK3,AKAP5,OPTN,FRMPD1,TPBG-2,RTP4,TPBG,JUP,GRIK5,TMEM150A,CACNB3,novel.13072,NDRG4,GSN,PRAM1,BMF,KCNIP3,SLC5A3,CD24,RAB26,LRP1,EPM2A,BBS1,NRXN2,GBP1,SYNGAP1,EFR3B,STX1B,SPTBN4,LOC107985555,ATP1B1,SLC4A1
Biological Process	GO:0051695	actin filament uncapping	1	2	0.0815421	0.415867	ACTN2
Biological Process	GO:0051707	response to other organism	93	1926	0.0732043	0.415867	APOE,KLK7,APOBEC3F,ELANE,ZFP36,PALM3,MR1,SLAMF8,ADAMTS13,SHFL,TLR3,PARP9,CASP1,CFB-3,RTP4,PSMB8,C1S,PSMB8-8,MUC20-5,DUOX2,PSMB8-6,IRF1,GSDME,NR4A1,BST2,IFIH1,PSMB8-2,PLA2G6,GSN,CD24,SMAD6,RAB43,CFB-7,DDX58,TRIM39-7,OAS1,RNASEL,PARP14,TXK,RSAD2,GZMM,GPM6A,CMPK2,C3,MX1,PSMB10,CYP1A1,PTK6,PSMB8-5,DHX58,GGT7,CCDC88B,MT1M,SLC15A3,PSMB8-7,B2M-2,PSMB8-3,MUC20-3,FOS,C1R,IFI35,KRT16,OPTN,DDX60,DTX3L,ERAP1…
Biological Process	GO:0051937	catecholamine transport	6	70	0.0710195	0.415867	PINK1,MAPK15,SYT5,PRKN,SNCG,ADORA2A
Biological Process	GO:0051939	gamma-aminobutyric acid import	1	2	0.0815421	0.415867	SLC6A13
Biological Process	GO:0060041	retina development in camera-type eye	11	159	0.0688074	0.415867	DLL1,PDE6A,SLC17A7,SERPINF1,DLL1-2,ACVRL1,GPM6A,OBSL1,CDON,SMARCD3,ROM1
Biological Process	GO:0060122	inner ear receptor cell stereocilium organization	4	39	0.077804	0.415867	FAT4,PJVK,MYO7A,STRC
Biological Process	GO:0060285	cilium-dependent cell motility	10	141	0.0704165	0.415867	DNAH7,FSIP2,CFAP206,DRC1,DNAH2,CATSPER2,CFAP43,BBS1,TTC21A,DNAH3
Biological Process	GO:0060454	positive regulation of gastric acid secretion	1	2	0.0815421	0.415867	OPRL1
Biological Process	GO:0060748	tertiary branching involved in mammary gland duct morphogenesis	1	2	0.0815421	0.415867	WNT4
Biological Process	GO:0061027	umbilical cord development	1	2	0.0815421	0.415867	HEY1
Biological Process	GO:0061107	seminal vesicle development	1	2	0.0815421	0.415867	SERPINA5
Biological Process	GO:0061184	positive regulation of dermatome development	1	2	0.0815421	0.415867	WNT4
Biological Process	GO:0061469	regulation of type B pancreatic cell proliferation	2	11	0.0742447	0.415867	NUPR1,NR4A1
Biological Process	GO:0061687	detoxification of inorganic compound	2	11	0.0742447	0.415867	MT1G,MT1M
Biological Process	GO:0070142	synaptic vesicle budding	2	11	0.0742447	0.415867	DNM1,MX1
Biological Process	GO:0070194	synaptonemal complex disassembly	1	2	0.0815421	0.415867	HSPA2
Biological Process	GO:0070236	negative regulation of activation-induced cell death of T cells	1	2	0.0815421	0.415867	TSC22D3
Biological Process	GO:0070428	regulation of nucleotide-binding oligomerization domain containing 1 signaling pathway	1	2	0.0815421	0.415867	SLC46A2
Biological Process	GO:0070430	positive regulation of nucleotide-binding oligomerization domain containing 1 signaling pathway	1	2	0.0815421	0.415867	SLC46A2
Biological Process	GO:0070434	positive regulation of nucleotide-binding oligomerization domain containing 2 signaling pathway	1	2	0.0815421	0.415867	SLC15A3
Biological Process	GO:0071228	cellular response to tumor cell	1	2	0.0815421	0.415867	TXNIP
Biological Process	GO:0071276	cellular response to cadmium ion	4	39	0.077804	0.415867	MT1G,GSN,MT1M,FOS
Biological Process	GO:0071347	cellular response to interleukin-1	12	179	0.0714178	0.415867	PSMB8-6,MAP3K8,PSMB8-7,PSMB8-2,PSMB10,PSMB8-3,GBP1,PSMB8,PSMB8-8,GBP2,GBP3,PSMB8-5
Biological Process	GO:0071676	negative regulation of mononuclear cell migration	3	23	0.0686187	0.415867	SLAMF8,DUSP1,PADI2
Biological Process	GO:0071805	potassium ion transmembrane transport	13	196	0.0667639	0.415867	ATP1B1,KLHL24,HCN3-2,ATP4A,ABCC8,ACTN2,KCNC3,KCNK15,KCNIP3,ANK3,KCNH3,SLC9A3-AS1,KCNC4
Biological Process	GO:0072034	renal vesicle induction	1	2	0.0815421	0.415867	WNT4
Biological Process	GO:0072658	maintenance of protein location in membrane	1	2	0.0815421	0.415867	ANK3
Biological Process	GO:0072660	maintenance of protein location in plasma membrane	1	2	0.0815421	0.415867	ANK3
Biological Process	GO:0080163	regulation of protein serine/threonine phosphatase activity	1	2	0.0815421	0.415867	PPP4R4
Biological Process	GO:0086016	AV node cell action potential	2	11	0.0742447	0.415867	TRPM4,CACNA1G
Biological Process	GO:0086027	AV node cell to bundle of His cell signaling	2	11	0.0742447	0.415867	TRPM4,CACNA1G
Biological Process	GO:0086047	membrane depolarization during Purkinje myocyte cell action potential	1	2	0.0815421	0.415867	TRPM4
Biological Process	GO:0086048	membrane depolarization during bundle of His cell action potential	1	2	0.0815421	0.415867	TRPM4
Biological Process	GO:0086065	cell communication involved in cardiac conduction	5	54	0.0733861	0.415867	GJD3,JUP,CACNA1G,ATP1B1,TRPM4
Biological Process	GO:0090031	positive regulation of steroid hormone biosynthetic process	1	2	0.0815421	0.415867	WNT4
Biological Process	GO:0090108	positive regulation of high-density lipoprotein particle assembly	1	2	0.0815421	0.415867	ABCA1
Biological Process	GO:0090258	negative regulation of mitochondrial fission	1	2	0.0815421	0.415867	PINK1
Biological Process	GO:0097468	programmed cell death in response to reactive oxygen species	2	11	0.0742447	0.415867	PINK1,PJVK
Biological Process	GO:0098655	cation transmembrane transport	40	749	0.0648929	0.415867	TRPM8,KCNC3,GLRX,SCNN1D,MCOLN1,SLC9A3-AS1,HCN3-2,TRPC1,KLHL24,SLC6A13,ATP1B1,GRIN2D,UCP2,NOL3,PTK2B,SLC6A16,CACNA1A,GSTM2,KCNIP3,SLC4A11,OPRL1,KCNH3,HAP1,ASIC3,HSPA2,SLC6A9,ANK3,GPR35,CACNB3,ATP4A,SLC6A12,CACNA1G,ACTN2,CAPN3,KCNK15,ASIC4,KCNC4,STAC2,TRPM4,ABCC8
Biological Process	GO:0098886	modification of dendritic spine	1	2	0.0815421	0.415867	SYNPO
Biological Process	GO:0098911	regulation of ventricular cardiac muscle cell action potential	2	11	0.0742447	0.415867	TRPM4,JUP
Biological Process	GO:0099074	mitochondrion to lysosome transport	1	2	0.0815421	0.415867	PINK1
Biological Process	GO:0099075	mitochondrion-derived vesicle mediated transport	1	2	0.0815421	0.415867	PINK1
Biological Process	GO:0099504	synaptic vesicle cycle	12	181	0.0761848	0.415867	DOC2B-2,STX1B,MX1,ADORA2A,PRRT2,SYT5,UNC13A,SNPH,SNCG,GRIK5,DNM1,SLC17A7
Biological Process	GO:0099575	regulation of protein catabolic process at presynapse, modulating synaptic transmission	1	2	0.0815421	0.415867	RAB26
Biological Process	GO:0120254	olefinic compound metabolic process	11	162	0.0763189	0.415867	GSTM2,ALOX12-AS1,WNT4,CYP2U1,HSD17B3,ALOX12,ALDH8A1,AKR1C2,CYP1A1,PLA2G4C,EPHX2
Biological Process	GO:0120316	sperm flagellum assembly	3	23	0.0686187	0.415867	CFAP206,FSIP2,CFAP43
Biological Process	GO:0150073	regulation of protein-glutamine gamma-glutamyltransferase activity	1	2	0.0815421	0.415867	PLAAT4
Biological Process	GO:0150074	positive regulation of protein-glutamine gamma-glutamyltransferase activity	1	2	0.0815421	0.415867	PLAAT4
Biological Process	GO:1900221	regulation of amyloid-beta clearance	2	11	0.0742447	0.415867	ABCA7,APOE
Biological Process	GO:1900673	olefin metabolic process	1	2	0.0815421	0.415867	CYP1A1
Biological Process	GO:1900756	protein processing in phagocytic vesicle	1	2	0.0815421	0.415867	GSN
Biological Process	GO:1901020	negative regulation of calcium ion transmembrane transporter activity	4	37	0.0665939	0.415867	GSTM2,GPR35,OPRL1,CACNB3
Biological Process	GO:1901074	regulation of engulfment of apoptotic cell	1	2	0.0815421	0.415867	ABCA7
Biological Process	GO:1901186	positive regulation of ERBB signaling pathway	4	37	0.0665939	0.415867	TGFA,HAP1,PTK6,BTC
Biological Process	GO:1901385	regulation of voltage-gated calcium channel activity	4	38	0.0720874	0.415867	CACNB3,STAC2,OPRL1,GPR35
Biological Process	GO:1901387	positive regulation of voltage-gated calcium channel activity	2	11	0.0742447	0.415867	STAC2,CACNB3
Biological Process	GO:1901678	iron coordination entity transport	2	11	0.0742447	0.415867	FLVCR2,SLC48A1
Biological Process	GO:1901951	regulation of anterograde dense core granule transport	1	2	0.0815421	0.415867	TRIM46
Biological Process	GO:1901953	positive regulation of anterograde dense core granule transport	1	2	0.0815421	0.415867	TRIM46
Biological Process	GO:1902104	positive regulation of metaphase/anaphase transition of meiotic cell cycle	1	2	0.0815421	0.415867	MAPK15
Biological Process	GO:1902175	regulation of oxidative stress-induced intrinsic apoptotic signaling pathway	3	24	0.07609	0.415867	PINK1,PRKN,NOL3
Biological Process	GO:1902216	positive regulation of interleukin-4-mediated signaling pathway	1	2	0.0815421	0.415867	PARP14
Biological Process	GO:1902513	regulation of organelle transport along microtubule	2	11	0.0742447	0.415867	HAP1,TRIM46
Biological Process	GO:1902528	regulation of protein linear polyubiquitination	1	2	0.0815421	0.415867	PRKN
Biological Process	GO:1902530	positive regulation of protein linear polyubiquitination	1	2	0.0815421	0.415867	PRKN
Biological Process	GO:1902811	positive regulation of skeletal muscle fiber differentiation	1	2	0.0815421	0.415867	CYP26B1
Biological Process	GO:1903281	positive regulation of calcium:sodium antiporter activity	1	2	0.0815421	0.415867	ATP1B1
Biological Process	GO:1903383	regulation of hydrogen peroxide-induced neuron intrinsic apoptotic signaling pathway	1	2	0.0815421	0.415867	PINK1
Biological Process	GO:1903384	negative regulation of hydrogen peroxide-induced neuron intrinsic apoptotic signaling pathway	1	2	0.0815421	0.415867	PINK1
Biological Process	GO:1903385	regulation of homophilic cell adhesion	1	2	0.0815421	0.415867	CEACAM1
Biological Process	GO:1903421	regulation of synaptic vesicle recycling	3	23	0.0686187	0.415867	STX1B,DNM1,SLC17A7
Biological Process	GO:1903670	regulation of sprouting angiogenesis	4	37	0.0665939	0.415867	FGF2,CEACAM1,DLL1,DLL1-2
Biological Process	GO:1903862	positive regulation of oxidative phosphorylation	1	2	0.0815421	0.415867	NUPR1
Biological Process	GO:1903921	regulation of protein processing in phagocytic vesicle	1	2	0.0815421	0.415867	GSN
Biological Process	GO:1903923	positive regulation of protein processing in phagocytic vesicle	1	2	0.0815421	0.415867	GSN
Biological Process	GO:1903943	regulation of hepatocyte apoptotic process	1	2	0.0815421	0.415867	PPARA
Biological Process	GO:1903944	negative regulation of hepatocyte apoptotic process	1	2	0.0815421	0.415867	PPARA
Biological Process	GO:1904048	regulation of spontaneous neurotransmitter secretion	1	2	0.0815421	0.415867	STX1B
Biological Process	GO:1904254	regulation of iron ion transmembrane transporter activity	1	2	0.0815421	0.415867	SLC6A9
Biological Process	GO:1904438	regulation of iron ion import across plasma membrane	1	2	0.0815421	0.415867	SLC6A9
Biological Process	GO:1904679	myo-inositol import across plasma membrane	1	2	0.0815421	0.415867	SLC5A3
Biological Process	GO:1904691	negative regulation of type B pancreatic cell proliferation	1	2	0.0815421	0.415867	NUPR1
Biological Process	GO:1904782	negative regulation of NMDA glutamate receptor activity	1	2	0.0815421	0.415867	SLC6A9
Biological Process	GO:1904809	regulation of dense core granule transport	1	2	0.0815421	0.415867	TRIM46
Biological Process	GO:1904811	positive regulation of dense core granule transport	1	2	0.0815421	0.415867	TRIM46
Biological Process	GO:1904881	cellular response to hydrogen sulfide	1	2	0.0815421	0.415867	PINK1
Biological Process	GO:1905134	positive regulation of meiotic chromosome separation	1	2	0.0815421	0.415867	MAPK15
Biological Process	GO:1905135	biotin import across plasma membrane	1	2	0.0815421	0.415867	SLC27A1
Biological Process	GO:1905186	regulation of metaphase/anaphase transition of meiosis I	1	2	0.0815421	0.415867	MAPK15
Biological Process	GO:1905188	positive regulation of metaphase/anaphase transition of meiosis I	1	2	0.0815421	0.415867	MAPK15
Biological Process	GO:1905332	positive regulation of morphogenesis of an epithelium	3	23	0.0686187	0.415867	ALOX12-AS1,ALOX12,WNT4
Biological Process	GO:1905403	negative regulation of activated CD8-positive, alpha-beta T cell apoptotic process	1	2	0.0815421	0.415867	ARG2
Biological Process	GO:1905458	positive regulation of lymphoid progenitor cell differentiation	1	2	0.0815421	0.415867	ZBTB1
Biological Process	GO:1905751	positive regulation of endosome to plasma membrane protein transport	1	2	0.0815421	0.415867	AKAP5
Biological Process	GO:1990949	metaphase/anaphase transition of meiosis I	1	2	0.0815421	0.415867	MAPK15
Biological Process	GO:1990961	xenobiotic detoxification by transmembrane export across the plasma membrane	2	11	0.0742447	0.415867	SLC22A18,SLC22A18-2
Biological Process	GO:2000026	regulation of multicellular organismal development	68	1362	0.0682898	0.415867	WNT4,CSF1,MAP6,ZBTB1,SCX,SMAD7,FAXDC2,SERPINF1,TPBG-2,FOS,HES7,B2M-2,RNF112,WASF3,DLL1,NUPR1,L1CAM,SLC46A2,GDF9,FBN1,PTCH2,PLAAT4,NFAM1,PTK2B,PLXNA2,TRIM46,P4HTM,SEMA3B,SYNGAP1,LAMA3,HAP1,FAT4,ADM2,SMOC2,EGR2,ADGRB2,CEACAM1,novel.6237,ARHGAP4,IRF1,TYMP,TPBG,JUP,GPR68,TRPM4,TLR3,SLAMF8,GPNMB,ZFP36,CDKL5,INHA,SMARCD3,HEY1,CAPN3,NFE2,ACVRL1,FGF2,C3,GPR37L1,ELL3,SEMA3G,PPARA,EFNB3,CYP26B1,OBSL1,JAM2,…
Biological Process	GO:2000145	regulation of cell motility	49	958	0.0803324	0.415867	CEACAM1,SMOC2,JAM2,CFAP206,ALOX12,PIP5KL1,BTC,DDX58,COL1A1,LAMA3,MCAM,DUSP1,ATP8A1,SEMA3G,BBS1,PBLD,SEMA3B,SRCIN1,PLXNA2,OSGIN1,MST1,PTK2B,VTN,FGF2,ACVRL1,PIK3R3,ELANE,CHRD,NTNG2,MAPK15,SLAMF8,GPNMB,PADI2,JUP,GPLD1,SPOCK2,SERPINF1,DUOX2,MST1L,KRT16,ACKR3,ALOX12-AS1,STAT5A,BST2,SRGAP3,ARHGAP4,CSF1,WNT4,NDRG4
Biological Process	GO:2000225	negative regulation of testosterone biosynthetic process	1	2	0.0815421	0.415867	WNT4
Biological Process	GO:2000736	regulation of stem cell differentiation	8	103	0.0655723	0.415867	PSMB8-7,PSMB8-6,PSMB8-3,PSMB10,PSMB8-2,PSMB8-8,PSMB8,PSMB8-5
Biological Process	GO:2000870	regulation of progesterone secretion	1	2	0.0815421	0.415867	GDF9
Biological Process	GO:2001106	regulation of Rho guanyl-nucleotide exchange factor activity	1	2	0.0815421	0.415867	PBXIP1
Biological Process	GO:2001259	positive regulation of cation channel activity	6	68	0.0634597	0.415867	ACTN2,CACNB3,STAC2,HAP1,ANK3,GSTM2
Cellular Component	GO:0001527	microfibril	2	11	0.0742447	0.415867	FBN1,ADAMTS10
Cellular Component	GO:0005584	collagen type I trimer	1	2	0.0815421	0.415867	COL1A1
Cellular Component	GO:0016021	integral component of membrane	330	7421	0.0731339	0.415867	PEX11G,SECTM1,UGT1A9,UPK3B,BTC,C15orf48,HSPA2,SLC6A9,PIEZO2,UNC79,FMO4,PNPLA7,TMEM191B,novel.1878,KCNC3,PCDH7,SEMA3B,PINK1,SLC4A1,GPRC5C,LOC101928055-2,NFAM1,TMEM59L,L1CAM,SNPH,DLL1,SLC15A3,TAP1-4,CEACAM19,novel.15568,PLPP1,TAP1-5,SLC26A10,ARFGEF3,SPAG4,novel.6866,CD27-AS1,NOTCH3,HHAT,novel.12611,MANSC1,RAD51-AS1,FLT3LG,novel.6238,JAM2,CDON,LOC101930276,TMEM143,LOC107986596,CATSPERE,PAQR8,ABCA7,n…
Cellular Component	GO:0030315	T-tubule	5	54	0.0733861	0.415867	DYSF,ANK3,CAPN3,CACNB3,ATP1B1
Cellular Component	GO:0030427	site of polarized growth	12	180	0.0737765	0.415867	PCDH9,L1CAM,GPM6A,CCDC120,INPP5J,MAP3K12,SLC2A13,LRP1,HAP1,novel.6237,ARHGAP4,CDKL5
Cellular Component	GO:0031004	potassium ion-transporting ATPase complex	1	2	0.0815421	0.415867	ABCC8
Cellular Component	GO:0031410	cytoplasmic vesicle	129	2737	0.070575	0.415867	SYT5,GPRC5C,QPCT,NFAM1,GBP4,SELENOP,GBP1,GAD1,GBP3,PCDH7,SLC6A9,HAP1,CEACAM1,BTC,ARFGEF3,DTX3L,MAP6,WNT4,TAP1-5,TAPBP,AKAP5,SEPTIN4,FCGRT,DLL1,CLIP3,SLC15A3,TMEM184A,TAP1-4,PADI2,UNC13A,CDIP1,STX1B,MX1,IDUA,STXBP2,CHGB,APBA2-3,ABCA7,GPER1,ATP8A1,LRP1,DNM1,HLA-DMB-2,DGAT1,DENND6B,RAB43,COL1A1,ACKR3,BMF,NPC1L1,ALDOC,TBC1D10C,GSN,PCSK4,JUP,TEX22,TAP1-3,SEPTIN6,AKAP3,TLR3,BAIAP3,A1BG,ABCA1,METTL7A,AP…
Cellular Component	GO:0031674	I band	10	145	0.0814336	0.415867	SYNC,JUP,OBSCN,ACTN2,CAPN3,ANK3,SYNPO,OBSL1,FBXO32,SLC4A1
Cellular Component	GO:0033270	paranode region of axon	2	11	0.0742447	0.415867	CNTNAP1,SPTBN4
Cellular Component	GO:0034702	ion channel complex	19	321	0.0794256	0.415867	KCNC4,CATSPERE,CACNA1G,KCNIP3,CATSPERG,HSPA2,ABCC8,TRPM4,GRIK5,SCNN1D,KCNC3,CATSPER2,CACNA2D2,CLIC3,CACNA1A,CHRND,GRIN2D,TRPC1,CACNB3
Cellular Component	GO:0043197	dendritic spine	12	180	0.0737765	0.415867	AKAP5,GPM6A,SYNPO,KCNC3,ACTN2,DNM1,FBXO2,MX1,HAP1,P2RX6,APBA2-3,PRRT2
Cellular Component	GO:0043230	extracellular organelle	99	2057	0.0704581	0.415867	CEACAM1,SECTM1,ALOX12,DYSF,ENO3,MUC1,FUT2,LAMA3,TMC6,SELENOP,SLC9A3-AS1,BDH2,H2AW,ALDH8A1,CFB-2,GSTM2,C1R-2,CFAP70,GPRC5C,SLC4A1,QPCT,H2AW-2,PDZK1IP1,BCAS1,SLC46A3,ATP1B1,SERPINA5,HID1,FCGBP,GPD1,PSMB8-5,ACTN2,SELENBP1,PSMB8-7,WASF3,PSMB8-3,PADI2,COL6A2,PLPP1,CES3,C1R,SERPINF1,KRT16,ALOX12-AS1,ERAP1,SBSN,QPRT,C1RL-2,AKR1B1,TNXB-7,TUBB8,CFB-5,C4A-3,DNM1,GPR155,PLCD1,AKR1C2,MXRA8,PYGM,CFB-7,RAB43,A…
Cellular Component	GO:0043511	inhibin complex	1	2	0.0815421	0.415867	INHA
Cellular Component	GO:0043512	inhibin A complex	1	2	0.0815421	0.415867	INHA
Cellular Component	GO:0044309	neuron spine	12	182	0.0786426	0.415867	PRRT2,APBA2-3,HAP1,P2RX6,MX1,FBXO2,DNM1,ACTN2,KCNC3,GPM6A,SYNPO,AKAP5
Cellular Component	GO:0045092	interleukin-18 receptor complex	1	2	0.0815421	0.415867	IL18R1
Cellular Component	GO:0065010	extracellular membrane-bounded organelle	99	2057	0.0704581	0.415867	SECTM1,DYSF,ALOX12,CEACAM1,ENO3,LAMA3,TMC6,MUC1,FUT2,H2AW,ALDH8A1,SELENOP,BDH2,SLC9A3-AS1,GPRC5C,SLC4A1,QPCT,CFB-2,C1R-2,CFAP70,GSTM2,SLC46A3,ATP1B1,SERPINA5,BCAS1,PDZK1IP1,H2AW-2,FCGBP,HID1,PSMB8-5,ACTN2,SELENBP1,GPD1,PSMB8-7,WASF3,PSMB8-3,PADI2,COL6A2,C1R,SERPINF1,PLPP1,CES3,KRT16,SBSN,QPRT,C1RL-2,ALOX12-AS1,ERAP1,CFB-5,C4A-3,AKR1B1,TNXB-7,TUBB8,AKR1C2,PLCD1,MXRA8,GPR155,DNM1,PYGM,CFB-7,RAB43,A…
Cellular Component	GO:0097454	Schwann cell microvillus	1	2	0.0815421	0.415867	AKR1B1
Cellular Component	GO:0097708	intracellular vesicle	129	2738	0.0711627	0.415867	CHGB,APBA2-3,GPER1,ABCA7,ATP8A1,LRP1,DNM1,HLA-DMB-2,DGAT1,DENND6B,COL1A1,RAB43,UNC13A,CDIP1,MX1,STX1B,IDUA,STXBP2,TEX22,TAP1-3,SEPTIN6,TLR3,AKAP3,BAIAP3,A1BG,ABCA1,METTL7A,APOE,KLK7,PIFO,ACKR3,BMF,NPC1L1,ALDOC,TBC1D10C,GSN,JUP,PCSK4,SLC6A9,HAP1,CEACAM1,BTC,SYT5,GPRC5C,QPCT,NFAM1,GBP4,SELENOP,GBP1,GBP3,GAD1,PCDH7,CLIP3,DLL1,SLC15A3,TMEM184A,TAP1-4,PADI2,ARFGEF3,DTX3L,MAP6,WNT4,TAP1-5,TAPBP,AKAP5,S…
Cellular Component	GO:0098675	intrinsic component of neuronal dense core vesicle membrane	1	2	0.0815421	0.415867	SYT5
Cellular Component	GO:0098956	intrinsic component of dense core granule membrane	1	2	0.0815421	0.415867	SYT5
Cellular Component	GO:0099092	postsynaptic density, intracellular component	2	11	0.0742447	0.415867	ACTN2,CDKL5
Cellular Component	GO:0099240	intrinsic component of synaptic membrane	11	159	0.0688074	0.415867	ADORA2A,STX1B,EFNB3,FXYD6,P2RX6,NTNG2,CHRND,PRRT2,SLC6A9,GPM6A,GRIK5
Cellular Component	GO:0099699	integral component of synaptic membrane	10	144	0.0785857	0.415867	GPM6A,GRIK5,ADORA2A,EFNB3,STX1B,FXYD6,P2RX6,CHRND,PRRT2,SLC6A9
Cellular Component	GO:1903561	extracellular vesicle	99	2055	0.0691344	0.415867	PYGM,RAB43,CFB-7,AKR1C2,PLCD1,MXRA8,DNM1,GPR155,ATP8A1,GLRX,BTG2,GPM6A,PBLD,H2AC18,IDUA,STXBP2,SEMA3G,SLC6A13,VTN,SPTBN4,C3,CLIC3,ELANE,SNCG,RAB17,BCAM,A1BG,MEST,GPT,EPHX2,FTCD,DUOX2,PSMB8-8,GPLD1,NPHS1,CFB-3,PSMB8,PLEKHA7,JUP,GSN,PSMB8-2,CD82,BST2,ALDOC,KRT15,PSMB8-6,ENO3,SECTM1,ALOX12,DYSF,CEACAM1,LAMA3,TMC6,MUC1,FUT2,H2AW,ALDH8A1,SELENOP,BDH2,SLC9A3-AS1,SLC46A3,ATP1B1,SERPINA5,PDZK1IP1,H2AW-2,…
Cellular Component	GO:1990682	CSF1-CSF1R complex	1	2	0.0815421	0.415867	CSF1
Molecular Function	GO:0000250	lanosterol synthase activity	1	2	0.0815421	0.415867	LSS-2
Molecular Function	GO:0001626	nociceptin receptor activity	1	2	0.0815421	0.415867	OPRL1
Molecular Function	GO:0004021	L-alanine:2-oxoglutarate aminotransferase activity	1	2	0.0815421	0.415867	GPT
Molecular Function	GO:0004047	aminomethyltransferase activity	1	2	0.0815421	0.415867	AMT
Molecular Function	GO:0004053	arginase activity	1	2	0.0815421	0.415867	ARG2
Molecular Function	GO:0004068	aspartate 1-decarboxylase activity	1	2	0.0815421	0.415867	CSAD
Molecular Function	GO:0004351	glutamate decarboxylase activity	1	2	0.0815421	0.415867	GAD1
Molecular Function	GO:0004367	glycerol-3-phosphate dehydrogenase [NAD+] activity	1	2	0.0815421	0.415867	GPD1
Molecular Function	GO:0004368	glycerol-3-phosphate dehydrogenase (quinone) activity	1	2	0.0815421	0.415867	GPD1
Molecular Function	GO:0004435	phosphatidylinositol phospholipase C activity	3	24	0.07609	0.415867	PLCD4,PLCD1,PLCH2
Molecular Function	GO:0004771	sterol esterase activity	2	11	0.0742447	0.415867	CES4A,CES3
Molecular Function	GO:0004782	sulfinoalanine decarboxylase activity	1	2	0.0815421	0.415867	CSAD
Molecular Function	GO:0004798	thymidylate kinase activity	1	2	0.0815421	0.415867	CMPK2
Molecular Function	GO:0005146	leukemia inhibitory factor receptor binding	1	2	0.0815421	0.415867	CTF1
Molecular Function	GO:0005151	interleukin-1, type II receptor binding	1	2	0.0815421	0.415867	ERAP1
Molecular Function	GO:0005160	transforming growth factor beta receptor binding	3	24	0.07609	0.415867	BAMBI,SMAD7,SMAD6
Molecular Function	GO:0008107	galactoside 2-alpha-L-fucosyltransferase activity	1	2	0.0815421	0.415867	FUT2
Molecular Function	GO:0008179	adenylate cyclase binding	2	11	0.0742447	0.415867	ADCY5,AKAP5
Molecular Function	GO:0008201	heparin binding	12	180	0.0737765	0.415867	GPNMB,TMEM184A,COL5A3,SERPINA5,THBS3,FGF2,TNXB-7,VTN,COL5A1,SMOC2,FBN1,ELANE
Molecular Function	GO:0008281	sulfonylurea receptor activity	1	2	0.0815421	0.415867	ABCC8
Molecular Function	GO:0008330	protein tyrosine/threonine phosphatase activity	2	11	0.0742447	0.415867	DUSP8,DUSP1
Molecular Function	GO:0008331	high voltage-gated calcium channel activity	2	11	0.0742447	0.415867	CACNA1A,CACNB3
Molecular Function	GO:0008483	transaminase activity	3	23	0.0686187	0.415867	ABAT,GPT,AMT
Molecular Function	GO:0008521	acetyl-CoA transmembrane transporter activity	1	2	0.0815421	0.415867	MFSD3
Molecular Function	GO:0008746	NAD(P)+ transhydrogenase activity	1	2	0.0815421	0.415867	DHDH
Molecular Function	GO:0009032	thymidine phosphorylase activity	1	2	0.0815421	0.415867	TYMP
Molecular Function	GO:0015079	potassium ion transmembrane transporter activity	11	164	0.0816028	0.415867	KCNK15,KCNIP3,KCNC3,KCNC4,SLC9A3-AS1,KCNH3,GRIK5,ATP4A,HCN3-2,ATP1B1,ABCC8
Molecular Function	GO:0015375	glycine:sodium symporter activity	1	2	0.0815421	0.415867	SLC6A9
Molecular Function	GO:0015647	peptidoglycan transmembrane transporter activity	1	2	0.0815421	0.415867	SLC15A3
Molecular Function	GO:0016603	glutaminyl-peptide cyclotransferase activity	1	2	0.0815421	0.415867	QPCT
Molecular Function	GO:0016652	oxidoreductase activity, acting on NAD(P)H, NAD(P) as acceptor	1	2	0.0815421	0.415867	DHDH
Molecular Function	GO:0016788	hydrolase activity, acting on ester bonds	49	951	0.0731226	0.415867	novel.6309,PDE4C,EPM2A,PLA2G4C,PPM1H,ABHD4,PLCH2,novel.15237,PPP1R3E,PLAAT4,TLR8-AS1,novel.19092,CES4A,INPP5J,PLCD1,ZNF337-AS1,RNASEL,TREX1,DUSP8,NLGN3,ABHD1,PNPLA7,SSH3,DUSP1,PLPP1,CES3,GPLD1,novel.17601,EPHX2,novel.11726,LINC01764,novel.11754,novel.14628,PLA2G6,LOC107986113,ARSD,PPM1N,novel.4683,EME2,PNPLA6,PLCD4,LHPP,PPM1K,UCA1,PROCA1,PDE6A,LOC105370233,RNASE4,LOC100288175
Molecular Function	GO:0016807	cysteine-type carboxypeptidase activity	1	2	0.0815421	0.415867	MINDY1
Molecular Function	GO:0016881	acid-amino acid ligase activity	3	23	0.0686187	0.415867	CARNS1,ARPC4-TTLL3,TTLL3
Molecular Function	GO:0016901	oxidoreductase activity, acting on the CH-OH group of donors, quinone or similar compound as acceptor	1	2	0.0815421	0.415867	GPD1
Molecular Function	GO:0018479	benzaldehyde dehydrogenase (NAD+) activity	1	2	0.0815421	0.415867	ALDH3A1
Molecular Function	GO:0019002	GMP binding	1	2	0.0815421	0.415867	RAB26
Molecular Function	GO:0022843	voltage-gated cation channel activity	10	139	0.0652812	0.415867	CACNA2D2,PTK2B,CACNA1A,GRIN2D,HCN3-2,CACNB3,KCNH3,KCNC4,KCNC3,CACNA1G
Molecular Function	GO:0030971	receptor tyrosine kinase binding	6	69	0.0671775	0.415867	CBLB,LINC00649,SHC2,MST1L,MST1,FLT3LG
Molecular Function	GO:0031127	alpha-(1,2)-fucosyltransferase activity	1	2	0.0815421	0.415867	FUT2
Molecular Function	GO:0031559	oxidosqualene cyclase activity	1	2	0.0815421	0.415867	LSS-2
Molecular Function	GO:0033703	3beta-hydroxy-5beta-steroid dehydrogenase activity	1	2	0.0815421	0.415867	AKR1C2
Molecular Function	GO:0033862	UMP kinase activity	1	2	0.0815421	0.415867	CMPK2
Molecular Function	GO:0036130	prostaglandin H2 endoperoxidase reductase activity	1	2	0.0815421	0.415867	AKR1B1
Molecular Function	GO:0036430	CMP kinase activity	1	2	0.0815421	0.415867	CMPK2
Molecular Function	GO:0036431	dCMP kinase activity	1	2	0.0815421	0.415867	CMPK2
Molecular Function	GO:0036505	prosaposin receptor activity	1	2	0.0815421	0.415867	GPR37L1
Molecular Function	GO:0042007	interleukin-18 binding	1	2	0.0815421	0.415867	IL18R1
Molecular Function	GO:0042008	interleukin-18 receptor activity	1	2	0.0815421	0.415867	IL18R1
Molecular Function	GO:0042284	sphingolipid delta-4 desaturase activity	1	2	0.0815421	0.415867	DEGS2
Molecular Function	GO:0042300	beta-amyrin synthase activity	1	2	0.0815421	0.415867	LSS-2
Molecular Function	GO:0043394	proteoglycan binding	4	37	0.0665939	0.415867	COL5A1,GPNMB,APOE,COL5A3
Molecular Function	GO:0044715	8-oxo-dGDP phosphatase activity	1	2	0.0815421	0.415867	NUDT18
Molecular Function	GO:0044716	8-oxo-GDP phosphatase activity	1	2	0.0815421	0.415867	NUDT18
Molecular Function	GO:0044736	acid-sensing ion channel activity	1	2	0.0815421	0.415867	ASIC3
Molecular Function	GO:0047042	androsterone dehydrogenase (B-specific) activity	1	2	0.0815421	0.415867	AKR1C2
Molecular Function	GO:0047408	alkenylglycerophosphocholine hydrolase activity	1	2	0.0815421	0.415867	TMEM86A
Molecular Function	GO:0047409	alkenylglycerophosphoethanolamine hydrolase activity	1	2	0.0815421	0.415867	TMEM86A
Molecular Function	GO:0047635	alanine-oxo-acid transaminase activity	1	2	0.0815421	0.415867	GPT
Molecular Function	GO:0047952	glycerol-3-phosphate dehydrogenase [NAD(P)+] activity	1	2	0.0815421	0.415867	GPD1
Molecular Function	GO:0047956	glycerol dehydrogenase [NADP+] activity	1	2	0.0815421	0.415867	AKR1B1
Molecular Function	GO:0050613	delta14-sterol reductase activity	1	2	0.0815421	0.415867	TM7SF2
Molecular Function	GO:0050659	N-acetylgalactosamine 4-sulfate 6-O-sulfotransferase activity	1	2	0.0815421	0.415867	CHST11
Molecular Function	GO:0051032	nucleic acid transmembrane transporter activity	1	2	0.0815421	0.415867	SIDT2
Molecular Function	GO:0051033	RNA transmembrane transporter activity	1	2	0.0815421	0.415867	SIDT2
Molecular Function	GO:0052869	arachidonic acid omega-hydroxylase activity	1	2	0.0815421	0.415867	CYP2U1
Molecular Function	GO:0061629	RNA polymerase II-specific DNA-binding transcription factor binding	13	199	0.073306	0.415867	OASL,DTX3L,DLL1,DNAAF4,NR4A1,NR4A2,PARP9,WIPI1,PADI2,PPARA,DLL1-2,SMARCD3,LOC112268050
[truncated: 6,648 more rows]

## Sheet: oxa vs con.down.DEG.GO_enrich
GO analysis of downregulated genes in PDAC cells between Oxamate and Control groups
[truncated: 5,326 more rows]
